# Supplementary material for: Transcriptome Analysis of Beet Webworm Shows That Histone Deacetylase May Affect Diapause by Regulating Juvenile Hormone
Source: Insects. 2022 Sep 14;13(9):835. doi: 10.3390/insects13090835 (PMC9505968; doi:10.3390/insects13090835)
Supplement: Supplementary file 1 [file insects-13-00835-s001.zip]

Archive with 8 entries (8 files):
- Supplementary TableS1.xlsx
- Supplementary TableS2.xlsx
- Supplementary TableS3.xlsx
- Supplementary TableS4.xlsx
- Supplementary TableS5.xlsx
- Supplementary TableS6.csv
- Supplementary TableS7.xlsx
- Supplementary TableS8.xlsx
