# Supplementary material for: Transcriptome Analysis of Beet Webworm Shows That Histone Deacetylase May Affect Diapause by Regulating Juvenile Hormone
Source: Insects. 2022 Sep 14;13(9):835. doi: 10.3390/insects13090835 (PMC9505968; doi:10.3390/insects13090835)
Supplement: Supplementary file 1 [file insects-13-00835-s001.zip › Supplementary TableS1.xlsx]

## Sheet: Sheet1
1	CRY	5' GGCACTCGCTGACAGGA 3'
		5' CAGGGCTTCTAACAGATACCG 3'
2	sp	5' AGTCAAGCAAGCCGAAGG 3'
		5' ACCGCAGACACCAACAGG 3'
3	ALDH	5' CAACTACAGATTGACAAGGAGCAG 3'
		5' TCAGCGAAGACGGTGGG 3'
4	VIR	5' CGCCATAAGTCCCACCTCG 3'
		5' CGCATCATCCTCTTCCACCA 3'
5	Per	5' GAGTAGTAAAGGGGAAAGAG 3'
		5' TAGAAGCAGTGCCAACA 3'
6	TIM	5' GGTCCCGTGGAACTGT 3'
		5' GCCCGCAACTTCATAC 3'
7	CYC	5' ACGGATGGCAAGTTCCTGTT 3'
		5' CTGAATGCGGGCATAGACG 3'
8	PDP	5' CGACCTCAAGGACGACAAGTA 3'
		5' TGCCGCAGACCCATATTCT 3'
Endogenous reference genes	GAPDH	5' AAGCAGGCATCTGAGGG 3'
		5' AAGGTGGAAGAGTGGGAGT 3'
