# Supplementary material for: Transcriptome Analysis of Beet Webworm Shows That Histone Deacetylase May Affect Diapause by Regulating Juvenile Hormone
Source: Insects. 2022 Sep 14;13(9):835. doi: 10.3390/insects13090835 (PMC9505968; doi:10.3390/insects13090835)
Supplement: Supplementary file 1 [file insects-13-00835-s001.zip › Supplementary TableS2.xlsx]

## Sheet: Supplementary Table 1
Gene id	D_Mai2 vs_Chil	D_Mai2_ vs_Rel_D	NBS_vs_ Chil	D_Mai1_ vs_Chil	NBS_vs _Rel_D	D_Mai1_ vs_D_Mai2	D_Mai1_ vs_Rel_D	NBS_vs_ D_Mai1	Chil_ vs_Rel_D	NBS_vs_ D_Mai2	Sum	NR description
11486	2024	1286	4402	1034	4592	375	990	3144	598	7064	11486
TRINITY_DN739_c0_g2	no|up	no|down	yes|down	no|down	yes|down	no|down	no|down	no|down	no|down	yes|down	3
TRINITY_DN739_c0_g1	no|no change	no|no change	yes|down	no|no change	yes|down	no|no change	no|no change	yes|down	no|no change	yes|down	4
TRINITY_DN94765_c0_g1	no|down	no|down	no|up	no|down	no|up	no|down	no|down	no|up	no|up	yes|up	1	XP_028162592.1(NADH-ubiquinone oxidoreductase 49 kDa subunit-like [Ostrinia furnacalis])
TRINITY_DN6089_c0_g2	no|up	no|up	no|up	no|up	yes|up	no|up	no|up	no|no change	no|down	no|up	1
TRINITY_DN25104_c0_g1	no|up	no|up	yes|down	no|down	no|down	no|down	no|up	yes|down	no|up	yes|down	3	XP_028155951.1(venom acid phosphatase Acph-1-like [Ostrinia furnacalis])
TRINITY_DN5104_c0_g1	no|up	no|up	yes|down	no|down	yes|down	no|down	no|up	yes|down	no|up	yes|down	4
TRINITY_DN106060_c0_g1	no|down	no|up	yes|down	no|down	no|down	no|down	no|down	no|down	no|up	yes|down	2
TRINITY_DN26691_c0_g1	yes|up	no|up	yes|up	yes|up	yes|up	no|up	no|up	no|up	no|down	no|up	4
TRINITY_DN52864_c0_g1	no|up	yes|up	no|down	no|down	no|down	no|down	no|down	no|up	no|up	yes|down	2	QEE82717.1(odorant binding protein 18 [Conogethes pinicolalis])
TRINITY_DN11466_c0_g1	no|down	yes|down	no|up	no|down	no|down	no|down	no|down	no|up	no|down	no|up	1
TRINITY_DN22790_c0_g1	no|down	no|down	yes|down	no|down	no|down	no|up	no|down	no|down	no|up	no|down	1	XP_028173945.1(uncharacterized protein LOC114362673 [Ostrinia furnacalis])
TRINITY_DN37894_c0_g1	yes|up	no|down	yes|up	no|up	no|down	no|down	no|down	no|up	yes|down	no|down	3
TRINITY_DN2687_c0_g1	no|down	no|up	yes|down	no|no change	yes|down	no|up	no|up	yes|down	no|up	yes|down	4	XP_028169501.1(uncharacterized protein LOC114359357 isoform X1 [Ostrinia furnacalis])
TRINITY_DN10324_c0_g1	no|down	no|up	no|up	no|down	no|up	no|up	no|up	no|up	no|up	yes|up	1	RVE50387.1(hypothetical protein evm_004924 [Chilo suppressalis])
TRINITY_DN116043_c0_g1	no|up	no|up	no|down	no|up	no|down	no|down	no|down	no|down	no|down	yes|down	1
TRINITY_DN24003_c0_g1	no|down	no|down	no|up	no|down	no|up	no|down	no|down	no|up	no|down	yes|up	1
TRINITY_DN3063_c0_g1	no|down	no|down	no|up	no|up	no|up	no|up	no|up	no|up	no|up	yes|up	1	XP_028174160.1(mini-chromosome maintenance complex-binding protein [Ostrinia furnacalis])
TRINITY_DN77212_c0_g1	no|down	no|down	no|up	no|down	no|up	no|up	no|down	no|up	no|down	yes|up	1
TRINITY_DN41220_c0_g1	no|down	no|down	yes|up	no|down	no|up	no|up	no|up	no|up	no|up	yes|up	2	XP_028171133.1(coiled-coil-helix-coiled-coil-helix domain-containing protein 10, mitochondrial-like isoform X2 [Ostrinia furnacalis])
TRINITY_DN146283_c0_g1	no|down	no|down	no|up	no|down	no|up	no|up	no|down	no|up	no|up	yes|up	1	XP_028176229.1(cilia- and flagella-associated protein 36 [Ostrinia furnacalis])
TRINITY_DN48420_c0_g1	no|up	no|down	no|down	no|up	yes|down	no|up	no|up	yes|down	no|down	yes|down	3
TRINITY_DN5689_c0_g1	no|down	yes|down	no|down	no|down	yes|down	no|up	yes|down	no|down	no|down	no|down	3	XP_028162984.1(nostrin isoform X1 [Ostrinia furnacalis])
TRINITY_DN80162_c0_g1	no|down	no|down	no|up	no|up	no|up	yes|up	no|up	no|down	no|down	yes|up	2
TRINITY_DN81768_c0_g3	no|up	no|up	no|down	no|up	no|down	no|up	no|up	yes|down	no|down	no|down	1
TRINITY_DN4563_c0_g1	no|down	no|down	no|up	no|down	no|up	no|up	no|up	no|up	no|up	yes|up	1	XP_028159085.1(uncharacterized protein LOC114351931 isoform X1 [Ostrinia furnacalis])
TRINITY_DN4182_c0_g1	yes|up	no|up	no|down	no|up	no|down	no|down	no|down	no|down	no|down	yes|down	2	XP_028169885.1(tetratricopeptide repeat protein 19 homolog, mitochondrial [Ostrinia furnacalis])
TRINITY_DN10676_c0_g1	no|up	no|down	no|up	no|up	no|down	no|up	no|down	no|down	yes|down	no|up	1
TRINITY_DN36968_c0_g1	no|up	no|up	yes|up	no|up	no|up	no|up	no|up	no|up	no|up	no|up	1	XP_011558451.1(PREDICTED: uncharacterized protein LOC105389085 [Plutella xylostella])
TRINITY_DN6874_c0_g1	no|down	no|down	no|up	no|down	no|up	no|up	no|down	no|up	no|up	yes|up	1
TRINITY_DN59388_c0_g1	no|up	no|up	yes|down	no|down	yes|down	no|down	no|down	no|down	no|down	yes|down	3	XP_028161665.1(uncharacterized protein LOC114353759 [Ostrinia furnacalis])
TRINITY_DN61499_c0_g1	no|down	no|down	no|down	no|down	yes|down	no|down	yes|down	no|up	no|down	no|down	2	XP_028156524.1(homeobox protein Nkx-2.2a-like isoform X2 [Ostrinia furnacalis])
TRINITY_DN53224_c2_g1	no|up	no|up	no|down	no|down	no|down	no|down	no|down	no|down	no|down	yes|down	1
TRINITY_DN1286_c0_g1	no|down	no|down	yes|down	no|down	no|down	no|up	no|up	no|down	no|up	no|down	1	XP_028157234.1(uncharacterized protein LOC114350590 [Ostrinia furnacalis])
TRINITY_DN55714_c0_g2	no|no change	no|no change	no|no change	yes|down	no|no change	yes|down	yes|down	yes|up	no|no change	no|no change	4	XP_015437569.1(PREDICTED: probable ATP-dependent RNA helicase DDX10 [Dufourea novaeangliae])
TRINITY_DN6460_c0_g1	yes|down	no|down	no|up	no|down	yes|up	no|up	no|down	yes|up	no|up	yes|up	4	XP_028178219.1(cytochrome P450 4C1-like [Ostrinia furnacalis])
TRINITY_DN1227_c0_g1	no|down	no|down	no|up	no|down	no|up	no|up	no|down	no|up	no|up	yes|up	1	XP_028164962.1(uncharacterized protein LOC114356076 [Ostrinia furnacalis])
TRINITY_DN30892_c0_g2	no|up	no|up	no|up	no|up	yes|up	no|up	no|up	no|no change	no|up	no|up	1	VVC87638.1(unnamed protein product [Leptidea sinapis])
TRINITY_DN3271_c0_g2	yes|up	no|up	no|up	no|up	no|up	no|down	no|up	no|up	no|down	no|down	1	XP_028160327.1(LOW QUALITY PROTEIN: adenomatous polyposis coli protein-like [Ostrinia furnacalis])
TRINITY_DN51189_c0_g1	no|down	no|down	no|no change	no|down	no|up	no|up	no|down	no|up	no|up	yes|up	1
TRINITY_DN138058_c0_g1	no|down	no|up	no|up	no|up	yes|up	no|up	no|up	no|up	no|up	yes|up	2
TRINITY_DN25931_c0_g3	no|down	no|down	no|up	no|up	no|down	no|up	no|down	no|up	yes|down	no|up	1
TRINITY_DN63779_c0_g1	no|down	no|down	no|up	no|down	no|up	no|up	no|down	yes|up	no|down	yes|up	2
TRINITY_DN94672_c0_g1	no|no change	no|no change	no|no change	yes|down	no|no change	no|down	yes|down	yes|up	no|no change	no|no change	3	XP_015108576.1(uncharacterized protein LOC107035604 [Diachasma alloeum])
TRINITY_DN480_c0_g1	yes|down	no|down	no|up	no|down	yes|up	no|up	no|up	no|up	no|up	yes|up	3
TRINITY_DN4144_c0_g1	yes|up	yes|up	no|up	no|up	no|down	no|down	no|down	no|down	no|down	yes|down	3	XP_028156650.1(uncharacterized protein LOC114350172 [Ostrinia furnacalis])
TRINITY_DN8610_c0_g1	yes|up	no|up	no|up	no|up	no|up	no|down	no|up	no|down	no|down	no|down	1	XP_013191986.1(PREDICTED: arrestin domain-containing protein 4 [Amyelois transitella])
TRINITY_DN33602_c0_g1	yes|up	no|up	no|down	no|up	no|down	no|down	no|down	no|down	no|down	yes|down	2	RVE44443.1(hypothetical protein evm_010920 [Chilo suppressalis])
TRINITY_DN72388_c0_g1	no|no change	no|no change	yes|down	no|no change	yes|down	no|no change	no|no change	yes|down	no|no change	yes|down	4
TRINITY_DN11251_c3_g1	yes|up	no|down	yes|up	no|up	no|up	no|down	no|down	yes|up	no|down	no|up	3
TRINITY_DN83646_c0_g1	yes|down	yes|down	no|down	no|down	no|down	no|up	no|down	no|up	no|up	yes|up	3
TRINITY_DN33959_c0_g1	no|up	no|up	no|down	no|up	no|down	no|down	no|down	no|down	no|down	yes|down	1	RVE52826.1(hypothetical protein evm_002483 [Chilo suppressalis])
TRINITY_DN11514_c0_g1	no|up	no|down	no|down	no|up	yes|down	no|down	no|down	no|down	no|down	yes|down	2	XP_028156527.1(uncharacterized protein LOC114350079 [Ostrinia furnacalis])
TRINITY_DN13288_c0_g1	no|down	no|down	no|up	no|down	yes|up	no|up	no|up	yes|up	no|up	yes|up	3
TRINITY_DN10193_c0_g1	no|down	no|up	no|up	no|up	no|up	no|up	no|up	no|up	no|up	yes|up	1	XP_028176462.1(uncharacterized protein LOC114364488 [Ostrinia furnacalis])
TRINITY_DN42507_c0_g1	no|down	no|down	yes|up	no|down	no|up	no|up	no|up	no|up	no|up	yes|up	2
TRINITY_DN32385_c0_g1	no|up	no|up	no|down	no|up	no|down	no|up	no|up	yes|down	no|up	no|down	1	XP_028043418.1(PHD and RING finger domain-containing protein 1 isoform X1 [Bombyx mandarina])
TRINITY_DN49199_c0_g1	no|no change	no|no change	no|no change	yes|down	no|no change	no|down	no|down	no|up	no|no change	no|no change	1	XP_015116752.1(DAZ protein 1 [Diachasma alloeum])
TRINITY_DN341_c1_g1	no|up	no|up	yes|down	no|down	no|down	no|down	no|down	no|down	no|up	yes|down	2
TRINITY_DN13225_c0_g2	no|up	yes|up	no|up	no|up	yes|up	no|down	no|up	no|up	no|up	no|down	2
TRINITY_DN123897_c0_g1	no|down	no|down	yes|up	no|down	no|up	no|up	no|up	no|up	no|up	yes|up	2	XP_028165966.1(alpha-1,6-mannosyl-glycoprotein 2-beta-N-acetylglucosaminyltransferase-like [Ostrinia furnacalis])
TRINITY_DN417_c1_g1	no|down	no|down	yes|up	no|up	yes|up	no|up	no|up	no|up	no|up	yes|up	3
TRINITY_DN79600_c0_g1	no|down	no|up	no|up	no|down	yes|up	no|up	no|up	no|up	no|up	yes|up	2
TRINITY_DN4147_c0_g2	no|up	no|up	no|down	no|up	no|down	no|down	no|up	no|down	no|down	yes|down	1	OWR43775.1(serine/threonine-protein kinase tricorner isoform 3 [Danaus plexippus plexippus])
TRINITY_DN77830_c0_g2	no|up	no|no change	no|down	no|down	yes|down	no|down	no|down	no|down	no|down	yes|down	2	AKQ06153.1(alcohol dehydrogenase AD7 [Cydia pomonella])
TRINITY_DN10255_c0_g1	yes|down	no|down	yes|down	no|down	no|down	yes|up	no|down	yes|down	no|up	no|down	4	XP_028168586.1(uncharacterized protein LOC114358747 [Ostrinia furnacalis])
TRINITY_DN199_c0_g1	yes|up	no|up	yes|up	no|up	no|up	no|down	no|up	no|up	no|down	no|up	2	XP_013199857.1(PREDICTED: putative E3 ubiquitin-protein ligase UNKL [Amyelois transitella])
TRINITY_DN81187_c0_g1	no|no change	no|no change	yes|down	no|no change	no|down	no|no change	no|no change	no|down	no|no change	no|down	1
TRINITY_DN38124_c0_g1	yes|down	no|down	no|down	no|up	no|up	no|up	no|up	no|down	no|up	yes|up	2
TRINITY_DN20896_c0_g1	no|up	yes|up	no|up	no|up	yes|up	no|down	no|up	no|up	no|up	no|down	2	XP_011553975.1(PREDICTED: uncharacterized protein LOC105385311, partial [Plutella xylostella])
TRINITY_DN35662_c0_g1	no|up	no|up	no|down	no|up	no|down	no|up	no|up	yes|down	no|down	yes|down	2	RVE48866.1(hypothetical protein evm_006436 [Chilo suppressalis])
TRINITY_DN36457_c0_g1	no|up	no|up	no|down	no|up	no|down	no|up	no|up	yes|down	no|down	yes|down	2
TRINITY_DN30916_c0_g2	yes|down	no|down	no|down	no|down	no|down	no|down	no|down	no|up	no|up	no|up	1
TRINITY_DN121652_c1_g1	no|no change	no|no change	yes|down	no|no change	yes|down	no|no change	no|no change	yes|down	no|no change	yes|down	4
TRINITY_DN13534_c0_g1	no|up	no|up	yes|up	no|up	yes|up	no|up	no|up	yes|up	no|down	yes|up	4	XP_028171922.1(uncharacterized protein LOC114361155 [Ostrinia furnacalis])
TRINITY_DN73191_c0_g1	no|up	no|up	no|up	no|down	no|up	no|down	no|down	yes|up	no|up	no|no change	1
TRINITY_DN37366_c0_g1	no|down	no|down	yes|down	yes|down	yes|down	yes|down	yes|down	no|down	no|down	yes|down	6	XP_028170240.1(juvenile hormone epoxide hydrolase-like [Ostrinia furnacalis])
TRINITY_DN105971_c0_g1	no|no change	no|no change	yes|down	no|no change	yes|down	no|no change	no|no change	yes|down	no|no change	yes|down	4
TRINITY_DN9577_c0_g1	no|up	yes|up	yes|down	no|down	no|up	no|down	yes|up	no|down	yes|up	yes|down	5
TRINITY_DN16950_c0_g1	yes|down	no|down	no|up	no|down	no|up	no|up	no|down	no|up	no|up	yes|up	2	XP_028176242.1(uncharacterized protein LOC114364325 [Ostrinia furnacalis])
TRINITY_DN63471_c0_g1	no|down	no|up	yes|down	no|down	no|down	no|up	no|up	no|down	no|up	no|down	1
TRINITY_DN8509_c0_g5	no|no change	no|no change	yes|down	no|no change	no|down	no|no change	no|no change	no|down	no|no change	no|down	1
TRINITY_DN94437_c0_g2	yes|up	no|up	no|up	no|up	no|up	no|down	no|down	no|up	no|down	no|down	1
TRINITY_DN9700_c0_g1	no|up	no|up	yes|down	no|up	yes|down	no|down	no|up	yes|down	no|down	yes|down	4
TRINITY_DN13666_c0_g1	no|no change	no|no change	yes|down	no|down	yes|down	no|down	no|down	no|down	no|no change	yes|down	3
TRINITY_DN60787_c0_g1	no|up	no|up	yes|up	no|up	no|up	no|up	no|up	no|up	no|down	no|up	1	XP_028178817.1(probable transaldolase [Ostrinia furnacalis])
TRINITY_DN12534_c0_g1	no|up	yes|down	no|up	no|up	yes|down	no|up	yes|down	no|up	yes|down	no|up	4	XP_026745898.1(uncharacterized protein LOC113507201 isoform X5 [Trichoplusia ni])
TRINITY_DN26761_c0_g1	no|up	no|up	no|down	no|up	no|down	no|down	no|up	no|down	no|down	yes|down	1
TRINITY_DN29981_c0_g2	no|up	yes|up	no|up	no|up	no|up	no|down	no|up	no|down	no|up	no|down	1
TRINITY_DN294_c1_g2	no|up	no|up	yes|down	no|down	yes|down	no|down	no|down	yes|down	no|up	yes|down	4
TRINITY_DN294_c1_g1	no|up	no|down	no|down	no|up	no|down	no|up	no|up	yes|down	no|down	yes|down	2
TRINITY_DN86495_c0_g1	no|up	no|up	no|up	no|down	no|up	no|down	no|down	yes|up	no|up	no|up	1	XP_028175036.1(centrosomal protein of 162 kDa [Ostrinia furnacalis])
TRINITY_DN2274_c0_g1	no|down	no|up	yes|down	no|up	yes|down	no|up	no|up	yes|down	no|up	yes|down	4	XP_028172113.1(membrane alanyl aminopeptidase-like [Ostrinia furnacalis])
TRINITY_DN4835_c0_g1	no|up	no|up	yes|down	no|up	yes|down	no|down	no|up	yes|down	no|up	yes|down	4	XP_028156282.1(ribonucleoside-diphosphate reductase large subunit [Ostrinia furnacalis])
TRINITY_DN37437_c0_g2	no|up	no|up	no|down	no|up	no|down	no|down	no|up	yes|down	no|down	yes|down	2
TRINITY_DN18014_c0_g1	yes|up	no|up	no|down	no|down	no|down	no|down	no|down	no|up	no|down	yes|down	2	XP_028176267.1(endocuticle structural glycoprotein SgAbd-1-like [Ostrinia furnacalis])
TRINITY_DN18014_c0_g3	no|up	yes|up	no|down	no|down	no|up	no|down	no|down	no|up	no|up	yes|down	2
TRINITY_DN66913_c0_g1	yes|down	no|down	no|down	no|down	no|up	yes|up	no|up	no|down	no|up	no|up	2	XP_028162724.1(trifunctional enzyme subunit alpha, mitochondrial [Ostrinia furnacalis])
TRINITY_DN8621_c0_g2	yes|up	no|up	no|down	no|up	no|down	no|up	no|up	no|down	no|down	yes|down	2	XP_028172190.1(aminopeptidase N-like isoform X1 [Ostrinia furnacalis])
TRINITY_DN8621_c0_g1	no|up	no|up	no|down	no|up	no|down	no|up	no|up	no|down	no|down	yes|down	1	XP_028172198.1(aminopeptidase N-like isoform X2 [Ostrinia furnacalis])
TRINITY_DN2148_c0_g1	yes|down	no|down	no|up	no|down	no|up	no|up	no|down	no|up	no|up	yes|up	2	RVE41742.1(hypothetical protein evm_013606 [Chilo suppressalis])
TRINITY_DN7579_c1_g3	yes|down	no|down	no|up	no|down	no|up	no|up	no|down	yes|up	no|up	yes|up	3	XP_028158900.1(peroxiredoxin-5, mitochondrial [Ostrinia furnacalis])
TRINITY_DN7579_c1_g2	no|up	no|up	no|up	no|down	yes|up	no|down	no|up	yes|up	no|up	no|up	2
TRINITY_DN13188_c0_g1	no|up	no|up	no|down	no|up	no|down	no|down	no|down	no|down	no|down	yes|down	1	XP_028157706.1(probable phospholipid-transporting ATPase IIB [Ostrinia furnacalis])
TRINITY_DN83327_c0_g1	no|down	no|down	yes|down	no|no change	yes|down	no|up	no|no change	yes|down	no|no change	yes|down	4	XP_028164081.1(enteropeptidase-like [Ostrinia furnacalis])
TRINITY_DN886_c0_g2	no|down	no|down	yes|down	no|down	yes|down	no|down	no|down	yes|down	no|down	yes|down	4
TRINITY_DN67606_c0_g1	no|up	no|up	yes|up	no|up	yes|up	no|down	no|up	no|up	no|up	no|up	2
TRINITY_DN88313_c0_g2	yes|down	no|down	no|down	no|down	no|up	no|up	no|up	no|up	no|up	yes|up	2
TRINITY_DN91636_c0_g1	no|down	no|up	no|up	no|down	yes|up	no|up	no|up	no|up	no|up	no|up	1	XP_028173587.1(potassium channel subfamily T member 2 isoform X2 [Ostrinia furnacalis])
TRINITY_DN1355_c0_g1	yes|down	yes|down	no|up	no|down	no|down	no|up	yes|down	no|up	no|down	yes|up	4	XP_028179022.1(larval/pupal rigid cuticle protein 66-like [Ostrinia furnacalis])
TRINITY_DN20785_c0_g1	no|up	yes|up	no|up	no|down	yes|up	no|down	no|up	no|up	yes|up	no|down	3	XP_028176158.1(leucine-rich repeat-containing protein 24 [Ostrinia furnacalis])
TRINITY_DN7389_c0_g1	yes|down	yes|down	yes|down	no|down	yes|down	no|down	yes|down	yes|down	yes|down	yes|down	8	XP_028169289.1(proton-coupled folate transporter-like [Ostrinia furnacalis])
TRINITY_DN5545_c0_g1	no|down	no|down	no|up	no|up	no|up	no|up	no|up	no|up	no|up	yes|up	1
TRINITY_DN4029_c0_g1	no|down	no|down	no|up	no|up	no|up	no|up	no|up	no|up	no|up	yes|up	1
TRINITY_DN20600_c0_g1	no|down	no|up	no|up	no|down	no|up	no|down	no|down	no|up	no|up	yes|up	1	XP_028173736.1(uncharacterized protein LOC114362501 [Ostrinia furnacalis])
TRINITY_DN2952_c0_g1	no|down	no|up	yes|up	no|down	no|up	no|up	no|up	yes|up	no|up	yes|up	3	XP_028160514.1(uncharacterized protein LOC114352942 [Ostrinia furnacalis])
TRINITY_DN13670_c1_g1	no|up	no|down	no|down	no|up	yes|down	no|down	no|down	no|down	no|down	no|down	1
TRINITY_DN3232_c0_g1	yes|up	no|down	no|up	no|up	no|down	no|down	no|down	no|up	yes|down	no|down	2	XP_028157866.1(protein cueball isoform X1 [Ostrinia furnacalis])
TRINITY_DN4703_c0_g1	no|down	no|up	yes|down	no|down	no|down	no|down	no|down	no|down	no|up	no|down	1
TRINITY_DN32858_c0_g1	no|up	no|up	yes|down	no|up	yes|down	no|down	no|down	yes|down	no|down	yes|down	4	XP_028162194.1(cytochrome P450 6B7-like [Ostrinia furnacalis])
TRINITY_DN61024_c0_g2	yes|down	yes|down	no|down	no|down	yes|down	no|up	no|down	no|down	no|down	no|up	3	XP_028161595.1(solute carrier family 22 member 1-like [Ostrinia furnacalis])
TRINITY_DN5829_c0_g2	no|up	yes|up	no|up	no|up	no|up	no|down	no|up	no|down	no|up	no|down	1	XP_028178207.1(uncharacterized protein LOC114365758 isoform X2 [Ostrinia furnacalis])
TRINITY_DN32401_c0_g1	no|up	no|no change	no|down	no|up	yes|down	no|down	no|down	no|down	no|down	yes|down	2
TRINITY_DN123784_c0_g1	no|up	no|up	no|up	no|up	no|down	no|down	no|down	no|down	no|down	yes|down	1	XP_032511075.1(calreticulin [Danaus plexippus plexippus])
TRINITY_DN30048_c0_g1	no|down	no|up	yes|up	no|up	yes|up	no|up	no|up	no|up	no|up	yes|up	3	PZC72507.1(hypothetical protein B5X24_HaOG211075 [Helicoverpa armigera])
TRINITY_DN530_c0_g1	no|up	no|up	yes|down	no|down	yes|down	no|down	no|down	yes|down	no|up	yes|down	4
TRINITY_DN62102_c0_g1	no|down	no|down	no|down	no|down	no|down	no|up	no|down	no|up	no|no change	yes|up	1	RVE44543.1(hypothetical protein evm_010809 [Chilo suppressalis])
TRINITY_DN87452_c0_g1	yes|down	no|down	no|down	no|down	no|down	no|up	no|down	no|up	no|up	no|up	1
TRINITY_DN990_c0_g1	no|down	no|down	no|up	no|down	no|up	no|down	yes|down	yes|up	no|down	yes|up	3
TRINITY_DN13074_c0_g1	no|down	no|down	no|up	no|down	no|up	no|up	no|down	no|up	no|up	yes|up	1	XP_028176313.1(uncharacterized protein LOC114364374 [Ostrinia furnacalis])
TRINITY_DN608_c2_g1	no|up	no|down	yes|up	no|down	yes|up	no|down	no|down	no|up	no|down	no|up	2
TRINITY_DN47155_c0_g1	no|up	no|down	no|down	no|up	yes|down	no|up	no|down	yes|down	no|down	no|down	2	XP_028179079.1(uncharacterized protein LOC114366409 [Ostrinia furnacalis])
TRINITY_DN3658_c0_g1	yes|up	no|up	no|up	no|up	no|up	no|down	no|up	no|up	no|down	no|down	1	XP_028174346.1(glutaredoxin domain-containing cysteine-rich protein CG31559-like [Ostrinia furnacalis])
TRINITY_DN58736_c0_g2	no|no change	no|no change	no|no change	yes|down	no|no change	yes|down	yes|down	yes|up	no|no change	no|no change	4	XP_011147584.1(PHD finger protein 14 isoform X1 [Harpegnathos saltator])
TRINITY_DN11665_c0_g1	yes|up	no|up	no|up	no|up	no|down	no|down	no|up	no|down	no|down	yes|down	2	XP_028176567.1(TBC1 domain family member 9 isoform X1 [Ostrinia furnacalis])
TRINITY_DN682_c0_g1	no|up	no|up	yes|up	no|up	no|up	no|down	no|down	no|up	no|down	no|up	1	XP_030029305.1(NAD kinase-like isoform X1 [Manduca sexta])
TRINITY_DN22123_c0_g1	no|down	no|down	yes|down	no|down	yes|down	no|down	no|down	yes|down	no|down	yes|down	4	XP_028155831.1(pancreatic lipase-related protein 2-like [Ostrinia furnacalis])
TRINITY_DN9431_c0_g1	no|down	no|down	no|up	no|down	yes|up	no|up	no|up	no|up	no|up	yes|up	2
TRINITY_DN73300_c0_g1	no|down	no|down	no|up	no|down	no|up	no|up	no|down	no|up	no|down	yes|up	1
TRINITY_DN71919_c0_g1	no|down	no|down	yes|down	no|up	no|down	no|up	no|up	yes|down	no|up	no|down	2
TRINITY_DN42490_c0_g2	no|up	no|down	no|down	no|up	no|down	no|down	no|down	no|down	no|down	yes|down	1	AEO52696.1(C-type lectin [Pieris rapae])
TRINITY_DN108_c0_g2	no|up	no|down	yes|down	no|down	yes|down	no|down	no|down	no|down	no|down	yes|down	3	XP_028158568.1(cyclic GMP-AMP synthase-like [Ostrinia furnacalis])
TRINITY_DN83295_c0_g1	no|up	no|up	yes|down	no|down	yes|down	no|down	no|down	no|down	no|up	yes|down	3	ACB87202.2(SSSX-APN4 [Ostrinia furnacalis])
TRINITY_DN29440_c1_g1	no|down	no|down	yes|down	no|down	yes|down	no|up	no|down	no|down	no|up	yes|down	3	AFI64316.1(neutral lipase [Helicoverpa armigera])
TRINITY_DN36788_c0_g1	no|up	yes|up	yes|down	no|down	yes|down	no|down	no|down	no|down	no|up	yes|down	4	XP_023945826.1(isocitrate dehydrogenase [NADP] cytoplasmic-like [Bicyclus anynana])
TRINITY_DN13982_c0_g1	no|up	no|down	no|down	no|up	yes|down	no|down	no|down	yes|down	no|down	yes|down	3	XP_028176126.1(UDP-galactose transporter senju [Ostrinia furnacalis])
TRINITY_DN11220_c0_g1	no|down	no|down	yes|down	no|down	yes|down	no|up	no|down	yes|down	no|up	no|down	3
TRINITY_DN6154_c0_g2	no|down	no|up	yes|down	no|down	no|down	no|down	no|down	no|down	no|up	no|down	1
TRINITY_DN41007_c0_g1	no|no change	no|no change	no|no change	yes|down	no|no change	no|down	no|down	no|up	no|no change	no|no change	1	XP_008557545.1(PREDICTED: uncharacterized protein DDB_G0284459 [Microplitis demolitor])
TRINITY_DN5150_c1_g1	no|down	no|down	yes|down	no|down	yes|down	no|down	no|down	no|down	no|up	yes|down	3
TRINITY_DN95971_c0_g8	no|no change	no|no change	no|no change	yes|down	no|no change	no|down	yes|down	yes|up	no|no change	no|no change	3	XP_014300410.1(PREDICTED: serine palmitoyltransferase 2 [Microplitis demolitor])
TRINITY_DN71242_c0_g1	no|no change	no|no change	no|no change	yes|down	no|no change	yes|down	yes|down	yes|up	no|no change	no|no change	4
TRINITY_DN141054_c0_g1	no|no change	no|no change	no|no change	yes|down	no|no change	yes|down	yes|down	yes|up	no|no change	no|no change	4	XP_011311413.1(PREDICTED: histone RNA hairpin-binding protein [Fopius arisanus])
TRINITY_DN1045_c0_g1	yes|down	yes|down	no|down	no|down	no|down	no|up	no|down	no|up	no|up	yes|up	3
TRINITY_DN108202_c0_g1	no|up	no|up	no|down	no|up	no|down	no|down	no|up	no|down	no|up	yes|down	1
TRINITY_DN7680_c0_g1	no|up	no|down	yes|up	no|up	yes|up	no|up	no|up	no|up	no|down	yes|up	3
TRINITY_DN83911_c0_g1	no|down	no|down	no|up	no|up	no|up	no|up	no|up	no|down	no|down	yes|up	1	ADI61818.1(endonuclease-reverse transcriptase [Bombyx mori])
TRINITY_DN9747_c0_g1	no|down	no|down	yes|up	no|down	no|up	no|up	no|down	no|up	no|up	yes|up	2	XP_028168687.1(uncharacterized protein LOC114358825 [Ostrinia furnacalis])
TRINITY_DN113284_c0_g1	yes|down	yes|down	no|down	no|up	no|down	yes|up	no|down	no|down	no|down	no|up	3
TRINITY_DN12067_c0_g1	yes|down	no|down	no|up	no|down	no|up	no|up	no|down	no|up	no|up	yes|up	2	XP_028172203.1(uncharacterized protein LOC114361402 [Ostrinia furnacalis])
TRINITY_DN3054_c0_g1	no|up	no|up	no|down	no|up	no|down	no|down	no|up	no|down	no|down	yes|down	1
TRINITY_DN13713_c0_g1	yes|down	yes|down	no|up	no|down	no|up	no|up	no|down	no|up	no|up	yes|up	3	XP_028163880.1(proton-coupled amino acid transporter-like protein pathetic [Ostrinia furnacalis])
TRINITY_DN13713_c0_g2	no|up	no|down	no|down	no|up	no|down	no|down	no|down	no|down	no|down	yes|down	1	XP_028163879.1(proton-coupled amino acid transporter-like protein pathetic [Ostrinia furnacalis])
TRINITY_DN9340_c0_g1	no|up	no|up	yes|up	no|up	yes|up	no|up	no|up	yes|up	no|up	yes|up	4	XP_028170364.1(sarcosine dehydrogenase, mitochondrial [Ostrinia furnacalis])
TRINITY_DN14826_c0_g1	no|down	no|down	no|up	no|down	no|up	no|up	no|up	no|up	no|up	yes|up	1	XP_028157705.1(uncharacterized protein LOC114350939 [Ostrinia furnacalis])
TRINITY_DN9974_c0_g1	no|down	no|up	yes|down	no|down	no|down	no|up	no|up	yes|down	no|up	yes|down	3	XP_028160765.1(cytochrome P450 4d2-like [Ostrinia furnacalis])
TRINITY_DN1718_c1_g1	no|down	no|down	yes|down	no|down	yes|down	no|up	no|down	yes|down	no|down	no|down	3	XP_028169061.1(gelsolin-like [Ostrinia furnacalis])
TRINITY_DN1562_c0_g2	no|up	no|up	yes|down	no|down	no|down	no|down	no|down	no|down	no|up	yes|down	2	XP_026319186.1(sorting nexin-12 [Hyposmocoma kahamanoa])
TRINITY_DN8916_c0_g1	no|down	no|down	yes|down	no|down	no|down	no|up	no|up	no|down	no|up	no|down	1
TRINITY_DN107806_c0_g1	no|down	no|down	yes|down	no|down	yes|down	no|down	no|down	no|down	no|down	yes|down	3	XP_028165410.1(uncharacterized protein LOC114356437 isoform X1 [Ostrinia furnacalis])
TRINITY_DN2376_c0_g1	no|up	no|up	no|down	no|up	no|down	no|down	no|up	no|down	no|down	yes|down	1	XP_013183723.1(PREDICTED: dmX-like protein 2 [Amyelois transitella])
TRINITY_DN42354_c0_g1	no|up	no|down	no|down	no|down	yes|down	no|down	no|down	no|down	no|down	no|down	1
TRINITY_DN37266_c0_g1	no|up	no|up	no|down	no|up	no|down	no|down	no|up	no|down	no|down	yes|down	1
TRINITY_DN20197_c0_g1	yes|up	no|up	no|up	no|up	no|down	no|down	no|down	no|up	no|down	no|down	1
TRINITY_DN1286_c0_g2	no|down	no|down	yes|down	no|down	no|down	no|up	no|down	no|down	no|up	no|down	1	CAB3246218.1(unnamed protein product [Arctia plantaginis])
TRINITY_DN48515_c0_g3	no|up	no|up	no|up	no|down	yes|up	no|down	no|up	no|up	no|up	no|no change	1	XP_002740019.1(PREDICTED: nuclear migration protein nudC-like [Saccoglossus kowalevskii])
TRINITY_DN5421_c0_g1	no|up	no|up	yes|down	no|up	yes|down	no|down	no|up	yes|down	no|down	yes|down	4	XP_028169947.1(arylphorin subunit alpha-like [Ostrinia furnacalis])
TRINITY_DN2819_c0_g2	no|down	no|down	no|up	no|down	no|up	no|down	no|down	yes|up	no|up	no|up	1
TRINITY_DN53327_c0_g1	no|up	no|up	no|down	no|up	no|down	no|down	no|down	no|down	no|down	yes|down	1	XP_028171937.1(adenosine 3'-phospho 5'-phosphosulfate transporter 2 [Ostrinia furnacalis])
TRINITY_DN5495_c0_g1	yes|up	no|up	no|up	no|up	no|down	no|down	no|down	no|down	no|down	yes|down	2	XP_028177198.1(multiple coagulation factor deficiency protein 2 homolog isoform X1 [Ostrinia furnacalis])
TRINITY_DN29703_c0_g1	no|down	no|down	no|up	no|down	no|up	no|down	no|down	yes|up	no|up	no|up	1
TRINITY_DN36476_c1_g1	no|up	no|down	yes|up	no|up	yes|up	no|up	no|down	yes|up	no|down	yes|up	4
TRINITY_DN1210_c0_g1	no|down	no|down	yes|up	no|down	no|up	no|up	no|up	yes|up	no|up	yes|up	3	XP_028163090.1(Bardet-Biedl syndrome 7 protein homolog isoform X4 [Ostrinia furnacalis])
TRINITY_DN21770_c0_g1	no|up	no|up	no|down	no|up	yes|down	no|down	no|down	no|down	no|down	yes|down	2
TRINITY_DN90881_c0_g1	no|up	no|no change	yes|down	no|up	yes|down	no|no change	no|no change	yes|down	no|down	yes|down	4
TRINITY_DN7914_c0_g1	no|down	no|down	no|up	no|down	no|up	no|up	no|down	yes|up	no|up	yes|up	2
TRINITY_DN73159_c0_g1	no|down	no|up	no|no change	no|no change	yes|up	no|up	no|up	no|no change	no|up	no|up	1
TRINITY_DN2330_c0_g1	yes|down	yes|down	no|up	no|down	no|up	no|up	no|down	no|up	no|down	yes|up	3
TRINITY_DN6839_c0_g1	no|down	no|down	yes|down	no|down	yes|down	no|down	no|down	no|down	no|down	yes|down	3	XP_028165083.1(growth arrest and DNA damage-inducible protein GADD45 gamma isoform X1 [Ostrinia furnacalis])
TRINITY_DN26827_c0_g2	yes|down	no|down	no|down	yes|down	no|down	no|up	no|down	no|up	no|up	no|up	2	XP_028159247.1(protein slowmo [Ostrinia furnacalis])
TRINITY_DN25848_c0_g1	no|down	no|down	no|up	no|down	yes|up	no|up	no|up	no|up	no|up	yes|up	2	XP_028169693.1(gonadal protein gdl [Ostrinia furnacalis])
TRINITY_DN14163_c0_g1	no|up	no|up	no|down	no|up	no|down	no|down	no|up	no|down	no|up	yes|down	1
TRINITY_DN11795_c0_g1	no|down	yes|down	yes|up	no|up	no|down	no|up	yes|down	yes|up	yes|down	yes|up	6
TRINITY_DN9584_c2_g1	yes|down	no|up	no|down	no|down	no|up	no|up	no|up	no|up	no|up	yes|up	2
TRINITY_DN75281_c0_g1	no|up	no|up	no|up	no|down	yes|up	no|down	no|up	no|up	no|up	no|up	1
TRINITY_DN2399_c1_g1	no|down	no|down	yes|down	no|down	yes|down	no|up	no|down	no|down	no|down	no|down	2
TRINITY_DN13114_c0_g1	yes|up	no|up	no|up	no|up	no|down	no|down	no|up	no|down	no|down	yes|down	2	XP_026740001.1(nicalin-1 [Trichoplusia ni])
TRINITY_DN18592_c0_g2	no|down	no|down	no|up	no|down	no|up	no|up	no|down	no|up	no|down	yes|up	1	XP_028169620.1(GATOR complex protein MIOS [Ostrinia furnacalis])
TRINITY_DN18592_c0_g1	no|down	no|down	yes|up	no|down	no|up	no|up	no|down	yes|up	no|down	yes|up	3	XP_028169620.1(GATOR complex protein MIOS [Ostrinia furnacalis])
TRINITY_DN69939_c0_g1	no|down	no|down	no|up	no|down	no|down	no|up	no|down	no|up	no|down	yes|up	1
TRINITY_DN24332_c0_g1	no|up	no|up	no|down	no|down	no|down	no|down	no|up	no|down	no|up	yes|down	1	XP_028171846.1(putative tyrosine-protein kinase Wsck [Ostrinia furnacalis])
TRINITY_DN86232_c0_g1	no|up	no|down	no|up	no|up	yes|up	no|up	no|down	no|up	no|down	yes|up	2	XP_013193561.1(PREDICTED: RNA-directed DNA polymerase from mobile element jockey-like isoform X1 [Amyelois transitella])
TRINITY_DN63029_c0_g1	no|up	no|up	no|down	no|up	no|down	no|up	no|up	yes|down	no|down	no|down	1
TRINITY_DN49721_c0_g3	no|down	no|down	no|up	no|up	no|up	no|up	no|up	no|up	no|up	yes|up	1
TRINITY_DN53669_c0_g1	no|down	no|up	no|down	no|down	yes|up	no|down	no|up	no|up	yes|up	no|up	2	TRY73235.1(hypothetical protein TCAL_02560 [Tigriopus californicus])
TRINITY_DN66094_c0_g1	no|down	no|down	no|up	no|up	no|up	no|up	no|up	no|up	no|down	yes|up	1
TRINITY_DN23318_c0_g1	no|up	no|down	yes|up	no|up	yes|up	no|up	no|up	no|up	no|down	yes|up	3
TRINITY_DN78368_c0_g1	no|down	no|down	no|down	no|up	yes|down	no|up	no|no change	no|down	no|down	no|down	1	XP_028156958.1(gelsolin-like [Ostrinia furnacalis])
TRINITY_DN37372_c0_g1	no|up	no|up	no|down	no|down	no|down	no|down	no|down	no|up	no|up	yes|down	1	PCG74602.1(hypothetical protein B5V51_13085, partial [Heliothis virescens])
TRINITY_DN5310_c2_g1	no|down	yes|down	yes|up	no|up	no|down	no|up	no|down	yes|up	yes|down	yes|up	5	XP_028160876.1(serine protease persephone-like [Ostrinia furnacalis])
TRINITY_DN19817_c0_g1	no|up	no|up	yes|down	no|down	yes|down	no|down	no|down	yes|down	no|up	yes|down	4
TRINITY_DN59211_c0_g1	no|no change	no|no change	no|no change	yes|down	no|no change	no|down	yes|down	yes|up	no|no change	no|no change	3	XP_015525111.1(PREDICTED: MIP18 family protein CG7949 [Neodiprion lecontei])
TRINITY_DN18650_c0_g1	no|down	no|up	no|down	no|down	no|up	no|down	no|up	no|up	yes|up	no|up	1	XP_028161459.1(bombyxin B-9-like [Ostrinia furnacalis])
TRINITY_DN7435_c0_g1	no|up	yes|up	no|up	no|up	no|up	no|down	no|up	no|down	no|up	no|down	1	XP_030041304.1(zinc finger MIZ domain-containing protein 1 isoform X2 [Manduca sexta])
TRINITY_DN23876_c1_g1	no|down	no|down	yes|down	no|down	yes|down	no|down	no|down	no|down	no|up	no|down	2	XP_004931100.1(ras-related and estrogen-regulated growth inhibitor-like protein [Bombyx mori])
TRINITY_DN452_c23_g1	yes|down	no|down	no|down	no|down	no|down	no|up	no|down	no|down	no|up	no|up	1
TRINITY_DN47605_c0_g1	yes|up	no|up	yes|up	no|up	no|up	no|down	no|up	no|up	no|down	no|down	2	XP_028160501.1(V-type proton ATPase 116 kDa subunit a-like, partial [Ostrinia furnacalis])
TRINITY_DN47605_c0_g2	yes|up	no|up	yes|up	no|up	no|up	no|down	no|up	no|up	no|down	no|down	2	RVE53197.1(hypothetical protein evm_002030 [Chilo suppressalis])
TRINITY_DN35891_c0_g2	yes|down	no|down	no|up	no|down	no|up	no|up	no|down	no|up	no|down	no|up	1	XP_026725896.1(uncharacterized protein LOC113492589 isoform X1 [Trichoplusia ni])
TRINITY_DN15266_c0_g1	no|up	no|up	no|up	yes|up	yes|up	no|up	no|up	no|down	no|up	no|up	2
TRINITY_DN36460_c0_g1	yes|down	no|down	yes|down	yes|down	yes|down	no|down	no|down	no|down	no|up	no|down	4	XP_028166099.1(N-acetylneuraminate lyase-like [Ostrinia furnacalis])
TRINITY_DN16129_c0_g1	no|down	no|up	no|down	yes|down	no|up	no|down	no|down	no|up	no|up	no|down	1
TRINITY_DN115658_c0_g1	yes|down	no|down	no|down	no|down	no|up	no|up	no|up	no|down	no|up	yes|up	2	PZC77774.1(hypothetical protein B5X24_HaOG203018 [Helicoverpa armigera])
TRINITY_DN28063_c1_g1	yes|down	no|down	no|down	no|down	no|down	no|up	no|down	no|up	no|down	yes|up	2
TRINITY_DN65079_c0_g1	no|down	no|down	yes|down	no|down	yes|down	no|down	no|down	no|down	no|up	yes|down	3	PZC81105.1(hypothetical protein B5X24_HaOG213445 [Helicoverpa armigera])
TRINITY_DN22076_c0_g1	no|up	no|up	no|down	no|up	no|down	no|down	no|up	no|down	no|up	yes|down	1	XP_013135472.1(PREDICTED: 26S protease regulatory subunit 6A-B [Papilio polytes])
TRINITY_DN51139_c0_g1	no|down	no|down	yes|down	no|down	yes|down	no|down	no|down	no|down	no|down	yes|down	3	XP_028162547.1(elongation of very long chain fatty acids protein 7-like isoform X1 [Ostrinia furnacalis])
TRINITY_DN27941_c0_g1	no|down	no|down	no|up	no|down	no|up	no|up	no|up	no|up	no|up	yes|up	1	XP_032525079.1(uncharacterized protein LOC116776085 [Danaus plexippus plexippus])
TRINITY_DN112600_c0_g1	no|down	no|down	no|up	no|up	yes|up	no|up	no|up	no|up	no|up	yes|up	2
TRINITY_DN60004_c0_g1	no|down	no|down	no|up	no|down	no|up	no|up	no|down	no|up	no|down	yes|up	1	XP_028160468.1(uncharacterized protein LOC114352905 [Ostrinia furnacalis])
TRINITY_DN6565_c0_g1	no|down	no|down	yes|down	no|up	yes|down	no|up	no|down	no|down	no|down	no|down	2
TRINITY_DN50765_c0_g1	yes|down	yes|down	yes|down	yes|down	yes|down	no|down	yes|down	no|down	no|down	yes|down	7
TRINITY_DN30704_c0_g1	no|down	no|up	yes|down	no|down	yes|down	no|down	no|up	no|down	no|up	yes|down	3	XP_028162934.1(cytochrome P450 6B5-like [Ostrinia furnacalis])
TRINITY_DN8453_c0_g1	no|down	no|down	no|up	no|down	no|up	no|up	no|down	yes|up	no|up	yes|up	2
TRINITY_DN2358_c1_g1	no|down	yes|down	no|down	no|up	yes|down	no|up	no|down	no|down	no|down	no|up	2	XP_028172352.1(uncharacterized protein LOC114361498 [Ostrinia furnacalis])
TRINITY_DN3515_c0_g1	no|down	no|down	yes|down	no|down	yes|down	no|down	no|down	no|down	no|up	yes|down	3	XP_028172780.1(SCY1-like protein 2 [Ostrinia furnacalis])
TRINITY_DN46094_c0_g1	no|down	no|down	no|up	no|down	no|up	no|up	no|down	no|up	no|down	yes|up	1
TRINITY_DN34399_c0_g1	no|down	no|down	yes|down	no|down	yes|down	no|down	yes|down	yes|down	no|down	yes|down	5	XP_028178009.1(cysteine synthase-like [Ostrinia furnacalis])
TRINITY_DN13189_c0_g1	no|up	no|up	no|down	no|up	no|down	no|down	no|up	no|down	no|up	yes|down	1
TRINITY_DN146301_c0_g1	no|no change	no|no change	no|no change	yes|down	no|no change	no|down	yes|down	yes|up	no|no change	no|no change	3	XP_032677572.1(RNA guanine-N7 methyltransferase activating subunit-like [Odontomachus brunneus])
TRINITY_DN38418_c0_g1	no|up	no|down	no|up	no|down	no|up	no|down	no|down	no|up	no|down	yes|up	1	XP_011559452.1(PREDICTED: uncharacterized protein LOC105389943 [Plutella xylostella])
TRINITY_DN33044_c0_g1	no|down	no|down	no|up	no|down	no|up	no|down	no|down	yes|up	no|up	yes|up	2
TRINITY_DN21161_c0_g1	no|down	yes|down	no|down	no|up	yes|down	no|up	no|down	yes|down	no|down	no|down	3
TRINITY_DN5652_c0_g1	no|down	no|down	no|up	no|down	no|up	no|up	no|down	yes|up	no|up	yes|up	2
TRINITY_DN28769_c0_g1	no|down	no|up	yes|down	no|down	yes|down	no|down	no|up	yes|down	no|up	yes|down	4	XP_013169039.1(PREDICTED: glycine receptor subunit alphaZ1-like isoform X1 [Papilio xuthus])
TRINITY_DN27136_c0_g1	no|up	no|down	yes|up	no|up	no|up	no|up	no|down	no|up	no|down	no|up	1
TRINITY_DN3471_c0_g2	no|up	no|up	no|down	no|up	no|down	no|down	no|up	yes|down	no|down	yes|down	2
TRINITY_DN3471_c0_g1	yes|up	no|up	no|down	no|up	no|down	no|down	no|up	no|down	no|down	yes|down	2	XP_028174548.1(EH domain-containing protein 3 [Ostrinia furnacalis])
TRINITY_DN28732_c0_g1	no|down	no|down	no|down	yes|down	no|up	no|down	no|down	yes|up	no|up	no|up	2	AKD01723.1(alcohol dehydrogenase 12, partial [Helicoverpa armigera])
TRINITY_DN99020_c0_g1	no|down	no|up	yes|down	no|down	yes|down	no|down	no|down	no|down	no|up	yes|down	3	XP_028166633.1(uncharacterized protein LOC114357292 isoform X4 [Ostrinia furnacalis])
TRINITY_DN123569_c1_g1	no|no change	no|up	yes|down	no|down	no|down	no|down	no|down	no|up	no|up	yes|down	2	XP_028163325.1(glutamine synthetase 1, mitochondrial-like [Ostrinia furnacalis])
TRINITY_DN91640_c2_g1	no|down	no|down	no|up	no|down	no|up	no|up	no|up	no|up	no|up	yes|up	1	YP_009142267.1(NADH dehydrogenase subunit 2 [Loxostege sticticalis])
TRINITY_DN117134_c0_g1	yes|down	no|down	no|up	no|down	no|down	no|up	no|down	no|up	no|down	yes|up	2
TRINITY_DN15136_c0_g1	no|down	no|up	yes|down	no|down	no|down	no|down	no|down	no|down	no|up	no|down	1	XP_028162237.1(alpha-aminoadipic semialdehyde synthase, mitochondrial isoform X3 [Ostrinia furnacalis])
TRINITY_DN95838_c0_g1	no|down	no|up	yes|up	no|up	yes|up	no|up	no|up	no|up	no|up	yes|up	3	XP_028167625.1(aldehyde dehydrogenase X, mitochondrial-like [Ostrinia furnacalis])
TRINITY_DN41556_c0_g1	no|down	no|down	yes|down	no|down	yes|down	no|down	no|down	no|down	no|down	yes|down	3
TRINITY_DN16811_c0_g3	no|down	no|up	no|up	no|down	yes|up	no|down	no|down	no|up	no|up	no|up	1	XP_028160628.1(uncharacterized protein LOC114353022 [Ostrinia furnacalis])
TRINITY_DN126514_c0_g1	no|down	no|up	no|down	no|up	no|up	no|up	yes|up	yes|down	no|up	no|down	2
TRINITY_DN102346_c0_g1	no|up	no|no change	no|down	no|up	yes|down	no|down	no|down	no|down	no|down	yes|down	2	XP_028177814.1(androgen-dependent TFPI-regulating protein-like [Ostrinia furnacalis])
TRINITY_DN64810_c0_g1	yes|up	no|up	no|up	no|up	no|down	no|down	no|up	no|down	no|down	no|down	1	XP_028178393.1(arginine--tRNA ligase, cytoplasmic [Ostrinia furnacalis])
TRINITY_DN11983_c0_g1	no|up	no|up	no|up	no|down	no|up	yes|down	no|down	yes|up	no|up	no|down	2	XP_028176423.1(uncharacterized protein LOC114364453 isoform X1 [Ostrinia furnacalis])
TRINITY_DN26457_c0_g1	yes|down	no|down	no|down	no|down	no|up	no|up	no|up	no|down	no|up	no|up	1
TRINITY_DN33154_c0_g1	no|down	no|down	no|up	no|up	no|up	no|up	no|up	no|up	no|down	yes|up	1
TRINITY_DN63917_c0_g1	no|down	no|up	no|down	no|down	no|up	no|up	no|up	no|up	yes|up	no|up	1
TRINITY_DN48018_c0_g1	no|down	no|down	yes|up	no|up	no|up	no|up	no|down	no|up	no|down	yes|up	2	XP_028036041.1(uncharacterized protein LOC114247310 [Bombyx mandarina])
TRINITY_DN27974_c0_g1	no|down	no|down	yes|down	no|down	no|down	no|down	no|down	no|down	no|up	no|down	1	PCG62439.1(hypothetical protein B5V51_14429 [Heliothis virescens])
TRINITY_DN2406_c0_g1	no|up	no|down	yes|up	no|up	yes|up	no|up	no|up	no|up	no|down	yes|up	3
TRINITY_DN7304_c0_g1	no|up	no|up	yes|up	no|up	no|up	no|up	no|up	no|up	no|down	no|up	1	XP_028176798.1(suppressor APC domain-containing protein 2 [Ostrinia furnacalis])
TRINITY_DN47451_c0_g1	no|up	no|up	no|down	no|up	no|down	no|down	no|up	yes|down	no|down	yes|down	2
TRINITY_DN81181_c0_g1	no|down	yes|down	no|down	no|down	yes|down	no|up	no|down	no|down	no|down	no|down	2	XP_023951365.1(C-type mannose receptor 2-like [Bicyclus anynana])
TRINITY_DN29746_c0_g1	yes|down	yes|down	no|down	no|down	yes|down	no|down	yes|down	no|up	yes|down	no|up	5
TRINITY_DN53531_c0_g1	no|up	no|up	no|down	no|up	no|down	no|down	no|down	no|down	no|down	yes|down	1	XP_028170239.1(uncharacterized aarF domain-containing protein kinase 1 [Ostrinia furnacalis])
TRINITY_DN64892_c0_g1	no|up	no|up	yes|up	no|up	yes|up	no|up	no|up	no|up	no|up	yes|up	3	XP_030025373.1(aldehyde dehydrogenase X, mitochondrial-like [Manduca sexta])
TRINITY_DN82315_c0_g2	yes|down	no|down	no|down	no|down	no|down	no|up	no|up	no|down	no|up	no|down	1	XP_021195999.1(uncharacterized protein LOC110380366 [Helicoverpa armigera])
TRINITY_DN59595_c0_g1	no|up	no|up	no|up	no|down	yes|up	no|down	no|up	no|up	no|up	no|up	1	XP_028167845.1(protein distal antenna-like [Ostrinia furnacalis])
TRINITY_DN518_c0_g1	yes|up	no|up	no|down	no|up	no|down	no|down	no|up	no|down	no|down	yes|down	2	CAB3225717.1(unnamed protein product [Arctia plantaginis])
TRINITY_DN3463_c0_g1	no|up	no|up	yes|up	no|up	no|up	no|down	no|up	no|up	no|down	no|up	1	XP_028160793.1(EH domain-binding protein 1-like protein 1 [Ostrinia furnacalis])
TRINITY_DN104865_c0_g1	no|up	no|no change	yes|down	no|up	yes|down	no|no change	no|no change	yes|down	no|down	yes|down	4
TRINITY_DN107104_c0_g1	no|down	no|down	no|up	no|down	no|up	no|up	no|down	no|up	no|up	yes|up	1	XP_028162780.1(peroxisomal N(1)-acetyl-spermine/spermidine oxidase-like [Ostrinia furnacalis])
TRINITY_DN636_c2_g1	yes|down	yes|down	no|down	no|up	no|down	yes|up	no|down	no|down	no|down	yes|up	4
TRINITY_DN4295_c0_g1	no|down	no|up	no|up	no|up	no|up	no|up	no|up	no|up	no|up	yes|up	1	XP_028171109.1(uncharacterized protein LOC114360571 isoform X1 [Ostrinia furnacalis])
TRINITY_DN58751_c0_g1	yes|up	no|down	yes|up	no|up	no|up	no|down	no|down	no|up	no|down	no|up	2	XP_026500504.1(FK506-binding protein 2 isoform X1 [Vanessa tameamea])
TRINITY_DN42918_c0_g2	no|down	no|down	no|down	no|down	yes|down	no|down	no|down	no|up	no|down	no|down	1
TRINITY_DN77730_c0_g3	no|down	no|down	no|up	no|up	no|up	no|up	no|down	no|up	no|down	yes|up	1	XP_026324610.1(putative nuclease HARBI1 [Hyposmocoma kahamanoa])
TRINITY_DN8442_c0_g1	no|down	no|down	no|up	no|down	no|up	no|up	no|down	no|up	no|up	yes|up	1	XP_028173363.1(uncharacterized protein LOC114362255 [Ostrinia furnacalis])
TRINITY_DN78433_c0_g1	no|no change	no|no change	yes|down	no|down	yes|down	no|down	no|down	no|down	no|no change	yes|down	3	XP_028178591.1(cytochrome P450 6B2-like [Ostrinia furnacalis])
TRINITY_DN23931_c0_g1	no|down	no|down	yes|down	no|down	yes|down	no|down	no|down	no|down	no|up	no|down	2
TRINITY_DN4922_c0_g1	no|up	no|down	no|down	no|down	yes|down	no|down	no|down	no|up	no|down	yes|down	2	XP_028157964.1(uncharacterized protein LOC114351103 isoform X2 [Ostrinia furnacalis])
TRINITY_DN28369_c0_g1	no|up	no|up	no|down	no|down	no|down	no|down	no|down	no|down	no|down	yes|down	1
TRINITY_DN1363_c0_g1	no|down	yes|down	no|up	no|down	no|down	no|up	no|down	no|up	no|down	yes|up	2	XP_028171135.1(cytochrome P450 CYP12A2-like isoform X1 [Ostrinia furnacalis])
TRINITY_DN9784_c0_g1	no|up	no|down	yes|down	no|down	yes|down	no|down	no|down	yes|down	no|down	yes|down	4	XP_028178540.1(uncharacterized protein LOC114365978 [Ostrinia furnacalis])
TRINITY_DN33_c3_g1	no|up	no|up	no|up	no|up	yes|up	no|up	no|up	no|up	no|up	no|up	1
TRINITY_DN18405_c0_g1	no|down	no|up	no|no change	no|no change	yes|up	no|up	no|up	no|no change	no|up	no|up	1
TRINITY_DN25069_c0_g6	no|up	no|down	no|down	no|up	yes|down	no|down	no|down	no|down	no|down	no|down	1
TRINITY_DN9010_c1_g1	yes|up	no|up	yes|up	no|up	no|up	no|down	no|up	no|up	no|down	no|up	2
TRINITY_DN19408_c0_g1	no|down	no|down	no|up	no|up	no|up	no|up	no|up	no|up	no|up	yes|up	1
TRINITY_DN1317_c0_g1	no|up	no|down	no|down	no|down	no|down	no|down	yes|down	no|up	no|down	no|down	1	XP_011557825.1(PREDICTED: RNA-directed DNA polymerase from mobile element jockey-like [Plutella xylostella])
TRINITY_DN3082_c1_g1	no|up	no|up	no|down	no|up	no|down	no|down	no|up	no|down	no|down	yes|down	1	XP_028165179.1(ribosomal RNA processing protein 1 homolog [Ostrinia furnacalis])
TRINITY_DN6002_c0_g2	no|up	no|up	no|down	no|down	no|down	no|down	no|down	no|down	no|down	yes|down	1	RVE43672.1(hypothetical protein evm_011671 [Chilo suppressalis])
TRINITY_DN6002_c0_g1	no|up	no|down	no|down	no|up	yes|down	no|down	no|down	no|down	no|down	no|down	1
TRINITY_DN5374_c0_g1	no|up	no|up	no|down	no|up	yes|down	no|down	no|up	no|down	no|down	yes|down	2
TRINITY_DN3732_c0_g1	yes|up	yes|up	no|down	no|up	no|down	no|down	no|up	no|down	no|down	yes|down	3	XP_028178591.1(cytochrome P450 6B2-like [Ostrinia furnacalis])
TRINITY_DN17947_c0_g1	yes|up	no|up	no|down	no|up	no|down	no|down	no|up	yes|down	no|down	yes|down	3	XP_013139256.1(PREDICTED: serine/threonine-protein kinase 10 [Papilio polytes])
TRINITY_DN110577_c0_g1	no|down	yes|down	no|up	no|down	no|down	no|up	no|down	no|up	no|down	yes|up	2
TRINITY_DN5678_c0_g2	no|down	no|down	no|up	no|up	no|up	no|up	no|up	no|up	no|up	yes|up	1	XP_028158613.1(coiled-coil domain-containing protein 115 [Ostrinia furnacalis])
TRINITY_DN46963_c0_g1	yes|down	no|down	no|down	no|down	no|up	no|up	no|up	no|up	no|up	yes|up	2	XP_021191627.1(protein tramtrack, beta isoform-like isoform X45 [Helicoverpa armigera])
TRINITY_DN8271_c0_g1	no|down	no|down	no|up	no|down	no|up	no|down	no|down	no|up	no|down	yes|up	1	XP_028171098.1(tetratricopeptide repeat protein 12-like [Ostrinia furnacalis])
TRINITY_DN24349_c0_g3	yes|up	no|up	no|up	no|up	no|up	no|down	no|up	no|up	no|down	no|down	1	XP_028163979.1(uncharacterized protein LOC114355371 isoform X3 [Ostrinia furnacalis])
TRINITY_DN32958_c0_g1	no|down	yes|down	no|up	no|down	no|down	no|up	no|down	no|up	no|down	yes|up	2
TRINITY_DN57673_c0_g1	yes|down	yes|down	no|up	no|down	no|down	no|up	no|down	no|up	no|down	yes|up	3
TRINITY_DN11552_c2_g1	yes|up	no|up	no|up	no|up	no|up	no|up	no|up	no|up	no|down	no|up	1
TRINITY_DN135188_c0_g1	yes|down	no|down	no|up	no|down	no|up	no|up	no|down	no|up	no|up	yes|up	2	XP_028169829.1(proteasome inhibitor PI31 subunit [Ostrinia furnacalis])
TRINITY_DN11669_c0_g1	yes|down	no|down	no|down	no|up	no|up	no|up	no|up	no|down	no|up	yes|up	2
TRINITY_DN12689_c0_g1	no|up	no|down	no|down	no|down	yes|down	no|down	no|down	no|up	no|down	no|down	1
TRINITY_DN7560_c0_g1	yes|up	no|down	no|down	yes|up	yes|down	no|up	no|down	yes|down	yes|down	yes|down	6
TRINITY_DN8310_c0_g1	no|down	no|down	no|up	no|up	no|up	no|up	no|up	no|up	no|up	yes|up	1	VVC96687.1(unnamed protein product [Leptidea sinapis])
TRINITY_DN4841_c0_g2	no|up	no|up	no|down	no|up	no|down	no|down	no|up	yes|down	no|down	yes|down	2	XP_021183424.1(uncharacterized protein LOC110371469 [Helicoverpa armigera])
TRINITY_DN4841_c0_g1	no|down	no|up	yes|down	no|down	no|down	no|up	no|up	yes|down	no|up	no|down	2
TRINITY_DN11129_c0_g1	no|down	no|down	yes|down	no|down	yes|down	no|down	no|down	no|down	no|down	no|down	2	CAB3241165.1(unnamed protein product [Arctia plantaginis])
TRINITY_DN5997_c0_g1	no|up	no|up	no|down	no|up	no|down	no|down	no|up	no|down	no|up	yes|down	1	XP_028158742.1(NEDD4 family-interacting protein 1-like isoform X1 [Ostrinia furnacalis])
TRINITY_DN32780_c0_g1	no|up	no|down	no|down	no|up	yes|down	no|down	no|down	no|down	no|down	no|down	1	XP_028173146.1(renin receptor [Ostrinia furnacalis])
TRINITY_DN97943_c0_g1	no|up	no|no change	yes|down	no|down	yes|down	no|down	no|down	yes|down	no|down	yes|down	4	XP_028167163.1(trypsin, alkaline C-like [Ostrinia furnacalis])
TRINITY_DN13214_c0_g1	no|down	no|down	no|down	yes|down	no|down	no|down	yes|down	no|up	no|down	no|down	2
TRINITY_DN22081_c0_g1	no|down	no|down	no|up	no|up	no|up	no|up	no|up	no|up	no|up	yes|up	1
TRINITY_DN36326_c0_g1	no|up	yes|up	no|up	no|down	no|up	no|down	no|up	no|up	no|up	no|down	1
TRINITY_DN342_c0_g1	no|down	no|up	yes|up	no|up	yes|up	no|up	no|up	yes|up	no|up	yes|up	4
TRINITY_DN10444_c0_g1	no|up	no|down	yes|down	no|down	yes|down	no|down	no|down	yes|down	no|down	yes|down	4	XP_028173738.1(LOW QUALITY PROTEIN: uncharacterized protein LOC114362503, partial [Ostrinia furnacalis])
TRINITY_DN41391_c0_g1	no|down	no|up	yes|down	no|down	no|down	no|down	no|up	no|down	no|up	no|down	1
TRINITY_DN4953_c0_g1	no|down	no|down	no|up	no|up	no|up	no|up	no|up	no|up	no|up	yes|up	1
TRINITY_DN5564_c0_g1	yes|up	yes|up	no|up	yes|up	yes|up	no|down	yes|up	no|down	no|up	yes|down	6	XP_028159323.1(probable phosphoserine aminotransferase [Ostrinia furnacalis])
TRINITY_DN7780_c0_g1	yes|down	yes|down	no|up	no|down	no|up	no|up	no|down	no|up	no|down	yes|up	3
TRINITY_DN7221_c0_g1	no|up	no|down	no|up	no|up	no|up	no|up	yes|up	no|down	no|down	no|up	1
TRINITY_DN142408_c0_g1	no|up	no|up	no|down	no|down	no|down	no|down	no|up	no|down	no|up	yes|down	1	XP_013196101.1(PREDICTED: protein sprouty [Amyelois transitella])
TRINITY_DN9630_c1_g1	yes|up	no|down	no|up	no|up	no|down	no|up	no|down	no|down	yes|down	no|down	2	XP_021187171.1(RNA pseudouridylate synthase domain-containing protein 2-like isoform X3 [Helicoverpa armigera])
TRINITY_DN28847_c0_g1	no|up	no|down	yes|up	no|up	no|up	no|down	no|down	no|up	no|down	no|up	1
TRINITY_DN21656_c0_g3	no|down	no|up	no|down	no|down	no|up	no|up	no|up	no|up	yes|up	no|up	1
TRINITY_DN977_c1_g1	yes|down	no|down	no|up	no|down	yes|up	no|up	no|up	no|up	no|up	yes|up	3
TRINITY_DN977_c1_g2	yes|down	no|down	no|down	no|down	no|up	no|up	no|down	no|up	no|up	no|up	1
TRINITY_DN9694_c0_g1	yes|down	yes|down	yes|down	no|down	yes|down	no|down	yes|down	yes|down	no|down	yes|down	7	PCG78157.1(hypothetical protein B5V51_5121 [Heliothis virescens])
TRINITY_DN10875_c0_g1	no|down	no|down	no|up	no|down	yes|up	no|up	no|up	yes|up	no|up	yes|up	3	XP_028158862.1(WASH complex subunit 3 [Ostrinia furnacalis])
TRINITY_DN1931_c0_g1	no|up	no|up	yes|down	no|down	no|down	no|down	no|down	no|down	no|up	yes|down	2
TRINITY_DN3830_c0_g1	no|down	no|down	yes|up	no|up	no|up	no|up	no|down	yes|up	no|down	yes|up	3	XP_028162629.1(uncharacterized protein LOC114354441 [Ostrinia furnacalis])
TRINITY_DN18776_c0_g1	no|up	no|up	no|down	no|up	no|down	no|down	no|down	no|down	no|down	yes|down	1	XP_028169775.1(protein adenylyltransferase Fic [Ostrinia furnacalis])
TRINITY_DN53760_c0_g1	yes|up	no|up	no|down	no|up	no|down	no|down	no|down	no|down	no|down	yes|down	2	RVE49829.1(hypothetical protein evm_005559 [Chilo suppressalis])
TRINITY_DN1766_c0_g1	yes|up	no|up	no|down	no|up	no|down	no|down	no|down	no|down	no|down	yes|down	2	XP_028161426.1(epsin-2 isoform X1 [Ostrinia furnacalis])
TRINITY_DN30322_c0_g1	no|down	no|up	yes|down	no|down	no|down	no|down	no|up	no|down	no|up	yes|down	2
TRINITY_DN125820_c0_g1	no|no change	no|no change	no|no change	yes|down	no|no change	no|down	yes|down	yes|up	no|no change	no|no change	3	XP_008548281.1(PREDICTED: dihydroxyacetone phosphate acyltransferase [Microplitis demolitor])
TRINITY_DN53157_c0_g1	no|down	no|down	yes|up	no|down	no|up	no|down	no|down	no|up	no|up	yes|up	2	XP_028178507.1(uncharacterized protein LOC114365958 [Ostrinia furnacalis])
TRINITY_DN5625_c0_g1	yes|down	no|down	yes|up	no|down	no|up	no|up	no|down	no|up	no|up	yes|up	3	XP_028170412.1(uncharacterized protein LOC114360056 [Ostrinia furnacalis])
TRINITY_DN1465_c0_g2	no|up	no|no change	yes|down	no|down	yes|down	no|down	no|down	yes|down	no|down	yes|down	4	KOB71343.1(Luciferin 4-monooxygenase [Operophtera brumata])
TRINITY_DN60903_c0_g1	no|up	no|up	no|down	no|down	no|down	no|down	no|down	no|down	no|up	yes|down	1	XP_028163253.1(26S proteasome non-ATPase regulatory subunit 11 [Ostrinia furnacalis])
TRINITY_DN99735_c0_g1	no|down	no|up	yes|down	no|down	yes|down	no|down	no|down	no|down	no|up	yes|down	3
TRINITY_DN135191_c0_g1	no|no change	no|no change	yes|down	no|no change	yes|down	no|no change	no|no change	yes|down	no|no change	yes|down	4
TRINITY_DN4191_c0_g1	no|down	yes|down	no|down	no|down	yes|down	no|down	yes|down	no|up	no|down	no|down	3
TRINITY_DN91283_c0_g1	no|down	no|up	no|up	no|down	yes|up	no|down	no|up	no|up	no|up	no|up	1
TRINITY_DN57012_c0_g1	yes|down	no|down	no|up	no|down	no|up	no|up	no|up	no|up	no|up	yes|up	2
TRINITY_DN17678_c0_g1	no|down	yes|down	no|down	no|up	yes|down	no|up	no|down	no|down	no|down	no|up	2
TRINITY_DN16019_c0_g1	no|up	no|up	no|down	no|up	yes|down	no|down	no|down	yes|down	no|down	yes|down	3
TRINITY_DN12321_c0_g1	yes|down	yes|down	no|down	no|down	no|down	yes|up	no|down	no|up	no|no change	yes|up	4
TRINITY_DN51462_c0_g1	no|down	no|down	no|up	no|down	no|up	no|up	no|down	no|up	no|up	yes|up	1	XP_028174504.1(uncharacterized protein LOC114363083 [Ostrinia furnacalis])
TRINITY_DN16696_c0_g1	no|down	no|down	yes|up	no|up	yes|up	no|up	no|up	no|up	no|up	yes|up	3
TRINITY_DN52231_c0_g1	no|down	no|down	yes|up	no|up	no|up	no|up	no|down	no|up	no|down	yes|up	2
TRINITY_DN82701_c0_g1	no|up	no|up	yes|down	no|down	no|down	no|down	no|down	no|down	no|up	yes|down	2	XP_028164698.1(uncharacterized protein LOC114355863 [Ostrinia furnacalis])
TRINITY_DN7378_c0_g1	yes|up	no|up	no|down	no|down	no|down	no|down	no|down	no|up	no|down	yes|down	2	XP_028164168.1(uncharacterized protein LOC114355479 isoform X2 [Ostrinia furnacalis])
TRINITY_DN19398_c0_g2	no|down	no|down	no|up	no|down	no|up	no|up	no|up	no|up	no|up	yes|up	1
TRINITY_DN30274_c0_g2	no|no change	no|no change	no|no change	yes|down	no|no change	yes|down	yes|down	yes|up	no|no change	no|no change	4	XP_015127852.1(lipid storage droplets surface-binding protein 2 isoform X1 [Diachasma alloeum])
TRINITY_DN1038_c0_g1	no|up	no|up	yes|down	no|up	yes|down	no|down	no|up	yes|down	no|down	yes|down	4	XP_028158819.1(gastric triacylglycerol lipase-like [Ostrinia furnacalis])
TRINITY_DN27871_c0_g1	no|up	no|up	no|down	no|up	no|down	no|down	no|up	no|down	no|down	yes|down	1
TRINITY_DN64355_c0_g1	no|down	no|down	no|up	no|down	no|up	no|up	no|down	no|up	no|up	yes|up	1	XP_031767469.1(cytochrome b-c1 complex subunit 1, mitochondrial-like [Galleria mellonella])
TRINITY_DN72710_c0_g2	no|up	no|up	no|down	no|down	no|up	no|down	no|up	no|down	no|up	yes|down	1
TRINITY_DN117792_c0_g1	no|down	no|down	no|up	no|up	yes|up	no|up	no|up	no|up	no|up	yes|up	2	XP_028172206.1(protein unc-80 homolog [Ostrinia furnacalis])
TRINITY_DN17880_c0_g1	yes|up	no|up	no|up	no|up	no|down	no|down	no|down	no|up	no|down	no|down	1	XP_028161002.1(AT-rich interactive domain-containing protein 5B-like isoform X1 [Ostrinia furnacalis])
TRINITY_DN115127_c0_g1	no|no change	no|no change	no|no change	yes|down	no|no change	no|down	no|down	no|up	no|no change	no|no change	1	EFN87784.1(COMM domain-containing protein 10 [Harpegnathos saltator])
TRINITY_DN146339_c0_g1	no|no change	no|no change	no|no change	yes|down	no|no change	no|down	yes|down	yes|up	no|no change	no|no change	3	XP_015126466.1(lysM and putative peptidoglycan-binding domain-containing protein 2 [Diachasma alloeum])
TRINITY_DN8027_c0_g1	yes|up	no|up	no|up	no|up	no|down	no|down	no|up	no|down	no|down	no|down	1	XP_028178800.1(protein MON2 homolog isoform X3 [Ostrinia furnacalis])
TRINITY_DN88796_c0_g2	no|no change	no|no change	no|no change	yes|down	no|no change	no|down	yes|down	yes|up	no|no change	no|no change	3	CCQ71381.1(hypothetical cystein protease Calpain-B [Cotesia congregata])
TRINITY_DN4036_c0_g2	no|up	no|no change	yes|down	no|up	yes|down	no|down	no|down	yes|down	no|down	yes|down	4	XP_028178173.1(microvitellogenin-like [Ostrinia furnacalis])
TRINITY_DN71698_c0_g1	no|down	yes|down	no|up	no|down	yes|down	no|up	yes|down	no|up	yes|down	no|up	4
TRINITY_DN2848_c0_g1	no|up	no|up	no|up	no|down	yes|up	no|down	no|up	no|up	no|up	no|up	1	AIU97795.1(glyceraldehyde-3-phosphate dehydrogenase [Anomala corpulenta])
TRINITY_DN29319_c0_g1	no|down	no|down	no|up	no|down	no|up	no|up	no|up	no|up	no|up	yes|up	1
TRINITY_DN18012_c0_g1	no|down	no|down	yes|down	no|down	yes|down	no|up	no|down	yes|down	no|down	no|down	3
TRINITY_DN12158_c0_g3	no|up	no|down	no|down	no|up	yes|down	no|up	no|no change	no|down	no|down	no|down	1
TRINITY_DN14183_c0_g1	no|down	no|down	yes|down	no|down	yes|down	no|up	no|down	yes|down	no|down	yes|down	4	XP_028177214.1(multiple epidermal growth factor-like domains protein 6 [Ostrinia furnacalis])
TRINITY_DN8653_c0_g1	no|up	yes|down	no|down	no|up	yes|down	no|up	no|down	no|down	yes|down	no|down	3
TRINITY_DN41656_c0_g1	no|down	no|up	no|up	no|down	yes|up	no|up	no|up	no|up	no|up	yes|up	2	XP_028159747.1(twitchin-like [Ostrinia furnacalis])
TRINITY_DN114845_c0_g1	yes|down	yes|down	no|down	no|down	no|down	no|up	no|down	no|up	no|up	yes|up	3	RVE46275.1(hypothetical protein evm_009099 [Chilo suppressalis])
TRINITY_DN21447_c0_g2	no|down	no|up	no|up	no|down	yes|up	no|down	no|up	no|up	no|up	yes|up	2	XP_028169812.1(monocarboxylate transporter 3-like isoform X2 [Ostrinia furnacalis])
TRINITY_DN5409_c0_g1	yes|up	no|up	no|up	no|up	no|down	no|down	no|up	no|down	no|down	no|down	1	XP_028171550.1(uncharacterized protein LOC114360893 isoform X2 [Ostrinia furnacalis])
TRINITY_DN80494_c0_g1	no|down	yes|down	no|up	no|down	no|down	no|down	no|down	no|up	no|down	no|up	1
TRINITY_DN65792_c0_g1	no|up	no|up	no|up	yes|up	no|down	no|up	no|up	no|down	no|down	no|down	1
TRINITY_DN3036_c0_g2	no|down	no|down	no|up	no|down	no|up	no|up	no|down	no|up	no|up	yes|up	1	XP_026330157.1(protein tramtrack, beta isoform isoform X45 [Hyposmocoma kahamanoa])
TRINITY_DN230_c2_g1	no|down	yes|down	no|down	no|down	no|down	no|up	no|down	no|up	no|down	no|up	1	XP_028158789.1(6-pyruvoyl tetrahydrobiopterin synthase [Ostrinia furnacalis])
TRINITY_DN5796_c0_g1	no|down	no|down	yes|up	no|up	no|up	no|up	no|up	no|up	no|down	yes|up	2	RVE55003.1(hypothetical protein evm_000370 [Chilo suppressalis])
TRINITY_DN1408_c0_g1	yes|up	no|up	no|up	no|up	no|down	no|down	no|up	no|down	no|down	no|down	1	XP_028158633.1(protein diaphanous [Ostrinia furnacalis])
TRINITY_DN85072_c0_g1	no|down	yes|down	no|down	no|down	no|down	no|up	no|down	no|up	no|down	no|up	1
TRINITY_DN15395_c0_g1	no|down	yes|down	yes|up	no|up	no|down	no|up	no|down	no|up	yes|down	yes|up	4	XP_028162760.1(BTB/POZ domain-containing protein 1-like [Ostrinia furnacalis])
TRINITY_DN26273_c0_g2	no|up	yes|up	no|down	no|down	no|down	no|down	no|up	no|down	no|up	yes|down	2	XP_028161611.1(uncharacterized protein LOC114353728 [Ostrinia furnacalis])
TRINITY_DN2909_c0_g1	no|down	no|down	no|up	no|up	no|up	no|up	no|up	no|up	no|down	yes|up	1	XP_026744939.1(serine/threonine-protein kinase tousled-like 2 isoform X6 [Trichoplusia ni])
TRINITY_DN1772_c1_g2	yes|down	yes|down	yes|up	no|down	no|up	no|up	yes|down	yes|up	yes|down	yes|up	7	XP_028172267.1(aldose reductase-like isoform X2 [Ostrinia furnacalis])
TRINITY_DN116589_c0_g3	no|down	no|down	yes|down	no|down	yes|down	no|down	no|down	no|down	no|down	no|down	2
TRINITY_DN21141_c0_g1	no|down	no|down	no|up	no|down	no|up	no|up	no|up	no|up	no|up	yes|up	1	XP_028156825.1(trypsin-3-like [Ostrinia furnacalis])
TRINITY_DN16573_c0_g1	no|down	no|down	yes|down	yes|down	no|down	no|down	no|down	no|up	no|up	no|down	2	XP_028169194.1(zinc finger protein GLIS2-like [Ostrinia furnacalis])
TRINITY_DN1496_c0_g1	no|up	no|up	no|down	no|up	no|down	no|down	no|down	no|down	no|down	yes|down	1	XP_028165150.1(protein phosphatase 1 regulatory subunit 7 [Ostrinia furnacalis])
TRINITY_DN1496_c0_g2	no|up	no|up	no|down	no|up	no|down	no|down	no|down	no|down	no|down	yes|down	1
TRINITY_DN27833_c0_g2	no|down	no|down	no|down	no|down	yes|down	no|down	no|down	no|down	no|down	yes|down	2	XP_028169241.1(uncharacterized protein LOC114359161 [Ostrinia furnacalis])
TRINITY_DN184_c0_g1	yes|down	yes|down	no|down	no|down	yes|down	no|down	yes|down	no|up	no|down	no|up	4	XP_023949382.1(C-type lectin receptor-like tyrosine-protein kinase At1g52310 [Bicyclus anynana])
TRINITY_DN17818_c0_g1	no|down	no|up	no|down	no|down	yes|up	no|down	no|up	no|up	yes|up	no|up	2	XP_013389397.1(60S ribosomal protein L4 [Lingula anatina])
TRINITY_DN3647_c1_g1	yes|up	yes|up	no|down	no|up	no|up	no|down	no|up	no|down	no|up	yes|down	3
TRINITY_DN91198_c0_g2	no|up	no|down	no|down	no|down	no|down	no|down	no|down	no|down	no|down	yes|down	1	XP_028163227.1(unc-112-related protein-like, partial [Ostrinia furnacalis])
TRINITY_DN37536_c0_g1	no|down	yes|down	no|up	no|down	no|up	no|up	no|down	yes|up	no|down	yes|up	3
TRINITY_DN407_c0_g1	no|down	no|down	no|up	no|down	no|up	no|up	no|down	no|up	no|up	yes|up	1
TRINITY_DN51895_c0_g4	no|no change	no|no change	no|no change	yes|down	no|no change	no|down	yes|down	yes|up	no|no change	no|no change	3	XP_015126291.1(nuclear pore complex protein Nup133 [Diachasma alloeum])
TRINITY_DN14046_c0_g1	no|up	no|down	yes|down	no|down	yes|down	no|down	no|down	no|down	no|down	yes|down	3	XP_028165566.1(retinol dehydrogenase 14 [Ostrinia furnacalis])
TRINITY_DN899_c2_g2	no|down	no|up	yes|down	no|down	no|down	no|down	no|up	no|down	no|up	yes|down	2
TRINITY_DN37009_c0_g1	no|down	no|up	no|up	no|up	yes|up	no|up	no|up	no|up	no|up	no|up	1	XP_028171104.1(uncharacterized protein LOC114360567 [Ostrinia furnacalis])
TRINITY_DN351_c4_g1	no|up	no|up	no|down	no|down	no|down	no|down	no|down	no|down	no|up	yes|down	1
TRINITY_DN7816_c0_g1	no|up	no|up	no|up	yes|up	no|up	no|up	no|up	no|up	no|down	no|up	1	XP_028161002.1(AT-rich interactive domain-containing protein 5B-like isoform X1 [Ostrinia furnacalis])
TRINITY_DN94332_c0_g1	no|down	no|down	yes|down	no|down	yes|down	no|up	no|down	yes|down	no|down	yes|down	4	XP_028161006.1(uncharacterized protein LOC114353284 isoform X2 [Ostrinia furnacalis])
TRINITY_DN83045_c0_g1	yes|down	no|down	no|up	no|up	no|up	no|up	no|up	no|up	no|up	yes|up	2	XP_028171689.1(serine protease snake-like [Ostrinia furnacalis])
TRINITY_DN3511_c0_g2	yes|up	no|up	no|down	no|up	no|down	no|down	no|up	yes|down	no|down	yes|down	3	XP_028175960.1(eukaryotic translation initiation factor 2A [Ostrinia furnacalis])
TRINITY_DN17114_c0_g1	no|down	no|down	yes|down	no|down	yes|down	no|down	no|down	no|down	no|up	no|down	2	XP_028175053.1(uncharacterized protein LOC114363513 [Ostrinia furnacalis])
TRINITY_DN19037_c0_g2	no|up	no|up	yes|up	no|up	yes|up	no|down	no|up	yes|up	no|down	yes|up	4	XP_028167781.1(protein charybde-like [Ostrinia furnacalis])
TRINITY_DN19037_c0_g1	yes|up	no|up	yes|up	yes|up	no|up	no|down	no|up	no|up	no|down	no|down	3
TRINITY_DN146243_c0_g1	no|no change	no|no change	no|no change	yes|down	no|no change	yes|down	yes|down	yes|up	no|no change	no|no change	4	XP_008555920.1(PREDICTED: transmembrane protein 209 [Microplitis demolitor])
TRINITY_DN11793_c1_g1	no|up	no|up	yes|up	no|up	yes|up	no|down	no|up	no|up	no|up	no|up	2	VVD02647.1(unnamed protein product [Leptidea sinapis])
TRINITY_DN5763_c0_g1	no|up	no|up	no|down	no|up	no|down	no|down	no|down	no|down	no|down	yes|down	1
TRINITY_DN92050_c0_g1	yes|down	no|down	no|up	no|down	yes|up	no|up	no|up	no|up	no|up	yes|up	3
TRINITY_DN33488_c0_g1	yes|up	no|up	yes|up	no|up	no|up	no|down	no|up	no|up	no|down	no|up	2	KPJ03310.1(Semaphorin-1A [Papilio xuthus])
TRINITY_DN6070_c0_g1	no|down	no|up	no|up	no|up	yes|up	no|up	no|up	no|up	no|up	no|up	1
TRINITY_DN2255_c0_g1	no|down	no|up	yes|down	no|down	no|down	no|down	no|down	no|down	no|up	yes|down	2	XP_028177651.1(uncharacterized protein LOC114365321 [Ostrinia furnacalis])
TRINITY_DN121_c0_g1	yes|up	no|up	no|up	no|up	no|down	no|down	no|up	no|down	no|down	no|down	1	XP_028172770.1(lethal(2) giant larvae protein homolog 1 isoform X1 [Ostrinia furnacalis])
TRINITY_DN47261_c0_g2	no|up	no|down	yes|down	no|up	yes|down	no|up	no|no change	yes|down	no|down	yes|down	4
TRINITY_DN21153_c0_g1	no|up	no|up	yes|down	no|down	no|down	no|down	no|up	no|down	no|up	yes|down	2	XP_028164708.1(myosin-VIIa-like [Ostrinia furnacalis])
TRINITY_DN51805_c0_g5	no|no change	no|no change	no|no change	yes|down	no|no change	no|down	yes|down	yes|up	no|no change	no|no change	3	XP_011312716.1(PREDICTED: ecto-NOX disulfide-thiol exchanger 2 [Fopius arisanus])
TRINITY_DN12567_c0_g1	yes|up	no|up	no|down	no|down	no|down	no|down	no|down	no|down	no|down	yes|down	2
TRINITY_DN85139_c0_g1	yes|down	yes|down	no|up	no|down	no|up	no|up	no|down	no|up	no|up	yes|up	3
TRINITY_DN27085_c0_g1	no|down	no|down	no|up	no|down	no|up	no|down	no|down	no|up	no|up	yes|up	1	XP_028174421.1(uncharacterized protein LOC114363029 [Ostrinia furnacalis])
TRINITY_DN23686_c0_g1	no|up	no|up	no|down	no|up	no|down	no|down	no|up	no|down	no|down	yes|down	1	XP_028178739.1(uncharacterized protein LOC114366159 isoform X1 [Ostrinia furnacalis])
TRINITY_DN54228_c0_g1	no|down	no|down	no|no change	no|down	no|up	no|up	no|up	no|up	no|up	yes|up	1
TRINITY_DN75310_c0_g2	no|up	no|down	no|down	no|down	yes|down	no|down	no|down	no|up	no|down	no|down	1	XP_028164147.1(titin-like [Ostrinia furnacalis])
TRINITY_DN75310_c0_g1	no|up	no|down	no|down	no|up	yes|down	no|down	no|down	no|down	yes|down	no|down	2	XP_028168988.1(LOW QUALITY PROTEIN: uncharacterized protein LOC114358976 [Ostrinia furnacalis])
TRINITY_DN11448_c3_g1	yes|down	no|down	yes|down	yes|down	yes|down	no|down	yes|down	no|down	no|up	yes|down	6
TRINITY_DN5347_c0_g1	no|up	no|up	no|up	no|up	yes|up	no|down	no|up	no|up	no|up	no|up	1
TRINITY_DN7212_c0_g1	no|up	no|down	no|down	no|down	yes|down	no|down	no|down	no|up	no|down	no|down	1	XP_028175644.1(peptidylglycine alpha-hydroxylating monooxygenase [Ostrinia furnacalis])
TRINITY_DN39790_c0_g1	yes|down	yes|down	no|down	no|down	no|down	no|up	no|down	no|up	no|no change	no|up	2	XP_028176463.1(bifunctional glutamate/proline--tRNA ligase [Ostrinia furnacalis])
TRINITY_DN136549_c0_g1	no|down	no|up	no|up	no|up	no|up	no|up	no|up	no|up	no|up	yes|up	1	XP_028175144.1(gastrula zinc finger protein XlCGF17.1-like [Ostrinia furnacalis])
TRINITY_DN9400_c0_g1	yes|down	no|down	no|down	yes|down	no|up	no|down	no|down	yes|up	no|up	no|up	3	XP_013184705.1(PREDICTED: monoacylglycerol lipase ABHD12-like [Amyelois transitella])
TRINITY_DN26412_c0_g1	no|down	no|down	no|up	no|down	no|up	no|down	no|down	no|up	no|down	yes|up	1
TRINITY_DN101813_c0_g1	no|down	no|down	no|up	no|down	no|up	no|up	no|down	no|up	no|up	yes|up	1	XP_028171717.1(uncharacterized protein LOC114361012 [Ostrinia furnacalis])
TRINITY_DN8156_c0_g1	no|down	no|down	yes|up	no|down	no|up	no|up	no|down	yes|up	no|down	yes|up	3
TRINITY_DN4514_c0_g1	no|down	no|up	yes|down	no|up	no|down	no|up	no|up	no|down	no|up	no|down	1	XP_028158559.1(enoyl-CoA delta isomerase 1, mitochondrial-like isoform X1 [Ostrinia furnacalis])
TRINITY_DN28062_c0_g1	no|down	no|up	yes|down	no|up	no|down	no|up	no|up	yes|down	no|up	yes|down	3
TRINITY_DN470_c0_g2	no|no change	no|up	yes|down	no|no change	yes|down	no|no change	no|up	yes|down	no|up	yes|down	4
TRINITY_DN295_c2_g2	no|down	yes|down	no|up	no|down	no|up	no|down	no|down	no|up	no|down	yes|up	2
TRINITY_DN295_c2_g1	yes|down	no|down	yes|up	no|down	no|up	no|down	no|down	yes|up	no|down	yes|up	4	XP_030020467.1(phosphoglycolate phosphatase 1B, chloroplastic-like isoform X2 [Manduca sexta])
TRINITY_DN56257_c0_g2	no|down	no|down	no|up	no|up	no|down	no|up	no|down	no|up	no|down	yes|up	1
TRINITY_DN8982_c0_g1	no|down	no|down	no|up	no|down	no|up	no|down	no|down	yes|up	no|down	yes|up	2
TRINITY_DN16122_c0_g1	no|down	no|up	yes|down	no|down	yes|down	no|down	no|down	no|up	no|up	yes|down	3	XP_028161117.1(cytochrome P450 6k1-like [Ostrinia furnacalis])
TRINITY_DN3439_c2_g1	no|down	no|down	no|up	no|up	no|up	no|up	no|up	no|up	no|up	yes|up	1	KAF2904363.1(hypothetical protein ILUMI_01821 [Ignelater luminosus])
TRINITY_DN52469_c0_g2	no|no change	no|no change	no|no change	yes|down	no|no change	no|down	no|down	no|up	no|no change	no|no change	1	XP_008558298.1(PREDICTED: ubiquitin carboxyl-terminal hydrolase 34 [Microplitis demolitor])
TRINITY_DN50225_c0_g1	no|down	no|down	no|up	no|down	no|up	no|up	no|down	no|up	no|up	yes|up	1	XP_026762541.1(SRSF protein kinase 3 [Galleria mellonella])
TRINITY_DN9761_c0_g1	no|up	no|down	yes|down	no|down	yes|down	no|down	yes|down	yes|down	no|down	yes|down	5	XP_028166072.1(mucin-5AC-like [Ostrinia furnacalis])
TRINITY_DN9761_c0_g2	no|up	no|down	yes|down	no|down	yes|down	no|down	no|down	yes|down	no|down	yes|down	4	XP_028166072.1(mucin-5AC-like [Ostrinia furnacalis])
TRINITY_DN18693_c0_g1	no|up	no|up	yes|down	no|up	yes|down	no|no change	no|up	yes|down	no|down	yes|down	4	XP_028164088.1(uncharacterized protein LOC114355446 [Ostrinia furnacalis])
TRINITY_DN21983_c0_g1	no|down	no|up	no|down	no|up	no|down	no|up	no|up	yes|down	no|up	no|down	1
TRINITY_DN1131_c0_g1	no|down	no|down	no|up	no|down	no|up	no|down	no|down	no|up	no|up	yes|up	1	XP_028166625.1(uncharacterized protein LOC114357287 [Ostrinia furnacalis])
TRINITY_DN2758_c0_g1	yes|down	yes|down	no|down	yes|down	yes|down	no|down	yes|down	yes|up	no|down	yes|up	7
TRINITY_DN2758_c0_g2	no|down	no|down	no|up	no|down	no|up	no|up	no|down	no|up	no|down	yes|up	1
TRINITY_DN311_c0_g1	no|down	yes|down	yes|down	no|down	yes|down	no|down	yes|down	no|down	yes|down	yes|down	6
TRINITY_DN83385_c0_g2	no|no change	no|no change	no|no change	yes|down	no|no change	no|down	yes|down	yes|up	no|no change	no|no change	3	XP_014299146.1(PREDICTED: calpain-7-like [Microplitis demolitor])
TRINITY_DN15682_c0_g1	no|down	no|down	no|down	no|down	no|down	no|down	no|down	no|down	no|down	yes|down	1	AXY94659.1(seroin transcript 1B [Ostrinia nubilalis])
TRINITY_DN32_c0_g1	no|up	no|down	yes|up	no|down	no|up	no|down	no|down	yes|up	no|down	yes|up	3
TRINITY_DN58145_c1_g1	no|no change	no|no change	yes|down	no|no change	yes|down	no|no change	no|no change	yes|down	no|no change	yes|down	4	XP_028167290.1(UDP-glucuronosyltransferase 2B14-like isoform X1 [Ostrinia furnacalis])
TRINITY_DN12113_c0_g1	no|down	no|down	no|up	no|up	no|up	no|up	no|up	no|up	no|up	yes|up	1	XP_021187847.1(WD repeat-containing protein 5 [Helicoverpa armigera])
TRINITY_DN583_c0_g1	no|down	no|down	yes|up	no|down	no|up	no|up	no|up	yes|up	no|up	yes|up	3	XP_028176508.1(uncharacterized protein LOC114364522 [Ostrinia furnacalis])
TRINITY_DN774_c1_g1	yes|down	no|down	no|up	no|down	no|up	no|up	no|down	no|up	no|up	yes|up	2	XP_028155891.1(exosome complex component RRP42 [Ostrinia furnacalis])
TRINITY_DN2461_c0_g1	no|down	yes|down	no|down	no|down	yes|down	no|up	yes|down	no|up	yes|down	no|up	4	XP_026497974.1(lymphocyte antigen 75-like [Vanessa tameamea])
TRINITY_DN672_c0_g1	no|up	no|up	yes|up	no|up	yes|up	no|up	no|up	yes|up	no|up	yes|up	4	XP_028167883.1(DNA N6-methyl adenine demethylase-like, partial [Ostrinia furnacalis])
TRINITY_DN10939_c0_g1	no|up	no|up	no|down	no|up	yes|down	no|down	no|down	no|down	no|down	yes|down	2	XP_014355298.1(PREDICTED: glia maturation factor beta [Papilio machaon])
TRINITY_DN28789_c0_g1	no|down	no|up	no|up	no|down	no|up	no|up	no|up	no|up	no|up	yes|up	1	CAB3236985.1(unnamed protein product [Arctia plantaginis])
TRINITY_DN6538_c0_g1	no|up	yes|up	no|up	no|down	yes|up	no|down	no|up	yes|up	yes|up	no|up	4
TRINITY_DN20903_c0_g2	no|up	no|up	yes|down	no|down	no|down	no|down	no|down	no|down	no|up	yes|down	2	RVE53139.1(hypothetical protein evm_002236 [Chilo suppressalis])
TRINITY_DN6443_c0_g1	yes|down	no|down	no|down	no|down	no|down	no|up	no|up	no|down	no|up	no|up	1	XP_028176463.1(bifunctional glutamate/proline--tRNA ligase [Ostrinia furnacalis])
TRINITY_DN5088_c0_g1	no|down	yes|down	yes|down	no|down	yes|down	no|down	yes|down	yes|down	no|down	yes|down	6	AJN91192.1(carboxylesterase [Cnaphalocrocis medinalis])
TRINITY_DN69126_c0_g1	no|down	yes|down	yes|up	no|up	no|up	no|up	no|down	no|up	no|down	yes|up	3
TRINITY_DN6856_c1_g1	no|down	no|down	no|up	no|down	no|up	no|up	no|down	yes|up	no|down	yes|up	2	XP_028170031.1(centrosomal protein of 63 kDa [Ostrinia furnacalis])
TRINITY_DN21019_c0_g1	no|down	no|down	no|up	no|down	no|up	no|down	no|down	no|up	no|down	yes|up	1	XP_028172809.1(NADH-ubiquinone oxidoreductase 75 kDa subunit, mitochondrial-like [Ostrinia furnacalis])
TRINITY_DN8850_c0_g1	no|down	no|down	no|no change	no|down	no|up	no|up	no|down	no|up	no|up	yes|up	1
TRINITY_DN11743_c0_g1	no|no change	no|no change	yes|down	no|no change	yes|down	no|no change	no|no change	yes|down	no|no change	yes|down	4
TRINITY_DN1012_c0_g1	no|up	no|up	yes|up	no|up	yes|up	no|down	no|up	yes|up	no|up	yes|up	4	XP_028158099.1(teneurin-a isoform X1 [Ostrinia furnacalis])
TRINITY_DN7325_c0_g1	no|down	no|down	yes|down	no|up	yes|down	no|up	no|no change	yes|down	no|down	yes|down	4	XP_028168612.1(collagenase-like [Ostrinia furnacalis])
TRINITY_DN62683_c0_g1	no|up	no|down	no|down	no|up	yes|down	no|up	no|up	yes|down	no|down	no|down	2	XP_028160650.1(5-hydroxytryptamine receptor 3B-like [Ostrinia furnacalis])
TRINITY_DN33812_c0_g1	no|no change	no|up	yes|down	no|down	no|down	no|down	no|down	no|down	no|up	yes|down	2
TRINITY_DN41995_c0_g1	no|down	no|down	yes|up	no|up	no|up	no|up	no|up	no|up	no|down	yes|up	2	XP_028169524.1(circadian locomoter output cycles protein kaput-like isoform X2 [Ostrinia furnacalis])
TRINITY_DN111740_c1_g4	yes|up	no|up	yes|up	yes|up	no|up	no|up	no|up	no|down	no|down	no|up	3	XP_014363306.1(PREDICTED: uncharacterized protein LOC106714715 [Papilio machaon])
TRINITY_DN49324_c0_g2	no|up	no|down	no|down	no|up	yes|down	no|up	no|down	no|down	yes|down	no|down	2
TRINITY_DN63407_c0_g1	no|up	no|up	no|down	no|up	no|down	no|down	no|down	no|down	no|down	yes|down	1	XP_028178258.1(protein enabled-like [Ostrinia furnacalis])
TRINITY_DN35829_c0_g1	no|up	no|down	yes|down	no|down	yes|down	no|down	no|down	yes|down	no|down	yes|down	4	XP_028157855.1(solute carrier family 23 member 2 isoform X1 [Ostrinia furnacalis])
TRINITY_DN16761_c0_g1	no|down	no|up	no|up	no|down	no|up	no|down	no|down	yes|up	no|up	yes|up	2	XP_028170050.1(protein SON-like [Ostrinia furnacalis])
TRINITY_DN16761_c0_g2	no|down	no|down	yes|up	no|down	no|up	no|up	no|down	yes|up	no|down	yes|up	3	XP_028170050.1(protein SON-like [Ostrinia furnacalis])
TRINITY_DN130817_c0_g1	no|up	no|up	no|down	no|up	no|down	no|up	no|up	yes|down	no|up	no|down	1
TRINITY_DN33616_c0_g1	no|up	no|up	no|down	no|up	yes|down	no|down	no|down	no|down	no|down	yes|down	2
TRINITY_DN9545_c1_g1	no|down	no|down	yes|down	no|down	yes|down	no|down	no|down	yes|down	no|up	yes|down	4
TRINITY_DN10455_c0_g1	no|up	no|up	no|down	no|down	no|down	no|down	no|up	no|down	no|up	yes|down	1	XP_011564386.1(PREDICTED: actin-related protein 2/3 complex subunit 4 [Plutella xylostella])
TRINITY_DN41749_c0_g3	no|no change	no|no change	no|no change	yes|down	no|no change	yes|down	yes|down	yes|up	no|no change	no|no change	4	XP_008543496.1(PREDICTED: protein zer-1 homolog [Microplitis demolitor])
TRINITY_DN12049_c0_g1	no|up	no|up	yes|down	no|down	yes|down	no|down	no|down	yes|down	no|down	yes|down	4	QAR48640.1(trypsin-like serine proteinase T26 protein, partial [Chilo infuscatellus])
TRINITY_DN15225_c0_g1	yes|down	yes|down	yes|up	no|down	no|down	no|down	yes|down	yes|up	no|down	yes|up	6
TRINITY_DN38014_c0_g1	yes|up	no|up	no|up	no|up	no|down	no|down	no|up	no|down	no|down	no|down	1	CAB3252398.1(unnamed protein product [Arctia plantaginis])
TRINITY_DN65726_c1_g1	no|down	no|down	yes|up	no|down	no|up	no|up	no|up	no|up	no|up	yes|up	2	XP_028165142.1(TBC1 domain family member 31 [Ostrinia furnacalis])
TRINITY_DN76_c6_g1	no|up	no|up	no|down	no|up	no|down	no|down	no|up	no|down	no|up	yes|down	1
TRINITY_DN2955_c0_g1	no|up	no|up	no|up	no|down	no|down	no|down	no|down	no|up	no|down	yes|down	1
TRINITY_DN30580_c0_g1	no|down	no|down	no|up	no|down	no|up	no|down	no|down	no|up	no|up	yes|up	1	XP_028158177.1(uncharacterized protein LOC114351238 [Ostrinia furnacalis])
TRINITY_DN50003_c0_g1	no|down	no|down	yes|down	no|no change	yes|down	no|up	no|no change	yes|down	no|no change	yes|down	4	XP_028178767.1(cytochrome P450 6B6-like [Ostrinia furnacalis])
TRINITY_DN1271_c0_g2	no|down	yes|down	yes|up	no|down	no|up	no|up	no|down	no|up	no|down	yes|up	3
TRINITY_DN36468_c0_g1	yes|up	no|down	no|down	no|up	yes|down	no|down	no|down	yes|down	yes|down	yes|down	5	XP_028178787.1(peptidyl-alpha-hydroxyglycine alpha-amidating lyase 1 [Ostrinia furnacalis])
TRINITY_DN128610_c0_g1	no|up	no|no change	yes|down	no|down	yes|down	no|down	no|down	no|down	no|down	yes|down	3	XP_013183083.1(PREDICTED: venom carboxylesterase-6-like isoform X1 [Amyelois transitella])
TRINITY_DN21299_c0_g1	no|up	no|up	no|down	no|down	no|down	no|down	no|up	no|down	no|up	yes|down	1	GBP54383.1(Retinol dehydrogenase 12 [Eumeta japonica])
TRINITY_DN12956_c0_g1	no|down	no|down	no|up	no|down	no|up	no|down	no|down	yes|up	no|down	no|up	1	XP_028163444.1(protein phosphatase 1 regulatory subunit 3C [Ostrinia furnacalis])
TRINITY_DN786_c0_g1	no|up	no|up	no|down	no|up	no|down	no|down	no|up	no|down	no|down	yes|down	1
TRINITY_DN122222_c0_g1	no|down	no|up	no|up	no|down	no|up	no|down	no|down	yes|up	no|up	no|up	1	XP_028158356.1(uncharacterized protein LOC114351371 [Ostrinia furnacalis])
TRINITY_DN1575_c0_g1	no|up	no|up	yes|down	no|down	yes|down	no|down	no|down	no|down	no|down	yes|down	3	XP_028169343.1(uncharacterized protein LOC114359245 [Ostrinia furnacalis])
TRINITY_DN38790_c0_g1	no|up	no|up	no|up	no|down	yes|up	no|down	no|up	no|up	no|up	no|up	1	XP_028159056.1(intraflagellar transport protein 74 homolog [Ostrinia furnacalis])
TRINITY_DN9540_c0_g1	yes|down	yes|down	no|down	no|down	no|down	no|up	no|down	no|up	no|down	no|up	2
TRINITY_DN23076_c0_g1	no|down	no|down	no|up	no|down	no|up	no|up	no|down	no|up	no|up	yes|up	1	XP_028160606.1(uncharacterized protein LOC114353011 isoform X1 [Ostrinia furnacalis])
TRINITY_DN10289_c0_g2	no|up	no|down	no|down	no|up	yes|down	no|down	no|down	no|down	no|down	yes|down	2	PCG77029.1(hypothetical protein B5V51_8207 [Heliothis virescens])
TRINITY_DN27849_c0_g1	no|down	no|up	no|up	no|down	no|up	no|up	no|up	no|up	no|up	yes|up	1	XP_028165985.1(uncharacterized protein LOC114356822 [Ostrinia furnacalis])
TRINITY_DN4612_c0_g1	no|down	no|down	no|up	no|down	no|up	no|up	no|down	no|up	no|up	yes|up	1	XP_028173160.1(uncharacterized protein LOC114362092 [Ostrinia furnacalis])
TRINITY_DN2986_c1_g1	no|up	no|up	yes|down	no|up	no|down	no|up	no|up	no|down	no|up	yes|down	2	RVE54706.1(hypothetical protein evm_000473 [Chilo suppressalis])
TRINITY_DN2986_c1_g2	no|up	yes|up	no|up	no|up	yes|up	no|up	yes|up	no|down	no|up	no|down	3
TRINITY_DN148172_c0_g1	no|no change	no|no change	no|no change	yes|down	no|no change	yes|down	yes|down	yes|up	no|no change	no|no change	4	XP_008546907.1(PREDICTED: rhomboid-related protein 4-like [Microplitis demolitor])
TRINITY_DN689_c0_g1	no|up	yes|up	no|down	yes|down	no|down	yes|down	no|down	no|up	no|up	no|down	3
TRINITY_DN56663_c0_g1	no|up	no|up	no|down	no|down	no|down	no|down	no|down	no|down	no|up	yes|down	1
TRINITY_DN1607_c0_g1	no|up	no|down	no|down	no|up	yes|down	no|up	no|down	yes|down	no|down	yes|down	3
TRINITY_DN4064_c0_g1	yes|up	no|up	yes|down	no|up	yes|down	no|down	no|down	yes|down	no|down	yes|down	5	XP_011556255.1(PREDICTED: zinc metalloproteinase-disintegrin-like 4a [Plutella xylostella])
TRINITY_DN2728_c0_g1	no|down	no|down	yes|down	no|down	no|down	no|down	no|down	no|down	no|up	yes|down	2
TRINITY_DN20002_c1_g2	no|down	no|down	no|up	no|down	no|up	no|up	no|up	no|up	no|up	yes|up	1	RVE54679.1(hypothetical protein evm_000800 [Chilo suppressalis])
TRINITY_DN14914_c0_g1	no|up	yes|up	no|up	no|up	no|up	no|down	no|up	no|up	no|up	no|down	1
TRINITY_DN7349_c0_g1	no|down	yes|down	no|up	no|up	no|down	no|up	no|down	no|down	no|down	yes|up	2
TRINITY_DN195_c4_g2	no|down	no|down	yes|down	no|down	no|down	no|down	no|down	no|down	no|down	no|down	1	XP_022830356.1(beta-1,3-glucan-binding protein-like [Spodoptera litura])
TRINITY_DN195_c4_g1	no|down	no|down	yes|down	no|down	yes|down	no|down	yes|down	no|down	no|down	no|down	3	XP_028179417.1(beta-1,3-glucan-binding protein 1 [Ostrinia furnacalis])
TRINITY_DN19625_c0_g1	no|down	no|down	no|up	no|up	no|up	no|up	no|up	no|up	no|up	yes|up	1
TRINITY_DN27852_c0_g1	yes|up	no|up	no|up	no|up	no|down	no|down	no|up	no|down	no|down	yes|down	2	XP_028176769.1(baculoviral IAP repeat-containing protein 6-like [Ostrinia furnacalis])
TRINITY_DN7738_c0_g1	no|down	no|up	no|up	no|down	yes|up	no|down	no|up	yes|up	no|up	yes|up	3	XP_028170215.1(ubiquitin-conjugating enzyme E2Q-like protein 1 [Ostrinia furnacalis])
TRINITY_DN8068_c0_g1	no|down	yes|down	no|up	no|down	no|up	no|up	yes|down	yes|up	no|down	yes|up	4
TRINITY_DN18043_c0_g1	no|up	no|up	no|down	no|up	yes|down	no|down	no|up	yes|down	no|down	yes|down	3
TRINITY_DN72343_c0_g1	no|down	no|down	no|up	no|down	no|up	no|up	no|up	no|up	no|up	yes|up	1
TRINITY_DN16563_c0_g1	yes|up	no|up	no|up	yes|up	no|down	no|up	no|up	no|down	no|down	no|down	2
TRINITY_DN1280_c0_g1	yes|up	no|up	no|up	no|up	no|down	no|down	no|up	no|down	no|down	no|down	1	PZC80223.1(hypothetical protein B5X24_HaOG215029 [Helicoverpa armigera])
TRINITY_DN40912_c0_g1	no|up	no|up	no|down	no|down	no|down	no|down	no|down	no|up	no|down	yes|down	1
TRINITY_DN2538_c0_g1	yes|down	no|down	yes|down	yes|down	no|down	no|down	no|down	no|up	no|up	no|down	3
TRINITY_DN17475_c1_g1	no|no change	no|no change	yes|down	no|no change	no|down	no|no change	no|no change	no|down	no|no change	no|down	1
TRINITY_DN8434_c0_g2	no|up	no|up	no|down	no|down	no|down	no|down	no|up	no|down	no|up	yes|down	1	RVE40673.1(hypothetical protein evm_014679 [Chilo suppressalis])
TRINITY_DN8434_c0_g1	yes|up	no|up	no|up	no|up	no|down	no|down	no|up	no|down	no|down	no|down	1	XP_021184200.1(TATA-binding protein-associated factor 172 [Helicoverpa armigera])
TRINITY_DN1491_c0_g1	yes|up	yes|up	yes|up	yes|up	yes|up	no|down	yes|up	no|up	no|up	no|up	6	XP_028156244.1(GILT-like protein 2 isoform X1 [Ostrinia furnacalis])
TRINITY_DN60789_c0_g1	no|down	no|down	no|up	no|down	no|up	no|up	no|down	no|up	no|up	yes|up	1
TRINITY_DN26641_c0_g1	no|up	no|down	yes|up	no|up	yes|up	no|up	no|up	no|up	no|down	yes|up	3
TRINITY_DN15877_c0_g1	yes|up	no|up	no|up	no|up	no|down	no|down	no|up	no|down	no|down	no|down	1	XP_028157812.1(aldehyde dehydrogenase, dimeric NADP-preferring isoform X2 [Ostrinia furnacalis])
TRINITY_DN112017_c0_g1	no|down	no|down	yes|down	no|down	no|down	no|down	no|down	no|down	no|up	no|down	1	XP_028176539.1(kinesin-like protein KIN-5D [Ostrinia furnacalis])
TRINITY_DN13033_c0_g2	no|down	no|up	yes|down	no|down	no|down	no|down	no|down	no|down	no|up	yes|down	2
TRINITY_DN29589_c0_g1	no|up	no|down	yes|down	no|down	yes|down	no|down	no|down	no|down	no|down	yes|down	3
TRINITY_DN14005_c0_g1	no|up	no|down	yes|down	no|up	yes|down	no|down	no|down	yes|down	no|down	yes|down	4
TRINITY_DN6416_c0_g1	no|up	no|down	yes|down	no|up	yes|down	no|up	no|down	yes|down	no|down	yes|down	4	XP_028168562.1(collagenase-like [Ostrinia furnacalis])
TRINITY_DN5748_c0_g1	no|up	no|up	no|down	no|down	no|down	no|down	no|down	no|down	no|up	yes|down	1	XP_028165117.1(glycine N-methyltransferase isoform X1 [Ostrinia furnacalis])
TRINITY_DN260_c0_g1	yes|down	yes|down	no|up	no|down	no|up	no|up	no|down	yes|up	no|down	yes|up	4
TRINITY_DN24121_c1_g1	no|down	yes|down	yes|up	no|down	no|down	no|down	yes|down	yes|up	yes|down	yes|up	6	XP_028160876.1(serine protease persephone-like [Ostrinia furnacalis])
TRINITY_DN4483_c0_g1	no|down	no|down	no|up	no|down	yes|up	no|up	no|up	yes|up	no|up	yes|up	3	XP_028171851.1(zinc finger protein 709-like [Ostrinia furnacalis])
TRINITY_DN10177_c0_g1	no|down	no|down	no|up	no|down	no|up	no|down	no|down	yes|up	no|up	yes|up	2	XP_028175049.1(uncharacterized protein LOC114363483 [Ostrinia furnacalis])
TRINITY_DN50517_c0_g1	no|down	no|down	no|up	no|down	no|up	no|down	no|down	no|up	no|up	yes|up	1	XP_013186171.1(PREDICTED: larval cuticle protein A2B-like [Amyelois transitella])
TRINITY_DN5667_c0_g1	no|down	yes|down	yes|down	no|down	yes|down	no|up	yes|down	yes|down	yes|down	yes|down	7	XP_028158203.1(spodomicin-like [Ostrinia furnacalis])
TRINITY_DN2576_c0_g1	no|down	no|down	yes|up	no|down	yes|up	no|down	no|down	yes|up	no|up	yes|up	4	XP_028167452.1(testisin [Ostrinia furnacalis])
TRINITY_DN18554_c0_g1	no|up	no|up	no|up	no|up	yes|up	no|up	no|up	no|up	no|up	yes|up	2
TRINITY_DN23626_c0_g1	no|down	no|up	no|up	no|down	no|up	no|up	no|up	no|up	no|up	yes|up	1	XP_028158213.1(uncharacterized protein LOC114351273 [Ostrinia furnacalis])
TRINITY_DN16260_c0_g1	no|up	no|down	yes|down	no|up	yes|down	no|up	no|down	yes|down	no|down	yes|down	4
TRINITY_DN31947_c0_g1	no|up	no|down	no|down	no|down	yes|down	no|down	no|down	no|down	no|down	no|down	1	XP_028157078.1(protein hu-li tai shao-like [Ostrinia furnacalis])
TRINITY_DN16344_c0_g1	no|up	no|up	no|down	no|up	no|down	no|down	no|up	yes|down	no|down	yes|down	2	XP_028167068.1(TBC1 domain family member 1 isoform X1 [Ostrinia furnacalis])
TRINITY_DN136614_c1_g1	no|down	no|up	yes|down	no|down	no|down	no|down	no|up	no|down	no|up	no|down	1	XP_026740736.1(LOW QUALITY PROTEIN: uncharacterized protein LOC113503116, partial [Trichoplusia ni])
TRINITY_DN14241_c0_g1	no|up	no|up	no|down	no|down	no|down	no|down	no|up	no|down	no|up	yes|down	1
TRINITY_DN7591_c0_g1	yes|up	no|up	no|up	no|up	no|up	no|down	no|up	no|down	no|up	no|down	1	XP_028170159.1(histone-lysine N-methyltransferase E(z) [Ostrinia furnacalis])
TRINITY_DN130629_c0_g1	no|up	no|up	no|down	no|up	yes|down	no|down	no|down	no|down	no|down	yes|down	2	XP_028163437.1(rootletin isoform X2 [Ostrinia furnacalis])
TRINITY_DN35575_c0_g1	no|down	yes|down	no|up	no|down	no|up	no|up	no|down	no|up	no|down	yes|up	2	XP_028159972.1(vacuolar protein sorting-associated protein 45 [Ostrinia furnacalis])
TRINITY_DN8224_c0_g1	no|down	no|up	yes|down	yes|down	no|up	no|down	no|up	no|down	yes|up	no|down	3	XP_028169127.1(hemicentin-1-like isoform X2 [Ostrinia furnacalis])
TRINITY_DN50039_c0_g1	no|down	no|down	no|up	no|down	no|up	no|up	no|down	no|up	no|up	yes|up	1	XP_028175267.1(uncharacterized protein LOC114363669 [Ostrinia furnacalis])
TRINITY_DN13847_c0_g1	no|up	no|down	yes|down	no|up	yes|down	no|down	no|down	no|down	no|down	yes|down	3	XP_028160310.1(uncharacterized protein LOC114352784 [Ostrinia furnacalis])
TRINITY_DN133891_c0_g1	no|no change	no|no change	no|no change	yes|down	no|no change	no|down	yes|down	yes|up	no|no change	no|no change	3	XP_015603969.1(ribonuclease P protein subunit p40 [Cephus cinctus])
TRINITY_DN23305_c0_g1	no|up	yes|up	no|up	no|up	yes|up	no|down	no|up	no|down	no|up	no|down	2	KOB72787.1(putative argininosuccinate synthetase [Operophtera brumata])
TRINITY_DN81719_c0_g1	no|down	yes|down	no|down	no|down	yes|down	no|up	yes|down	no|down	no|down	no|up	3	XP_018917531.1(PREDICTED: tyrosine 3-monooxygenase [Bemisia tabaci])
TRINITY_DN91186_c0_g1	no|no change	no|no change	yes|down	no|no change	yes|down	no|no change	no|no change	yes|down	no|no change	yes|down	4
TRINITY_DN4365_c1_g1	no|up	no|down	no|down	no|up	no|down	no|up	no|up	yes|down	no|down	no|down	1
TRINITY_DN7273_c0_g1	no|down	no|down	no|up	no|down	no|up	no|down	no|down	no|up	no|down	yes|up	1	XP_028163514.1(glucose dehydrogenase [FAD, quinone]-like [Ostrinia furnacalis])
TRINITY_DN70916_c0_g1	no|down	no|up	no|up	no|up	yes|up	no|up	no|up	no|down	yes|up	no|up	2	XP_011556465.1(PREDICTED: RNA-directed DNA polymerase from mobile element jockey-like [Plutella xylostella])
TRINITY_DN22859_c0_g1	no|up	no|up	no|up	yes|up	no|down	no|up	no|up	no|down	no|down	no|down	1	XP_026765085.1(transient receptor potential-gamma protein-like [Galleria mellonella])
TRINITY_DN8127_c0_g1	no|up	no|up	no|up	no|up	yes|up	no|down	no|up	no|up	no|up	no|up	1
TRINITY_DN25050_c0_g1	no|down	no|up	no|up	no|up	yes|up	no|up	no|up	yes|up	no|up	yes|up	3	XP_028156479.1(uncharacterized protein LOC114350045 isoform X1 [Ostrinia furnacalis])
TRINITY_DN733_c2_g1	no|down	no|down	no|down	yes|down	no|up	no|down	no|down	no|up	no|up	no|up	1	PCG63739.1(hypothetical protein B5V51_11790 [Heliothis virescens])
TRINITY_DN32809_c0_g1	no|up	no|up	no|up	no|down	yes|up	no|down	no|down	yes|up	no|up	no|up	2
TRINITY_DN1594_c0_g1	no|down	no|down	no|down	yes|down	no|up	yes|down	yes|down	yes|up	no|up	no|up	4	GBP88531.1(hypothetical protein EVAR_64975_1 [Eumeta japonica])
TRINITY_DN36526_c0_g3	no|up	no|down	no|up	no|down	no|up	no|down	no|down	yes|up	no|down	no|up	1
TRINITY_DN82611_c0_g1	no|down	yes|down	no|up	no|down	no|down	no|up	no|down	no|up	no|down	yes|up	2
TRINITY_DN29241_c0_g1	no|down	no|down	no|up	no|down	no|up	no|up	no|down	no|up	no|up	yes|up	1	XP_028165011.1(uncharacterized protein LOC114356117 [Ostrinia furnacalis])
TRINITY_DN15938_c0_g1	no|down	yes|down	no|up	no|down	no|up	no|up	no|down	no|up	no|down	yes|up	2
TRINITY_DN18065_c0_g1	no|up	no|up	yes|up	no|down	no|up	no|down	no|down	yes|up	no|down	no|up	2
TRINITY_DN26800_c0_g1	yes|up	no|up	yes|up	no|up	no|up	no|up	no|up	no|up	no|down	no|up	2
TRINITY_DN71118_c0_g2	yes|down	no|down	no|down	no|down	no|down	no|up	no|down	no|down	no|no change	no|up	1	XP_028159097.1(trypsin, alkaline C-like [Ostrinia furnacalis])
TRINITY_DN2594_c0_g1	yes|down	no|down	yes|up	no|down	yes|up	no|up	no|up	no|up	no|up	yes|up	4	XP_028165009.1(isocitrate dehydrogenase [NAD] subunit beta, mitochondrial isoform X4 [Ostrinia furnacalis])
TRINITY_DN52327_c0_g3	no|up	no|up	no|down	no|up	no|down	no|no change	no|up	yes|down	no|down	yes|down	2
TRINITY_DN30509_c0_g1	no|up	no|up	yes|down	no|up	yes|down	no|down	no|down	no|down	no|down	yes|down	3	XP_028179025.1(prostatic acid phosphatase [Ostrinia furnacalis])
TRINITY_DN10721_c0_g1	no|down	no|down	no|up	no|down	no|up	no|up	no|up	no|up	no|up	yes|up	1	XP_028170682.1(sodium/potassium-transporting ATPase subunit alpha-like [Ostrinia furnacalis])
TRINITY_DN59076_c0_g2	no|down	no|up	yes|down	no|down	no|down	no|up	no|up	no|down	no|up	no|down	1
TRINITY_DN59076_c0_g1	no|up	no|up	yes|down	no|up	yes|down	no|up	no|up	yes|down	no|down	yes|down	4
TRINITY_DN52637_c0_g1	no|up	no|up	yes|down	no|down	yes|down	no|down	no|up	no|down	no|up	yes|down	3	XP_028176830.1(sodium/hydrogen exchanger 9B1-like isoform X1 [Ostrinia furnacalis])
TRINITY_DN11949_c0_g1	no|down	no|down	yes|down	no|down	yes|down	no|down	no|down	no|down	no|down	yes|down	3
TRINITY_DN39518_c0_g1	no|down	no|up	no|up	no|up	yes|up	no|up	no|up	no|up	no|up	no|up	1	XP_026330160.1(protein tramtrack, beta isoform isoform X48 [Hyposmocoma kahamanoa])
TRINITY_DN72910_c0_g1	no|up	no|up	no|up	yes|up	no|up	no|up	no|up	no|up	no|down	no|up	1	XP_028167467.1(probable chitinase 2 [Ostrinia furnacalis])
TRINITY_DN6587_c0_g1	yes|up	yes|up	no|down	no|down	no|down	no|down	no|up	no|down	no|up	yes|down	3	XP_028174261.1(phosphoribosylformylglycinamidine synthase isoform X2 [Ostrinia furnacalis])
TRINITY_DN253_c0_g1	no|down	no|down	no|up	no|down	no|up	no|up	no|down	no|up	no|up	yes|up	1
TRINITY_DN67453_c0_g2	no|no change	no|no change	no|no change	yes|down	no|no change	no|down	yes|down	yes|up	no|no change	no|no change	3
TRINITY_DN44491_c0_g1	yes|up	no|up	no|up	no|up	no|up	no|down	no|up	no|down	no|up	no|down	1	XP_012547681.1(REST corepressor 1 isoform X1 [Bombyx mori])
TRINITY_DN8708_c0_g1	yes|down	no|down	no|up	no|up	yes|up	yes|up	no|up	no|up	no|up	yes|up	4	RVE44230.1(hypothetical protein evm_011129 [Chilo suppressalis])
TRINITY_DN99573_c0_g1	no|up	no|no change	yes|down	no|up	yes|down	no|no change	no|no change	yes|down	no|down	yes|down	4
TRINITY_DN146380_c0_g1	no|no change	no|no change	no|no change	yes|down	no|no change	yes|down	yes|down	yes|up	no|no change	no|no change	4	XP_008543498.1(PREDICTED: protein SMG5 [Microplitis demolitor])
TRINITY_DN7838_c0_g3	no|down	no|down	yes|down	no|down	no|down	no|up	no|down	no|down	no|up	no|up	1
TRINITY_DN195_c3_g1	yes|up	no|up	yes|up	no|up	no|up	no|down	no|down	no|up	no|down	no|up	2	XP_028171089.1(serine/threonine-protein kinase STK11 isoform X1 [Ostrinia furnacalis])
TRINITY_DN4013_c0_g1	no|up	no|up	no|down	no|down	no|down	no|down	no|down	no|down	no|down	yes|down	1	XP_028160907.1(uncharacterized protein LOC114353190 isoform X1 [Ostrinia furnacalis])
TRINITY_DN6847_c0_g1	no|down	yes|down	yes|up	no|up	no|up	no|up	no|down	no|up	no|down	yes|up	3	XP_028171689.1(serine protease snake-like [Ostrinia furnacalis])
TRINITY_DN22742_c0_g1	no|up	no|up	yes|up	no|up	yes|up	no|down	no|up	no|up	no|up	no|up	2	PZC81834.1(hypothetical protein B5X24_HaOG211847 [Helicoverpa armigera])
TRINITY_DN16816_c0_g1	no|up	no|up	no|down	no|up	no|down	no|down	no|up	no|down	no|down	yes|down	1	XP_028178977.1(ATP-binding cassette sub-family F member 1 [Ostrinia furnacalis])
TRINITY_DN96809_c0_g1	no|down	no|up	yes|up	no|down	no|up	no|up	no|up	yes|up	no|up	yes|up	3	XP_028177736.1(uncharacterized protein LOC114365379 [Ostrinia furnacalis])
TRINITY_DN14018_c1_g1	no|down	no|down	yes|down	no|down	yes|down	no|down	no|down	no|down	no|down	no|down	2	PCG80496.1(hypothetical protein B5V51_7057 [Heliothis virescens])
TRINITY_DN7643_c0_g9	no|no change	no|no change	no|no change	yes|down	no|no change	yes|down	yes|down	yes|up	no|no change	no|no change	4
TRINITY_DN5296_c0_g1	no|down	no|down	no|up	no|up	no|up	no|up	no|up	no|up	no|up	yes|up	1
TRINITY_DN27006_c0_g1	no|up	no|down	yes|up	no|up	no|up	no|up	no|down	no|up	no|down	no|up	1
TRINITY_DN3289_c0_g1	no|up	no|up	no|down	no|up	no|down	no|down	no|up	no|down	no|up	yes|down	1	XP_028172942.1(MOG interacting and ectopic P-granules protein 1-like isoform X1 [Ostrinia furnacalis])
TRINITY_DN4833_c0_g1	no|down	no|down	yes|down	no|down	yes|down	no|down	no|down	no|down	no|down	no|down	2
TRINITY_DN4833_c0_g3	no|down	yes|down	no|down	no|down	yes|down	no|down	yes|down	no|up	no|down	no|down	3
TRINITY_DN56300_c0_g1	no|up	yes|up	no|up	no|up	no|up	no|down	no|up	no|down	no|up	no|down	1
TRINITY_DN5335_c0_g1	no|down	no|up	no|down	no|down	no|up	no|up	no|up	no|down	yes|up	no|down	1	XP_028165866.1(small integral membrane protein 4 [Ostrinia furnacalis])
TRINITY_DN49731_c0_g1	no|down	no|down	no|up	no|down	no|up	no|up	no|down	yes|up	no|down	yes|up	2
TRINITY_DN9208_c0_g1	yes|down	no|down	no|down	no|down	no|up	no|up	no|up	no|up	no|up	no|up	1	XP_028177127.1(uncharacterized protein LOC114364965 [Ostrinia furnacalis])
TRINITY_DN144045_c0_g1	no|up	no|up	no|down	yes|down	no|down	no|down	no|down	no|up	no|down	no|down	1
TRINITY_DN46949_c0_g1	no|up	no|up	no|down	no|up	no|down	no|down	no|up	no|down	no|up	yes|down	1
TRINITY_DN21997_c0_g1	no|down	no|down	no|up	no|down	no|up	no|up	no|up	no|up	no|up	yes|up	1	XP_028176730.1(zinc finger protein 675-like [Ostrinia furnacalis])
TRINITY_DN24218_c0_g1	yes|up	no|up	no|up	no|up	no|down	no|down	no|down	no|down	no|down	no|down	1	XP_028173895.1(uncharacterized protein LOC114362624 [Ostrinia furnacalis])
TRINITY_DN55056_c0_g1	no|no change	no|no change	no|no change	yes|down	no|no change	no|down	no|down	no|up	no|no change	no|no change	1	XP_015108762.1(OTU domain-containing protein 7B [Diachasma alloeum])
TRINITY_DN74077_c0_g1	no|up	no|up	yes|down	no|down	yes|down	no|down	no|down	no|down	no|down	yes|down	3	XP_028165987.1(uncharacterized protein LOC114356826 [Ostrinia furnacalis])
TRINITY_DN33784_c1_g1	no|no change	no|no change	yes|down	no|no change	no|down	no|no change	no|no change	no|down	no|no change	no|down	1	ADI61810.1(endonuclease-reverse transcriptase [Bombyx mori])
TRINITY_DN4961_c0_g1	no|down	no|down	yes|up	no|down	no|up	no|up	no|down	no|up	no|up	yes|up	2	XP_028160361.1(uncharacterized protein LOC114352817 [Ostrinia furnacalis])
TRINITY_DN4730_c0_g2	yes|down	yes|down	no|up	no|up	no|down	yes|up	no|down	no|down	no|down	yes|up	4	XP_022823548.1(uncharacterized protein LOC111354351 [Spodoptera litura])
TRINITY_DN41175_c0_g1	no|up	no|up	yes|down	no|up	yes|down	no|up	no|up	yes|down	no|up	yes|down	4
TRINITY_DN11038_c0_g1	yes|down	yes|down	yes|down	yes|down	yes|down	no|down	yes|down	yes|down	no|down	yes|down	8	XP_028167590.1(titin isoform X1 [Ostrinia furnacalis])
TRINITY_DN31878_c0_g1	yes|down	yes|down	yes|up	no|down	no|up	no|up	no|down	yes|up	no|down	yes|up	5
TRINITY_DN70727_c0_g1	no|down	no|down	no|up	no|down	no|up	no|up	no|down	yes|up	no|up	yes|up	2
TRINITY_DN139798_c0_g1	yes|down	no|down	no|up	no|down	no|up	no|up	no|up	no|up	no|up	yes|up	2
TRINITY_DN971_c1_g1	no|down	yes|down	no|down	no|down	yes|down	no|up	no|down	no|down	no|down	no|up	2
TRINITY_DN39729_c0_g1	no|up	no|up	no|down	no|up	no|down	no|up	no|up	yes|down	no|up	no|down	1
TRINITY_DN140421_c0_g1	no|up	no|up	no|down	no|down	no|down	no|down	no|down	no|down	no|up	yes|down	1
TRINITY_DN53329_c0_g1	no|down	no|down	no|down	no|up	yes|down	no|up	no|no change	no|down	no|down	no|down	1
TRINITY_DN10598_c0_g1	no|up	no|up	yes|down	no|up	yes|down	no|down	no|down	yes|down	no|down	yes|down	4
TRINITY_DN91625_c0_g1	no|up	no|up	yes|up	no|up	yes|up	no|down	no|down	yes|up	no|down	no|up	3
TRINITY_DN8771_c0_g2	no|up	no|up	no|down	no|up	no|down	no|down	no|down	no|down	no|down	yes|down	1	XP_028175366.1(regucalcin-like [Ostrinia furnacalis])
TRINITY_DN32105_c0_g1	no|up	no|down	yes|down	no|down	yes|down	no|down	no|down	no|down	no|down	yes|down	3
TRINITY_DN69194_c0_g1	no|down	no|down	no|up	no|down	no|up	no|up	no|down	no|up	no|up	yes|up	1
TRINITY_DN59713_c0_g1	no|no change	no|no change	yes|down	no|no change	yes|down	no|no change	no|no change	yes|down	no|no change	yes|down	4
TRINITY_DN23401_c0_g1	no|down	no|down	no|up	no|down	no|down	no|up	no|down	no|up	no|down	yes|up	1
TRINITY_DN44435_c0_g1	no|up	no|down	no|down	no|down	yes|down	no|down	no|down	no|down	no|down	yes|down	2	XP_028169062.1(phenoloxidase-activating enzyme-like [Ostrinia furnacalis])
TRINITY_DN8886_c0_g1	no|down	yes|down	no|down	no|down	yes|down	no|down	yes|down	no|up	yes|down	no|down	4	XP_028167637.1(androgen-dependent TFPI-regulating protein-like [Ostrinia furnacalis])
TRINITY_DN14337_c0_g1	no|up	no|up	no|down	no|up	no|down	no|down	no|up	no|down	no|down	yes|down	1
TRINITY_DN29036_c0_g1	no|down	no|down	no|up	no|down	yes|up	no|up	no|down	yes|up	no|up	yes|up	3	XP_028165136.1(uncharacterized protein LOC114356249 [Ostrinia furnacalis])
TRINITY_DN63799_c0_g1	no|up	no|up	yes|down	no|down	yes|down	no|down	no|down	no|down	no|up	yes|down	3
TRINITY_DN86467_c0_g1	no|up	no|down	no|down	no|up	yes|down	no|up	no|down	yes|down	no|down	yes|down	3	XP_028163482.1(macrophage mannose receptor 1-like [Ostrinia furnacalis])
TRINITY_DN16928_c0_g1	no|up	no|down	no|down	no|up	yes|down	no|down	no|down	no|down	no|down	yes|down	2
TRINITY_DN11852_c0_g1	no|up	no|up	no|down	no|up	no|down	no|down	no|down	no|down	no|down	yes|down	1
TRINITY_DN120736_c0_g1	no|down	no|down	no|down	no|down	yes|down	no|up	no|down	no|down	no|down	no|down	1
TRINITY_DN21468_c0_g1	no|down	no|down	yes|down	no|down	yes|down	no|down	no|down	no|down	no|up	no|down	2
TRINITY_DN111547_c0_g1	no|down	no|down	yes|down	no|down	yes|down	no|down	no|down	no|down	no|up	no|down	2
TRINITY_DN22647_c0_g1	no|down	no|down	no|up	no|down	no|up	no|up	no|down	no|up	no|up	yes|up	1
TRINITY_DN8985_c0_g1	no|up	yes|up	no|down	no|down	yes|up	no|down	no|up	no|up	yes|up	no|down	3	XP_028178472.1(uncharacterized protein LOC114365943 [Ostrinia furnacalis])
TRINITY_DN24271_c0_g1	no|down	no|down	yes|up	no|up	yes|up	no|up	no|up	no|up	no|down	yes|up	3
TRINITY_DN64094_c0_g2	no|up	no|down	no|up	yes|up	no|up	no|up	no|up	no|down	no|down	no|up	1	PZC77046.1(hypothetical protein B5X24_HaOG200695 [Helicoverpa armigera])
TRINITY_DN21943_c1_g1	yes|down	no|down	no|up	no|up	no|up	no|up	no|up	no|up	no|up	yes|up	2	XP_028172210.1(myosin light chain alkali isoform X1 [Ostrinia furnacalis])
TRINITY_DN1366_c0_g1	no|down	no|down	no|down	no|up	yes|down	no|up	no|down	no|down	no|down	no|down	1	XP_026754138.1(V-type proton ATPase subunit B [Galleria mellonella])
TRINITY_DN121522_c0_g1	no|down	no|down	no|up	no|up	no|up	no|up	no|up	no|no change	no|down	yes|up	1
TRINITY_DN124951_c0_g1	no|down	no|down	yes|down	no|up	yes|down	no|up	no|down	yes|down	no|down	no|down	3
TRINITY_DN24052_c0_g1	no|down	no|down	yes|down	no|down	yes|down	no|up	no|down	yes|down	no|up	no|down	3
TRINITY_DN136773_c0_g1	no|down	no|up	no|up	no|down	yes|up	no|up	no|up	no|up	no|up	yes|up	2	XP_026756400.1(uncharacterized protein LOC113516220 [Galleria mellonella])
TRINITY_DN29165_c0_g1	no|up	no|up	no|down	no|up	no|down	no|down	no|down	no|down	no|down	yes|down	1
TRINITY_DN44699_c0_g1	no|down	no|up	yes|down	no|up	yes|down	no|up	no|up	yes|down	no|up	yes|down	4	XP_028173600.1(O-acyltransferase like protein-like [Ostrinia furnacalis])
TRINITY_DN70489_c0_g1	no|up	no|up	no|up	no|up	yes|up	no|down	no|up	no|up	no|up	no|up	1
TRINITY_DN4659_c0_g1	no|down	no|down	yes|down	no|down	yes|down	no|down	no|down	no|down	no|down	yes|down	3	XP_028158004.1(uncharacterized protein LOC114351134 [Ostrinia furnacalis])
TRINITY_DN11051_c0_g1	no|no change	no|no change	no|no change	yes|down	no|no change	yes|down	yes|down	yes|up	no|no change	no|no change	4	XP_011314146.1(PREDICTED: juxtaposed with another zinc finger protein 1 [Fopius arisanus])
TRINITY_DN99686_c0_g1	no|up	no|up	yes|up	no|up	no|up	no|down	no|up	no|up	no|down	no|up	1
TRINITY_DN5534_c0_g1	no|up	no|up	no|down	no|down	no|down	no|down	no|down	no|up	no|up	yes|down	1
TRINITY_DN25987_c0_g1	yes|up	yes|up	yes|up	no|up	yes|up	no|down	yes|up	no|up	no|up	no|up	5	XP_028156244.1(GILT-like protein 2 isoform X1 [Ostrinia furnacalis])
TRINITY_DN2807_c0_g3	yes|up	no|up	no|up	no|up	no|up	no|down	no|up	no|down	no|down	no|down	1
TRINITY_DN2752_c0_g1	no|no change	no|no change	yes|down	no|no change	yes|down	no|no change	no|no change	yes|down	no|no change	yes|down	4	XP_028166247.1(proline-rich proteoglycan 2-like [Ostrinia furnacalis])
TRINITY_DN3653_c0_g1	yes|up	no|up	no|up	no|up	no|down	no|down	no|down	no|down	no|down	yes|down	2	XP_028172031.1(lysine-specific demethylase lid isoform X1 [Ostrinia furnacalis])
TRINITY_DN38225_c0_g2	no|up	no|down	yes|down	no|up	yes|down	no|down	no|down	yes|down	no|down	yes|down	4	XP_028162370.1(uncharacterized protein LOC114354273 [Ostrinia furnacalis])
TRINITY_DN30085_c0_g1	no|down	no|down	no|up	no|down	no|up	no|up	no|down	yes|up	no|up	yes|up	2
TRINITY_DN2637_c0_g1	yes|down	yes|down	no|down	no|down	no|down	no|up	yes|down	no|up	no|down	no|up	3
TRINITY_DN104_c0_g1	no|up	no|up	yes|up	no|down	yes|up	no|down	no|up	yes|up	no|up	yes|up	4	XP_013196079.1(PREDICTED: heparan-alpha-glucosaminide N-acetyltransferase [Amyelois transitella])
TRINITY_DN104_c0_g3	no|down	no|up	no|up	no|down	yes|up	no|down	no|down	no|up	no|up	no|up	1	KPI91161.1(Heparan-alpha-glucosaminide N-acetyltransferase [Papilio xuthus])
TRINITY_DN128290_c0_g1	no|down	no|down	yes|up	no|down	no|up	no|up	no|down	yes|up	no|up	yes|up	3	XP_028174674.1(ATP synthase subunit O, mitochondrial-like [Ostrinia furnacalis])
TRINITY_DN1396_c0_g1	yes|up	no|up	no|down	no|up	yes|down	no|down	no|down	no|down	no|down	yes|down	3
TRINITY_DN44036_c1_g1	yes|down	no|down	no|down	no|down	no|down	no|up	no|up	no|down	no|up	no|up	1
TRINITY_DN19098_c0_g1	no|up	no|down	no|down	no|up	yes|down	no|up	no|down	no|down	no|down	no|down	1	XP_028174673.1(L-xylulose reductase-like [Ostrinia furnacalis])
TRINITY_DN129288_c0_g1	no|up	no|up	no|up	no|up	no|up	no|up	yes|up	no|down	no|up	no|down	1	XP_028158785.1(uncharacterized protein LOC114351683 isoform X7 [Ostrinia furnacalis])
TRINITY_DN10170_c0_g1	no|no change	no|no change	yes|down	no|no change	yes|down	no|no change	no|no change	yes|down	no|no change	yes|down	4
TRINITY_DN46575_c0_g2	no|no change	no|no change	no|no change	yes|down	no|no change	no|down	yes|down	yes|up	no|no change	no|no change	3	XP_008555331.1(PREDICTED: DNA replication licensing factor Mcm2 [Microplitis demolitor])
TRINITY_DN122880_c0_g1	no|down	yes|up	no|up	no|down	yes|up	yes|down	no|down	yes|up	no|up	no|up	4
TRINITY_DN2343_c2_g1	no|down	no|up	no|down	no|up	no|down	no|up	no|up	yes|down	no|up	no|down	1
TRINITY_DN5898_c0_g1	yes|up	no|up	no|down	no|up	no|down	no|down	no|up	no|down	no|down	yes|down	2
TRINITY_DN40821_c0_g1	no|down	no|down	yes|down	no|down	yes|down	no|down	no|down	no|down	no|down	yes|down	3
TRINITY_DN10347_c0_g1	no|up	no|down	no|down	no|down	yes|down	no|down	no|down	no|down	no|down	no|down	1
TRINITY_DN1921_c5_g1	no|up	no|up	no|down	no|down	no|down	no|down	no|down	no|down	no|down	yes|down	1
TRINITY_DN11426_c0_g1	no|up	no|up	yes|up	no|up	yes|up	no|down	no|up	no|up	no|up	no|up	2
TRINITY_DN13092_c0_g1	yes|down	no|down	no|down	no|down	no|up	no|up	no|down	no|up	no|up	no|up	1
TRINITY_DN129271_c0_g1	no|no change	no|no change	no|no change	yes|down	no|no change	no|down	no|down	no|up	no|no change	no|no change	1	XP_008557640.1(PREDICTED: exosome complex component RRP42 [Microplitis demolitor])
TRINITY_DN54959_c0_g2	no|no change	no|no change	no|no change	yes|down	no|no change	yes|down	yes|down	yes|up	no|no change	no|no change	4	XP_033106018.1(small integral membrane protein 20-like [Anneissia japonica])
TRINITY_DN4433_c0_g1	no|down	no|up	no|up	no|up	no|up	yes|up	no|up	no|down	no|up	no|up	1	XP_026725896.1(uncharacterized protein LOC113492589 isoform X1 [Trichoplusia ni])
TRINITY_DN40971_c0_g1	no|up	no|up	no|down	no|up	no|down	no|down	no|up	no|down	no|up	yes|down	1	RVE46217.1(hypothetical protein evm_009107 [Chilo suppressalis])
TRINITY_DN48168_c0_g1	no|down	yes|down	no|up	no|down	no|down	no|up	no|down	no|up	no|down	no|up	1
TRINITY_DN107374_c0_g1	no|down	yes|down	no|up	no|up	no|no change	no|up	no|down	no|up	no|down	yes|up	2
TRINITY_DN8672_c0_g1	no|down	no|down	yes|down	no|down	yes|down	no|up	no|down	yes|down	no|down	yes|down	4	KAF4530867.1(hypothetical protein B566_EDAN018907 [Ephemera danica])
TRINITY_DN28622_c0_g1	no|up	no|up	no|down	no|up	yes|down	no|down	no|down	yes|down	no|down	yes|down	3	XP_028158145.1(actin-related protein 3 [Ostrinia furnacalis])
TRINITY_DN11012_c0_g1	yes|down	no|down	yes|down	no|down	no|down	no|up	no|down	no|down	no|up	no|down	2	XP_028164312.1(uncharacterized protein LOC114355576 [Ostrinia furnacalis])
TRINITY_DN19303_c0_g1	no|down	no|down	yes|down	no|down	yes|down	no|down	no|down	no|down	no|up	no|down	2	XP_028165754.1(lipopolysaccharide-induced tumor necrosis factor-alpha factor-like [Ostrinia furnacalis])
TRINITY_DN99579_c0_g1	no|down	no|up	yes|down	no|down	no|down	no|down	no|up	no|down	no|up	no|down	1	XP_026740736.1(LOW QUALITY PROTEIN: uncharacterized protein LOC113503116, partial [Trichoplusia ni])
TRINITY_DN1114_c0_g1	no|up	no|up	no|down	no|up	no|down	no|down	no|up	no|down	no|up	yes|down	1	XP_031770515.1(vesicle-associated membrane protein 2-like [Galleria mellonella])
TRINITY_DN41293_c1_g1	yes|down	yes|down	no|down	no|down	no|down	no|up	no|down	no|up	no|down	yes|up	3
TRINITY_DN99108_c0_g1	no|down	no|up	yes|down	no|down	no|down	no|down	no|up	no|down	no|up	yes|down	2
TRINITY_DN280_c0_g3	no|down	no|down	no|up	no|down	no|up	no|down	no|down	no|up	no|up	yes|up	1	XP_026764321.1(tubulin beta-4B chain [Galleria mellonella])
TRINITY_DN2016_c0_g1	no|down	no|down	yes|up	no|up	yes|up	no|up	no|up	no|up	no|up	yes|up	3
TRINITY_DN10770_c0_g1	no|down	yes|down	no|up	no|up	yes|down	yes|up	yes|down	no|up	yes|down	yes|up	6	XP_028174960.1(uncharacterized protein LOC114363441 [Ostrinia furnacalis])
TRINITY_DN1958_c0_g1	no|down	no|down	yes|down	no|down	no|down	no|down	no|down	no|down	no|up	yes|down	2
TRINITY_DN40562_c0_g2	no|down	no|down	yes|down	no|down	no|down	no|down	no|down	no|down	no|up	no|down	1	XP_028172507.1(dual specificity protein phosphatase 23-like isoform X2 [Ostrinia furnacalis])
TRINITY_DN12909_c0_g1	yes|down	no|down	yes|down	no|down	yes|down	no|up	no|down	no|down	no|down	no|down	3
TRINITY_DN7567_c0_g1	no|up	no|up	no|down	no|up	no|down	no|down	no|up	no|down	no|down	yes|down	1
TRINITY_DN994_c0_g1	no|up	no|up	no|up	no|up	yes|up	no|up	no|up	no|up	no|up	no|up	1	XP_028170281.1(extensin-like isoform X2 [Ostrinia furnacalis])
TRINITY_DN2796_c0_g1	yes|up	no|down	yes|up	no|up	no|up	no|up	no|down	no|up	no|down	no|up	2	XP_026314889.1(phosphofurin acidic cluster sorting protein 1 [Hyposmocoma kahamanoa])
TRINITY_DN106038_c0_g1	yes|up	no|up	no|down	no|up	no|down	no|down	no|up	yes|down	no|down	yes|down	3	XP_026733442.1(ankyrin-1-like isoform X1 [Trichoplusia ni])
TRINITY_DN931_c0_g1	no|down	no|down	yes|down	no|down	no|down	no|down	no|down	no|down	no|up	no|down	1	XP_026760331.1(plastin-2 [Galleria mellonella])
TRINITY_DN47151_c0_g1	yes|up	no|up	no|up	no|up	no|up	no|down	no|up	no|down	no|down	no|down	1	RVE44724.1(hypothetical protein evm_010628, partial [Chilo suppressalis])
TRINITY_DN3565_c0_g1	yes|down	no|down	no|up	no|down	no|up	no|up	no|down	no|up	no|up	yes|up	2	RVE50845.1(hypothetical protein evm_004412 [Chilo suppressalis])
TRINITY_DN19200_c0_g1	yes|up	no|up	no|up	no|up	no|up	no|down	no|up	no|down	no|down	no|down	1	XP_028171767.1(triple functional domain protein-like, partial [Ostrinia furnacalis])
TRINITY_DN4682_c0_g1	no|down	no|down	yes|up	no|up	yes|up	no|up	no|up	no|up	no|up	yes|up	3
TRINITY_DN63022_c0_g1	yes|down	no|down	no|down	no|down	no|up	no|up	no|down	no|up	no|up	no|up	1
TRINITY_DN16267_c0_g1	no|down	no|down	yes|down	no|down	yes|down	no|down	no|down	no|down	no|up	yes|down	3
TRINITY_DN70222_c0_g1	no|down	no|down	yes|down	yes|down	yes|down	no|down	yes|down	no|down	no|down	yes|down	5	XP_028179600.1(adenylate cyclase type 7-like isoform X2 [Ostrinia furnacalis])
TRINITY_DN25783_c0_g1	no|up	no|up	yes|up	no|up	yes|up	no|up	no|up	no|up	no|up	no|up	2	XP_028164357.1(SET and MYND domain-containing protein 4 [Ostrinia furnacalis])
TRINITY_DN5026_c0_g1	no|down	no|down	no|down	no|down	yes|down	no|up	no|down	no|down	no|down	no|down	1
TRINITY_DN2921_c0_g2	no|down	no|down	no|down	no|down	yes|down	no|down	no|down	no|up	no|no change	no|down	1
TRINITY_DN36707_c0_g1	no|down	no|down	no|up	no|up	no|up	no|up	no|up	no|up	no|up	yes|up	1	XP_026499451.1(uncharacterized protein LOC113403200 [Vanessa tameamea])
TRINITY_DN41878_c0_g1	no|down	no|down	yes|down	no|down	yes|down	no|up	no|down	yes|down	no|down	yes|down	4
TRINITY_DN11602_c1_g1	no|down	no|down	no|up	no|up	no|up	no|up	no|up	no|down	no|up	yes|up	1
TRINITY_DN23106_c0_g1	yes|down	no|down	no|down	no|down	no|down	no|up	no|down	no|down	no|up	no|up	1
TRINITY_DN30037_c0_g1	no|down	no|up	yes|down	no|down	yes|down	no|down	no|down	yes|down	no|up	yes|down	4	XP_028161672.1(cytoglobin-1-like isoform X2 [Ostrinia furnacalis])
TRINITY_DN34407_c0_g1	no|up	no|up	no|up	no|down	no|up	no|down	no|down	yes|up	no|up	no|up	1
TRINITY_DN53242_c0_g1	no|up	no|down	yes|down	no|up	no|down	no|up	no|up	yes|down	no|down	no|down	2
TRINITY_DN66862_c0_g2	no|up	yes|up	no|up	no|up	yes|up	no|down	yes|up	no|up	yes|up	no|up	4
TRINITY_DN66862_c0_g1	no|up	yes|up	no|up	no|down	yes|up	no|down	no|up	no|up	no|up	no|up	2
TRINITY_DN43067_c0_g3	no|no change	no|no change	yes|down	no|down	yes|down	no|down	no|down	no|down	no|no change	yes|down	3	ADI61811.1(endonuclease-reverse transcriptase [Bombyx mori])
TRINITY_DN26227_c0_g1	no|down	no|down	yes|down	no|down	yes|down	no|up	no|down	no|down	no|down	yes|down	3	XP_028161215.1(synaptic vesicle 2-related protein-like [Ostrinia furnacalis])
TRINITY_DN108305_c0_g1	no|up	no|up	yes|down	no|down	yes|down	no|down	no|down	no|down	no|up	yes|down	3	XP_028160371.1(circadian clock-controlled protein-like [Ostrinia furnacalis])
TRINITY_DN117626_c0_g1	no|up	no|up	yes|up	no|up	no|up	no|up	no|up	no|no change	no|down	no|up	1	XP_028156303.1(acetyl-CoA carboxylase isoform X2 [Ostrinia furnacalis])
TRINITY_DN664_c0_g1	no|up	no|up	no|down	no|up	no|down	no|down	no|up	no|down	no|up	yes|down	1	XP_028156291.1(chitinase-like protein EN03 isoform X2 [Ostrinia furnacalis])
TRINITY_DN122229_c0_g1	no|up	no|up	no|down	no|down	no|down	no|down	no|up	no|down	no|up	yes|down	1
TRINITY_DN65955_c0_g2	no|no change	no|no change	no|no change	yes|down	no|no change	no|down	yes|down	yes|up	no|no change	no|no change	3	XP_003702148.1(PREDICTED: sodium/hydrogen exchanger 8 isoform X2 [Megachile rotundata])
TRINITY_DN1655_c0_g1	no|down	no|up	no|up	no|down	no|up	no|up	no|up	no|up	no|up	yes|up	1
TRINITY_DN1655_c0_g2	no|down	no|down	no|up	no|down	no|up	no|up	no|down	no|up	no|up	yes|up	1	XP_028156824.1(heat shock protein beta-6-like [Ostrinia furnacalis])
TRINITY_DN655_c0_g1	no|up	no|down	no|down	no|up	yes|down	no|up	no|down	yes|down	no|down	yes|down	3	XP_004931205.1(moesin/ezrin/radixin homolog 1 isoform X2 [Bombyx mori])
TRINITY_DN65270_c0_g1	no|no change	no|no change	no|no change	yes|down	no|no change	yes|down	yes|down	yes|up	no|no change	no|no change	4	XP_015114925.1(LOW QUALITY PROTEIN: uncharacterized protein LOC107039681 [Diachasma alloeum])
TRINITY_DN13994_c0_g1	no|up	no|up	no|up	no|down	yes|up	no|down	no|up	no|up	no|up	no|up	1
TRINITY_DN101717_c0_g1	no|down	no|down	yes|down	no|down	yes|down	no|down	no|down	no|down	no|down	yes|down	3	XP_028159187.1(integrin beta pat-3-like [Ostrinia furnacalis])
TRINITY_DN8810_c1_g1	no|up	no|down	no|up	no|down	no|up	no|down	no|down	yes|up	no|down	no|up	1
TRINITY_DN66_c0_g1	no|up	no|up	yes|down	no|up	no|down	no|up	no|up	yes|down	no|up	yes|down	3
TRINITY_DN50471_c0_g1	yes|up	no|up	no|down	no|up	no|down	no|down	no|up	no|down	no|down	yes|down	2	RVE46359.1(hypothetical protein evm_008982 [Chilo suppressalis])
TRINITY_DN42320_c0_g1	yes|up	no|up	no|up	no|up	no|down	no|down	no|up	no|down	no|down	no|down	1
TRINITY_DN112505_c0_g1	no|up	no|up	yes|up	no|up	yes|up	no|up	no|up	no|up	no|up	no|up	2
TRINITY_DN29333_c0_g1	no|down	no|down	no|up	no|down	no|up	no|up	no|down	yes|up	no|up	yes|up	2
TRINITY_DN59881_c0_g1	no|no change	no|no change	yes|down	no|no change	yes|down	no|no change	no|no change	yes|down	no|no change	yes|down	4	XP_021191405.1(collagenase-like [Helicoverpa armigera])
TRINITY_DN24310_c0_g1	yes|up	no|up	no|up	no|up	no|down	no|down	no|down	no|up	no|down	no|down	1	XP_028178285.1(glucose-6-phosphate 1-dehydrogenase [Ostrinia furnacalis])
TRINITY_DN113327_c0_g2	no|up	no|up	no|up	no|down	yes|up	no|down	no|up	no|up	no|up	no|up	1	PCG80887.1(hypothetical protein B5V51_656 [Heliothis virescens])
TRINITY_DN16739_c0_g1	no|up	no|up	no|down	no|up	yes|down	no|up	no|up	yes|down	no|down	no|down	2
TRINITY_DN1618_c0_g1	no|down	no|up	yes|down	no|down	no|up	no|up	no|up	no|down	yes|up	no|up	2	XP_028169945.1(basic juvenile hormone-suppressible protein 2-like [Ostrinia furnacalis])
TRINITY_DN3912_c0_g1	yes|down	no|down	no|up	no|down	no|up	no|up	no|up	no|up	no|up	yes|up	2	XP_028163553.1(LOW QUALITY PROTEIN: probable tubulin polyglutamylase TTLL2 [Ostrinia furnacalis])
TRINITY_DN5980_c0_g1	yes|down	no|down	no|down	no|down	no|down	no|up	no|down	no|down	no|up	no|up	1
TRINITY_DN3942_c0_g1	no|down	no|down	yes|up	no|down	no|up	no|down	no|down	yes|up	no|up	yes|up	3	XP_026758038.1(laccase-2-like [Galleria mellonella])
TRINITY_DN4030_c0_g2	no|down	no|down	yes|down	no|down	yes|down	no|up	no|down	yes|down	no|up	yes|down	4	AFM77754.1(putative trypsin 6 [Ostrinia nubilalis])
TRINITY_DN1014_c0_g1	no|up	no|down	yes|up	no|up	no|up	no|up	no|up	no|down	no|down	no|up	1
TRINITY_DN55646_c0_g1	no|no change	no|no change	yes|down	no|no change	yes|down	no|no change	no|no change	no|down	no|no change	yes|down	3
TRINITY_DN563_c0_g2	no|up	no|up	no|down	no|down	no|down	no|down	no|down	no|down	no|down	yes|down	1	XP_028172602.1(myosin light chain kinase, smooth muscle-like isoform X1 [Ostrinia furnacalis])
TRINITY_DN15458_c0_g1	yes|up	no|up	no|up	no|up	no|down	no|down	no|up	no|down	no|down	no|down	1	XP_028176588.1(integrin alpha-PS1 isoform X1 [Ostrinia furnacalis])
TRINITY_DN20558_c0_g1	no|down	no|up	no|up	no|up	yes|up	no|up	no|up	no|up	no|up	no|up	1	KOB77902.1(Transient receptor potential channel pyrexia [Operophtera brumata])
TRINITY_DN2786_c0_g1	no|down	no|down	no|down	no|down	yes|down	no|down	no|down	no|down	no|down	no|down	1
TRINITY_DN41110_c0_g1	no|down	no|down	yes|up	no|down	no|up	no|up	no|down	yes|up	no|up	yes|up	3	XP_028170245.1(uncharacterized protein LOC114359905 [Ostrinia furnacalis])
TRINITY_DN8355_c0_g3	no|down	no|down	yes|down	yes|down	yes|down	no|down	yes|down	no|up	no|up	no|down	4
TRINITY_DN8355_c0_g2	no|no change	no|up	no|no change	no|no change	yes|up	no|no change	no|up	no|no change	no|up	no|no change	1
TRINITY_DN6136_c0_g1	no|down	no|down	yes|up	no|down	yes|up	no|down	no|down	yes|up	no|down	yes|up	4
TRINITY_DN6597_c0_g1	no|up	no|up	no|down	no|down	no|down	no|down	no|down	no|up	no|up	yes|down	1	XP_028164272.1(speract receptor isoform X2 [Ostrinia furnacalis])
TRINITY_DN32942_c0_g1	no|down	no|down	no|up	no|down	no|up	no|up	no|down	no|up	no|up	yes|up	1	XP_028166647.1(uncharacterized protein LOC114357299 [Ostrinia furnacalis])
TRINITY_DN40304_c0_g1	no|down	no|down	no|up	no|down	no|up	no|down	no|down	yes|up	no|down	yes|up	2
TRINITY_DN365_c0_g1	no|down	no|down	no|down	yes|down	no|down	no|down	no|down	no|up	no|up	no|down	1	XP_028163239.1(protein yippee-like CG15309 isoform X4 [Ostrinia furnacalis])
TRINITY_DN9776_c0_g1	no|up	no|up	no|down	no|up	no|down	no|down	no|up	no|down	no|down	yes|down	1
TRINITY_DN83291_c0_g5	no|no change	no|no change	no|no change	yes|down	no|no change	no|down	yes|down	yes|up	no|no change	no|no change	3	XP_008556328.1(PREDICTED: probable serine/threonine-protein kinase DDB_G0278901 [Microplitis demolitor])
TRINITY_DN14465_c0_g1	no|up	no|up	yes|down	no|up	yes|down	no|down	no|down	yes|down	no|down	yes|down	4
TRINITY_DN112403_c2_g1	no|down	yes|down	no|up	no|up	no|no change	no|up	no|down	no|up	no|down	yes|up	2
TRINITY_DN3864_c0_g1	yes|up	no|up	no|up	no|up	no|up	no|down	no|up	no|up	no|down	no|down	1
TRINITY_DN9960_c0_g1	yes|up	no|up	yes|down	no|up	yes|down	yes|down	no|down	yes|down	no|down	yes|down	6
TRINITY_DN5463_c0_g1	yes|up	no|down	no|down	no|up	yes|down	no|down	no|down	no|down	no|down	yes|down	3	RVE53953.1(hypothetical protein evm_001356 [Chilo suppressalis])
TRINITY_DN135893_c0_g1	no|down	no|down	no|up	no|up	no|up	no|up	no|up	no|up	no|up	yes|up	1
TRINITY_DN9669_c0_g1	no|up	no|up	no|up	no|down	yes|up	no|down	no|up	no|up	no|up	no|up	1	RVE46432.1(hypothetical protein evm_008899 [Chilo suppressalis])
TRINITY_DN9794_c0_g1	no|down	no|up	yes|down	no|down	no|down	no|down	no|down	no|down	no|up	no|down	1
TRINITY_DN43234_c0_g1	no|down	no|down	yes|up	no|up	yes|up	no|up	no|up	no|up	no|up	yes|up	3
TRINITY_DN45924_c0_g1	no|up	no|up	no|down	no|up	no|down	no|down	no|up	yes|down	no|down	yes|down	2
TRINITY_DN624_c0_g1	no|down	no|down	no|up	no|up	no|up	no|up	no|up	no|up	no|up	yes|up	1	XP_026745410.1(RNA-binding protein 25 [Trichoplusia ni])
TRINITY_DN18379_c0_g1	no|down	no|up	yes|up	no|up	yes|up	no|up	no|up	no|up	no|up	yes|up	3
TRINITY_DN16400_c0_g2	no|up	yes|down	no|up	no|down	yes|down	no|down	yes|down	no|up	yes|down	no|up	4	XP_028171978.1(superoxide dismutase [Cu-Zn]-like isoform X1 [Ostrinia furnacalis])
TRINITY_DN16044_c0_g1	no|no change	no|no change	yes|down	no|no change	yes|down	no|no change	no|no change	yes|down	no|no change	yes|down	4
TRINITY_DN93088_c0_g1	no|down	no|down	yes|down	no|down	yes|down	no|down	no|down	no|up	no|down	no|down	2
TRINITY_DN119689_c0_g1	no|down	no|down	yes|down	no|no change	yes|down	no|up	no|no change	yes|down	no|no change	yes|down	4	XP_013197028.1(PREDICTED: uncharacterized protein LOC106140050 [Amyelois transitella])
TRINITY_DN3345_c0_g1	yes|up	no|up	no|up	no|up	no|up	no|down	no|up	no|down	no|down	no|down	1	PZC73774.1(hypothetical protein B5X24_HaOG208806 [Helicoverpa armigera])
TRINITY_DN62323_c0_g1	yes|up	no|up	no|up	no|up	no|up	no|down	no|up	no|up	no|down	no|down	1	CAB3250851.1(unnamed protein product [Arctia plantaginis])
TRINITY_DN7681_c0_g1	yes|down	no|down	no|down	no|down	no|up	no|up	no|up	no|up	no|up	no|up	1
TRINITY_DN137426_c0_g1	yes|down	no|down	no|up	no|down	yes|up	no|up	no|up	yes|up	no|up	yes|up	4
TRINITY_DN1719_c0_g1	no|up	no|up	yes|down	no|down	yes|down	no|down	no|down	no|up	no|up	yes|down	3	XP_028166334.1(uncharacterized protein LOC114357081 isoform X1 [Ostrinia furnacalis])
TRINITY_DN734_c0_g1	no|down	no|up	no|up	no|down	no|up	no|up	no|up	no|up	no|up	yes|up	1
TRINITY_DN65042_c0_g1	no|up	no|up	no|down	no|up	no|down	no|up	no|up	yes|down	no|down	no|down	1	CAB3256475.1(unnamed protein product [Arctia plantaginis])
TRINITY_DN94755_c0_g1	no|no change	no|no change	yes|down	no|no change	yes|down	no|no change	no|no change	yes|down	no|no change	yes|down	4
TRINITY_DN4933_c0_g2	no|up	yes|up	no|down	no|down	no|up	no|down	no|up	no|up	yes|up	no|down	2
TRINITY_DN16332_c0_g1	no|down	no|down	yes|up	no|up	no|up	no|up	no|up	no|up	no|up	yes|up	2	XP_028166877.1(glutamate receptor ionotropic, kainate 2-like [Ostrinia furnacalis])
TRINITY_DN11902_c0_g2	no|down	no|down	no|down	no|down	yes|down	no|up	no|down	no|down	no|down	no|up	1
TRINITY_DN18003_c0_g1	no|down	no|down	yes|up	no|down	yes|up	no|up	no|up	yes|up	no|up	yes|up	4	XP_028173071.1(uncharacterized protein LOC114362020, partial [Ostrinia furnacalis])
TRINITY_DN297_c1_g3	no|no change	no|no change	no|no change	yes|down	no|no change	no|down	no|down	no|up	no|no change	no|no change	1	XP_015127753.1(regulator of nonsense transcripts 2 [Diachasma alloeum])
TRINITY_DN4760_c0_g1	no|up	no|up	no|down	no|down	no|down	no|down	no|down	no|down	no|down	yes|down	1	XP_028158147.1(leptin receptor overlapping transcript-like 1 [Ostrinia furnacalis])
TRINITY_DN1064_c0_g1	no|up	yes|down	yes|down	no|down	yes|down	no|down	yes|down	no|down	yes|down	yes|down	6	XP_028165518.1(uncharacterized protein LOC114356505 [Ostrinia furnacalis])
TRINITY_DN118483_c0_g2	no|no change	no|up	yes|down	no|down	no|down	no|down	no|down	no|down	no|up	no|down	1
TRINITY_DN4176_c1_g1	no|up	no|down	yes|down	no|down	yes|down	no|down	no|down	no|down	no|down	yes|down	3	XP_028167869.1(probable phospholipid-transporting ATPase IF [Ostrinia furnacalis])
TRINITY_DN3350_c0_g1	no|down	no|down	yes|down	no|down	yes|down	no|down	no|down	yes|down	no|up	yes|down	4
TRINITY_DN11499_c0_g1	no|down	no|down	no|up	no|down	no|up	no|up	no|down	no|up	no|up	yes|up	1	XP_028157974.1(uncharacterized protein LOC114351109 isoform X1 [Ostrinia furnacalis])
TRINITY_DN59478_c0_g1	no|down	no|down	yes|down	no|down	yes|down	no|up	no|down	no|down	no|down	yes|down	3	XP_028169815.1(protein lozenge-like isoform X1 [Ostrinia furnacalis])
TRINITY_DN7101_c0_g3	no|down	no|down	no|up	no|down	no|up	no|up	no|down	no|up	no|up	yes|up	1	XP_028160467.1(protein stunted-like [Ostrinia furnacalis])
TRINITY_DN18337_c0_g1	no|down	no|down	no|up	no|down	no|up	no|down	no|down	yes|up	no|up	yes|up	2	RVE41575.1(hypothetical protein evm_013779 [Chilo suppressalis])
TRINITY_DN5585_c0_g1	no|down	no|down	no|down	no|down	yes|down	no|up	no|down	no|down	no|down	no|down	1	XP_028163572.1(calpain-7-like isoform X3 [Ostrinia furnacalis])
TRINITY_DN34773_c0_g1	no|up	no|down	yes|up	no|down	no|up	no|down	no|down	yes|up	no|down	yes|up	3	XP_028178284.1(monoacylglycerol lipase ABHD12-like [Ostrinia furnacalis])
TRINITY_DN12396_c0_g2	no|up	no|down	yes|down	no|down	yes|down	no|down	no|down	no|down	no|down	yes|down	3	XP_028179577.1(uncharacterized protein LOC114366796 [Ostrinia furnacalis])
TRINITY_DN30606_c0_g1	no|up	no|up	yes|up	no|up	yes|up	no|up	no|up	yes|up	no|up	yes|up	4	RVE50544.1(hypothetical protein evm_004771 [Chilo suppressalis])
TRINITY_DN5080_c0_g1	yes|up	yes|up	no|up	no|up	yes|up	no|down	no|up	no|up	no|up	no|up	3	AEG19552.1(storage protein [Ostrinia furnacalis])
TRINITY_DN21797_c0_g1	yes|down	yes|down	no|up	no|down	no|down	no|down	yes|down	no|up	yes|down	no|up	4	XP_014363706.1(PREDICTED: CCAAT/enhancer-binding protein-like [Papilio machaon])
TRINITY_DN3600_c0_g1	no|down	yes|down	no|up	no|down	no|up	no|up	no|down	yes|up	no|down	yes|up	3	PZC85185.1(hypothetical protein B5X24_HaOG202370 [Helicoverpa armigera])
TRINITY_DN4282_c0_g1	no|down	no|down	yes|up	no|down	no|up	no|up	no|down	no|up	no|up	yes|up	2	XP_028173404.1(uncharacterized protein LOC114362287 [Ostrinia furnacalis])
TRINITY_DN138710_c0_g1	no|no change	no|no change	yes|down	no|no change	yes|down	no|no change	no|no change	yes|down	no|no change	yes|down	4
TRINITY_DN66938_c0_g1	no|no change	no|no change	yes|down	no|no change	yes|down	no|no change	no|no change	yes|down	no|no change	yes|down	4	XP_028176032.1(uncharacterized protein LOC114364207 [Ostrinia furnacalis])
TRINITY_DN88382_c0_g2	no|down	no|up	no|no change	no|down	yes|up	no|down	no|up	no|up	yes|up	no|up	2
TRINITY_DN113994_c0_g1	no|up	no|up	no|down	no|up	no|up	no|up	yes|up	yes|down	no|up	no|down	2	PZC83078.1(hypothetical protein B5X24_HaOG208551 [Helicoverpa armigera])
TRINITY_DN900_c5_g2	no|down	no|down	no|up	no|down	no|up	no|up	no|down	yes|up	no|down	yes|up	2	XP_028160876.1(serine protease persephone-like [Ostrinia furnacalis])
TRINITY_DN900_c5_g1	no|up	yes|down	yes|up	no|up	no|down	no|down	yes|down	yes|up	yes|down	yes|up	6	XP_028160876.1(serine protease persephone-like [Ostrinia furnacalis])
TRINITY_DN2507_c0_g2	no|down	no|down	no|up	no|down	no|up	no|up	no|down	no|up	no|down	yes|up	1
TRINITY_DN2507_c0_g1	no|up	no|up	yes|down	no|up	no|down	no|down	no|up	yes|down	no|up	yes|down	3	XP_028166929.1(uncharacterized protein LOC114357507 isoform X1 [Ostrinia furnacalis])
TRINITY_DN699_c0_g1	no|down	no|down	yes|down	no|down	yes|down	no|down	no|down	yes|down	no|up	yes|down	4
TRINITY_DN699_c0_g2	yes|down	no|up	yes|down	no|down	no|up	no|down	no|up	no|up	yes|up	no|down	3	PZC79939.1(hypothetical protein B5X24_HaOG215621 [Helicoverpa armigera])
TRINITY_DN17437_c0_g1	no|up	yes|up	no|down	no|down	no|up	no|down	no|up	no|up	no|up	no|down	1	XP_028168425.1(phospholipase A1 VesT1.02-like [Ostrinia furnacalis])
TRINITY_DN28736_c0_g1	no|down	no|down	no|up	no|down	no|up	no|up	no|up	no|up	no|up	yes|up	1	XP_028165368.1(uncharacterized protein LOC114356408 [Ostrinia furnacalis])
TRINITY_DN76695_c0_g3	no|up	no|down	no|down	no|up	yes|down	no|down	no|down	no|down	no|down	no|down	1	XP_013192038.1(PREDICTED: RNA-directed DNA polymerase from mobile element jockey-like [Amyelois transitella])
TRINITY_DN22281_c0_g1	no|down	no|up	no|up	no|down	no|up	no|up	no|up	yes|up	no|up	yes|up	2	XP_028174181.1(ATP-dependent DNA helicase Q1-like [Ostrinia furnacalis])
TRINITY_DN1444_c0_g1	no|down	no|up	no|down	no|down	no|up	no|down	no|down	no|up	yes|up	no|down	1
TRINITY_DN40586_c0_g1	no|down	no|down	no|up	no|down	no|up	no|up	no|up	no|up	no|up	yes|up	1	XP_028164663.1(inosine triphosphate pyrophosphatase [Ostrinia furnacalis])
TRINITY_DN38253_c0_g1	no|down	no|down	yes|up	no|down	no|up	no|up	no|down	yes|up	no|up	yes|up	3	XP_022121420.1(dynein regulatory complex subunit 7 [Pieris rapae])
TRINITY_DN13256_c0_g1	no|down	no|down	no|up	no|down	no|up	no|up	no|down	yes|up	no|down	yes|up	2	XP_028163404.1(carboxypeptidase Q-like [Ostrinia furnacalis])
TRINITY_DN44808_c0_g1	no|up	no|up	yes|down	no|down	no|down	no|down	no|up	no|down	no|up	yes|down	2
TRINITY_DN24117_c0_g1	no|no change	no|no change	no|no change	yes|down	no|no change	no|down	yes|down	yes|up	no|no change	no|no change	3	XP_015118254.1(EEF1A lysine methyltransferase 1 [Diachasma alloeum])
TRINITY_DN709_c0_g1	no|up	no|up	yes|down	no|down	yes|down	no|down	no|down	yes|down	no|up	yes|down	4	XP_028164891.1(glucose dehydrogenase [FAD, quinone]-like [Ostrinia furnacalis])
TRINITY_DN1161_c3_g2	no|down	no|up	no|up	no|down	yes|up	no|down	no|down	no|up	no|up	yes|up	2	XP_028171249.1(clavesin-1-like [Ostrinia furnacalis])
TRINITY_DN695_c0_g1	no|down	yes|down	no|up	no|up	yes|down	no|up	no|down	no|down	yes|down	no|up	3	XP_028175136.1(uncharacterized protein LOC114363574 isoform X1 [Ostrinia furnacalis])
TRINITY_DN1959_c0_g1	no|down	no|up	no|up	no|down	yes|up	no|up	no|up	no|up	no|up	yes|up	2
TRINITY_DN51618_c0_g2	yes|down	no|down	no|up	no|down	no|up	no|up	no|down	no|up	no|up	yes|up	2	PCG62743.1(hypothetical protein B5V51_13741 [Heliothis virescens])
TRINITY_DN50870_c0_g1	no|down	yes|down	yes|down	no|up	yes|down	no|up	no|down	yes|down	no|down	no|down	4	XP_028158570.1(hemolin-like isoform X2 [Ostrinia furnacalis])
TRINITY_DN307_c0_g1	no|down	yes|up	no|up	no|down	yes|up	no|up	yes|up	no|up	yes|up	no|up	4
TRINITY_DN3013_c0_g1	no|down	no|down	yes|down	no|down	no|down	no|down	no|down	no|up	no|up	no|down	1
TRINITY_DN44066_c0_g1	no|up	no|up	no|down	no|down	no|down	no|down	no|down	no|down	no|up	yes|down	1	XP_028171934.1(uncharacterized protein LOC114361165 [Ostrinia furnacalis])
TRINITY_DN15908_c0_g1	no|down	no|down	yes|up	no|down	no|up	no|up	no|down	yes|up	no|down	yes|up	3
TRINITY_DN13686_c0_g1	no|up	no|up	yes|up	no|down	yes|up	no|down	no|up	no|up	no|up	no|up	2	XP_028170326.1(transmembrane protease serine 9-like [Ostrinia furnacalis])
TRINITY_DN41912_c0_g1	no|down	no|down	no|up	no|down	no|up	no|down	no|down	no|up	no|up	yes|up	1	XP_028163111.1(cytochrome b-c1 complex subunit 1, mitochondrial-like [Ostrinia furnacalis])
TRINITY_DN42173_c0_g1	yes|up	no|up	no|up	no|up	no|up	no|down	no|up	no|up	no|down	no|down	1
TRINITY_DN37004_c0_g1	no|up	no|up	no|up	yes|down	no|up	no|down	no|down	yes|up	no|up	no|up	2
TRINITY_DN5933_c1_g1	no|down	no|down	yes|down	no|up	yes|down	no|up	no|up	yes|down	no|down	yes|down	4	XP_028175570.1(peroxidase-like [Ostrinia furnacalis])
TRINITY_DN1224_c0_g3	yes|up	no|up	no|up	no|up	no|up	no|down	no|up	no|down	no|up	yes|down	2	XP_028176319.1(focadhesin [Ostrinia furnacalis])
TRINITY_DN51239_c0_g1	yes|down	no|down	no|up	no|down	yes|up	no|up	no|up	no|up	no|up	yes|up	3
TRINITY_DN39200_c0_g1	no|down	no|down	yes|down	no|down	yes|down	no|down	no|down	no|down	no|up	yes|down	3	XP_028164043.1(juvenile hormone epoxide hydrolase-like [Ostrinia furnacalis])
TRINITY_DN83621_c0_g1	yes|up	no|up	no|up	no|up	no|down	no|down	no|up	no|down	no|down	no|down	1	XP_028159973.1(ataxin-2-like protein [Ostrinia furnacalis])
TRINITY_DN5549_c0_g1	no|down	no|down	yes|down	no|down	yes|down	no|up	no|down	yes|down	no|up	yes|down	4	XP_028178591.1(cytochrome P450 6B2-like [Ostrinia furnacalis])
TRINITY_DN38096_c0_g1	no|down	no|down	no|up	no|down	no|up	no|up	no|down	no|up	no|up	yes|up	1	XP_028175250.1(RNA-binding region-containing protein 3 [Ostrinia furnacalis])
TRINITY_DN9489_c0_g1	no|down	no|down	yes|down	no|down	yes|down	no|down	no|down	no|down	no|up	yes|down	3	XP_028177309.1(interferon-related developmental regulator 2 [Ostrinia furnacalis])
TRINITY_DN24522_c0_g1	yes|up	no|down	no|down	no|up	yes|down	no|down	yes|down	no|down	yes|down	yes|down	5	XP_001842908.1(cathepsin B [Culex quinquefasciatus])
TRINITY_DN8258_c0_g1	yes|up	yes|up	no|up	no|up	no|up	no|down	no|up	no|down	no|up	yes|down	3	XP_028169047.1(papilin isoform X9 [Ostrinia furnacalis])
TRINITY_DN136177_c0_g1	no|no change	no|no change	no|down	no|no change	yes|down	no|no change	no|no change	no|down	no|no change	yes|down	2
TRINITY_DN11447_c0_g2	no|up	no|up	no|down	no|up	no|down	no|down	no|up	no|down	no|down	yes|down	1	XP_028160209.1(protein bric-a-brac 2-like isoform X7 [Ostrinia furnacalis])
TRINITY_DN21596_c0_g1	no|down	no|up	no|up	no|down	no|up	no|up	no|up	no|up	no|up	yes|up	1	XP_030027698.1(peptidyl-prolyl cis-trans isomerase NIMA-interacting 4 [Manduca sexta])
TRINITY_DN18314_c0_g1	no|down	no|down	no|up	no|down	no|up	no|up	no|down	no|up	no|up	yes|up	1	XP_028174745.1(adenylate kinase isoenzyme 1-like [Ostrinia furnacalis])
TRINITY_DN51523_c0_g1	no|down	no|up	yes|down	no|down	no|down	no|up	no|up	no|down	no|up	no|down	1	XP_014363085.1(PREDICTED: macrophage migration inhibitory factor-like [Papilio machaon])
TRINITY_DN24695_c0_g4	no|down	no|up	yes|down	no|down	no|down	no|down	no|down	no|down	no|up	no|down	1
TRINITY_DN2720_c0_g1	no|down	no|down	yes|up	no|down	no|up	no|up	no|up	yes|up	no|up	yes|up	3	XP_026328883.1(uncharacterized protein LOC113236886 [Hyposmocoma kahamanoa])
TRINITY_DN73597_c0_g1	no|no change	no|no change	yes|down	no|no change	yes|down	no|no change	no|no change	no|down	no|no change	yes|down	3	XP_028178173.1(microvitellogenin-like [Ostrinia furnacalis])
TRINITY_DN1878_c0_g1	yes|down	yes|down	yes|down	no|down	yes|down	no|down	no|down	no|down	no|down	no|down	4
TRINITY_DN1878_c0_g2	no|down	no|down	yes|down	no|down	yes|down	no|down	no|down	no|down	no|down	yes|down	3
TRINITY_DN53051_c0_g2	no|up	yes|up	no|down	no|down	no|up	no|down	no|up	no|up	no|up	no|down	1
TRINITY_DN21611_c0_g1	no|down	no|down	yes|down	no|down	yes|down	no|up	no|down	no|down	no|down	no|down	2
TRINITY_DN8030_c0_g1	no|down	no|down	yes|down	no|down	yes|down	no|down	no|down	no|down	no|down	yes|down	3	XP_028159952.1(chaoptin isoform X1 [Ostrinia furnacalis])
TRINITY_DN106894_c0_g1	no|down	no|down	yes|up	no|down	no|up	no|up	no|down	yes|up	no|down	yes|up	3
TRINITY_DN17357_c0_g1	no|up	no|up	yes|up	no|up	no|up	no|up	no|up	no|up	no|down	no|up	1
TRINITY_DN104528_c0_g1	no|down	no|down	no|up	no|down	no|up	no|down	no|down	no|up	no|up	yes|up	1	XP_028155749.1(venom peptide isomerase heavy chain-like [Ostrinia furnacalis])
TRINITY_DN7070_c0_g1	no|down	no|down	yes|down	no|down	yes|down	no|down	no|down	no|down	no|up	no|down	2
TRINITY_DN1951_c0_g1	no|down	no|up	no|up	no|down	no|up	no|down	no|down	no|up	no|up	yes|up	1	XP_028175462.1(uncharacterized protein LOC114363830 [Ostrinia furnacalis])
TRINITY_DN34462_c0_g1	yes|up	no|down	no|down	no|down	yes|down	no|down	no|down	no|up	yes|down	yes|down	4	QCX43091.1(chemosensory protein csp11 [Helopeltis theivora])
TRINITY_DN27351_c0_g1	no|up	no|up	yes|down	no|down	yes|down	no|down	no|down	yes|down	no|down	yes|down	4	XP_026735809.1(graves disease carrier protein-like isoform X1 [Trichoplusia ni])
TRINITY_DN42240_c0_g2	yes|up	no|up	no|up	no|up	no|up	no|down	no|up	no|up	no|down	no|down	1	XP_026756481.1(piwi-like protein Ago3 [Galleria mellonella])
TRINITY_DN18645_c0_g1	no|up	no|up	no|down	no|down	no|down	no|down	no|down	no|down	no|down	yes|down	1	RVE50207.1(hypothetical protein evm_005042 [Chilo suppressalis])
TRINITY_DN31592_c0_g1	no|down	no|down	yes|down	no|no change	yes|down	no|up	no|no change	yes|down	no|no change	yes|down	4
TRINITY_DN59028_c0_g1	no|up	no|up	yes|down	no|down	no|down	no|down	no|down	no|down	no|up	yes|down	2	XP_028161441.1(15-hydroxyprostaglandin dehydrogenase [NAD(+)]-like [Ostrinia furnacalis])
TRINITY_DN47372_c0_g1	no|down	no|down	no|down	no|down	yes|down	no|down	no|down	no|down	no|down	no|down	1
TRINITY_DN2145_c0_g1	no|up	no|up	yes|down	no|down	yes|down	no|down	no|up	yes|down	no|up	yes|down	4
TRINITY_DN15161_c0_g1	no|up	no|down	yes|down	no|up	yes|down	no|down	no|down	yes|down	no|down	yes|down	4
TRINITY_DN5021_c0_g1	no|down	no|up	yes|down	no|down	no|down	no|down	no|down	no|down	no|up	no|down	1
TRINITY_DN17052_c0_g1	no|up	no|down	no|down	no|down	yes|down	no|down	no|down	no|down	no|down	no|down	1
TRINITY_DN3315_c0_g1	yes|down	no|down	no|down	no|down	no|up	no|up	no|up	no|up	no|up	no|up	1
TRINITY_DN14870_c0_g1	no|down	no|down	yes|down	no|up	yes|down	no|up	no|up	yes|down	no|up	yes|down	4	XP_028176965.1(uncharacterized protein LOC114364840 isoform X2 [Ostrinia furnacalis])
TRINITY_DN41706_c0_g1	no|down	no|up	no|up	no|down	yes|up	no|down	no|up	no|up	no|up	no|up	1
TRINITY_DN78437_c0_g1	no|no change	no|no change	yes|down	no|down	yes|down	no|down	no|down	no|down	no|no change	yes|down	3
TRINITY_DN5099_c0_g1	no|up	no|up	yes|up	no|up	yes|up	no|down	no|up	yes|up	no|down	no|up	3	XP_028158765.1(trans-1,2-dihydrobenzene-1,2-diol dehydrogenase-like [Ostrinia furnacalis])
TRINITY_DN36891_c0_g1	no|up	no|up	no|up	yes|up	no|down	no|up	no|up	no|down	no|down	no|down	1	XP_026762894.2(LOW QUALITY PROTEIN: low-density lipoprotein receptor-related protein 2 [Galleria mellonella])
TRINITY_DN6698_c0_g1	no|down	yes|down	yes|down	no|down	yes|down	no|down	no|down	yes|down	no|down	yes|down	5
TRINITY_DN6698_c0_g2	no|down	no|down	yes|down	no|down	yes|down	no|down	no|down	yes|down	no|down	yes|down	4	XP_028172873.1(protein mesh isoform X2 [Ostrinia furnacalis])
TRINITY_DN681_c0_g1	no|down	no|down	yes|down	no|down	yes|down	no|down	no|down	yes|down	no|up	yes|down	4	ABB97082.1(chitin synthase [Ostrinia furnacalis])
TRINITY_DN2434_c2_g1	no|up	no|up	no|up	no|up	yes|up	no|down	no|up	no|up	no|up	no|up	1
TRINITY_DN30540_c0_g1	no|up	yes|up	no|up	no|up	yes|up	no|down	no|up	no|up	yes|up	no|up	3
TRINITY_DN30540_c0_g2	yes|up	yes|up	no|up	no|up	yes|up	no|down	no|up	no|up	no|up	no|up	3	XP_028173519.1(aryl hydrocarbon receptor nuclear translocator-like protein 2 [Ostrinia furnacalis])
TRINITY_DN6611_c0_g1	no|down	no|up	yes|down	no|down	yes|down	no|down	no|down	yes|down	no|up	yes|down	4	ABL10442.1(cadherin [Ostrinia furnacalis])
TRINITY_DN37234_c0_g1	no|down	no|down	yes|down	no|down	no|down	no|down	no|down	no|down	no|up	no|down	1
TRINITY_DN25389_c0_g1	no|down	no|up	no|down	yes|down	no|down	no|down	no|down	no|up	no|up	no|down	1	XP_028156398.1(uncharacterized protein LOC114349981 [Ostrinia furnacalis])
TRINITY_DN14979_c0_g1	no|down	no|up	no|up	no|down	yes|up	no|up	no|up	no|up	no|up	no|up	1
TRINITY_DN11632_c0_g1	yes|up	no|up	no|up	no|up	no|up	no|down	no|down	no|up	no|down	no|down	1	XP_028156045.1(tudor domain-containing protein 7A isoform X2 [Ostrinia furnacalis])
TRINITY_DN9468_c1_g1	yes|up	no|up	yes|up	yes|up	no|up	no|down	no|up	no|down	no|down	no|down	3	XP_028171402.1(coronin-6-like [Ostrinia furnacalis])
TRINITY_DN66181_c0_g1	no|down	no|down	no|up	no|down	no|up	no|up	no|up	no|up	no|up	yes|up	1	XP_028167113.1(cold shock domain-containing protein E1 isoform X2 [Ostrinia furnacalis])
TRINITY_DN2344_c0_g1	no|down	no|up	no|up	no|down	no|up	no|up	no|up	no|up	no|up	yes|up	1	XP_028164951.1(uncharacterized protein LOC114356063 [Ostrinia furnacalis])
TRINITY_DN104663_c1_g1	no|down	no|up	yes|down	no|down	yes|down	no|down	no|up	yes|down	no|up	yes|down	4	XP_013196391.1(PREDICTED: gelsolin-like [Amyelois transitella])
TRINITY_DN57178_c0_g1	no|up	no|up	no|down	no|down	no|down	no|down	no|down	no|down	no|down	yes|down	1
TRINITY_DN50944_c0_g1	no|down	no|up	no|up	no|down	yes|up	no|down	no|up	no|up	yes|up	no|up	2
TRINITY_DN21602_c0_g1	yes|down	no|down	no|up	no|down	no|up	no|up	no|down	no|up	no|up	yes|up	2
TRINITY_DN120676_c0_g6	no|no change	no|no change	no|no change	yes|down	no|no change	yes|down	yes|down	yes|up	no|no change	no|no change	4	XP_033210235.1(ataxin-2-like protein isoform X2 [Belonocnema treatae])
TRINITY_DN467_c7_g2	no|up	no|up	yes|up	no|down	yes|up	no|down	no|up	no|up	no|up	no|up	2	XP_028156908.1(UDP-glucuronosyltransferase 2A3-like [Ostrinia furnacalis])
TRINITY_DN4812_c0_g1	no|up	no|down	yes|up	no|up	no|up	no|down	no|down	no|up	no|down	no|up	1	XP_028168188.1(zinc finger protein 25-like [Ostrinia furnacalis])
TRINITY_DN35868_c0_g2	no|down	no|down	no|up	no|down	no|up	no|up	no|down	yes|up	no|up	yes|up	2	XP_028175083.1(DTW domain-containing protein 1 [Ostrinia furnacalis])
TRINITY_DN39673_c0_g1	no|down	no|down	yes|down	no|up	yes|down	no|up	no|down	yes|down	no|down	yes|down	4	XP_028169501.1(uncharacterized protein LOC114359357 isoform X1 [Ostrinia furnacalis])
TRINITY_DN42248_c0_g1	no|up	no|up	no|down	no|down	no|down	no|down	no|up	no|down	no|up	yes|down	1
TRINITY_DN27647_c0_g1	no|down	no|down	yes|down	no|down	no|down	no|up	no|up	yes|down	no|up	no|down	2	XP_028175570.1(peroxidase-like [Ostrinia furnacalis])
TRINITY_DN4021_c0_g1	no|up	no|up	yes|down	no|down	yes|down	no|down	no|down	no|up	no|down	yes|down	3	XP_028161243.1(leech-derived tryptase inhibitor C-like [Ostrinia furnacalis])
TRINITY_DN73763_c1_g1	no|down	no|down	no|up	no|down	no|up	no|up	no|down	no|up	no|up	yes|up	1	XP_031765771.1(proton-coupled amino acid transporter-like protein CG1139 [Galleria mellonella])
TRINITY_DN17968_c0_g1	no|down	no|down	yes|down	no|down	yes|down	no|up	no|down	no|down	no|down	no|down	2
TRINITY_DN67339_c0_g1	no|down	no|down	no|up	no|up	no|up	no|up	no|down	no|up	no|down	yes|up	1
TRINITY_DN8246_c0_g1	yes|down	no|down	no|up	no|down	no|up	no|up	no|up	no|up	no|up	yes|up	2	XP_028176473.1(ribosomal RNA processing protein 36 homolog isoform X1 [Ostrinia furnacalis])
TRINITY_DN40201_c0_g1	no|down	no|down	no|up	no|up	no|up	no|up	no|up	no|up	no|up	yes|up	1
TRINITY_DN18269_c0_g2	no|down	yes|down	no|down	no|down	yes|down	no|down	yes|down	no|up	no|down	no|down	3
TRINITY_DN2072_c0_g2	no|up	no|up	no|down	no|up	no|down	no|down	no|up	no|down	no|up	yes|down	1
TRINITY_DN11123_c0_g1	yes|up	no|up	no|up	no|up	no|up	no|down	no|up	no|down	no|down	no|down	1
TRINITY_DN18244_c0_g1	no|down	no|down	no|up	no|down	no|up	no|up	no|up	no|up	no|up	yes|up	1
TRINITY_DN57536_c0_g1	no|up	yes|up	yes|up	no|up	yes|up	no|down	no|up	no|up	no|up	no|up	3	VVC92437.1(unnamed protein product [Leptidea sinapis])
TRINITY_DN9894_c0_g1	yes|down	no|down	yes|down	no|down	no|down	no|up	no|up	no|down	no|up	no|up	2
TRINITY_DN13477_c0_g1	no|up	no|up	yes|down	no|down	no|down	no|down	no|down	no|down	no|up	yes|down	2	XP_028168047.1(ionotropic receptor 75a-like [Ostrinia furnacalis])
TRINITY_DN26627_c0_g1	no|no change	no|no change	yes|down	no|down	no|down	no|down	no|down	no|down	no|no change	yes|down	2
TRINITY_DN4856_c0_g1	no|up	no|up	yes|down	no|up	yes|down	no|up	no|up	yes|down	no|down	yes|down	4
TRINITY_DN5215_c0_g1	yes|up	no|up	no|up	no|up	no|down	no|down	no|up	no|down	no|down	yes|down	2	XP_030028916.1(glycogen [starch] synthase isoform X2 [Manduca sexta])
TRINITY_DN10588_c0_g1	no|up	no|up	no|down	no|down	no|down	no|down	no|down	no|down	no|down	yes|down	1	XP_028178708.1(lysosomal thioesterase PPT2 homolog [Ostrinia furnacalis])
TRINITY_DN17845_c0_g1	yes|down	no|down	no|up	no|down	no|up	no|up	no|down	no|up	no|down	yes|up	2	XP_028164840.1(ataxin-10-like [Ostrinia furnacalis])
TRINITY_DN83876_c0_g1	no|down	no|up	no|up	no|down	yes|up	no|up	no|up	no|up	no|up	no|up	1	XP_013396648.1(eukaryotic translation initiation factor 3 subunit I [Lingula anatina])
TRINITY_DN14474_c0_g1	no|down	no|down	yes|up	no|down	no|up	no|down	no|down	yes|up	no|up	yes|up	3	XP_028168833.1(uncharacterized protein LOC114358877 [Ostrinia furnacalis])
TRINITY_DN29641_c0_g1	no|down	no|down	yes|up	no|down	no|up	no|up	no|down	yes|up	no|down	yes|up	3
TRINITY_DN24466_c0_g1	no|up	no|up	no|down	no|up	yes|down	no|down	no|down	no|down	no|down	yes|down	2	PZC83445.1(hypothetical protein B5X24_HaOG207428 [Helicoverpa armigera])
TRINITY_DN90873_c0_g1	no|up	no|down	yes|down	no|down	yes|down	no|down	no|down	yes|down	no|down	yes|down	4	XP_028163825.1(uncharacterized protein LOC114355268 [Ostrinia furnacalis])
TRINITY_DN53684_c0_g1	no|down	no|down	no|up	no|up	no|up	no|up	no|up	no|up	no|down	yes|up	1	XP_028156768.1(eukaryotic translation initiation factor 3 subunit M-like [Ostrinia furnacalis])
TRINITY_DN57137_c0_g1	no|down	no|down	yes|up	no|up	no|up	no|up	no|down	yes|up	no|down	yes|up	3
TRINITY_DN4194_c0_g1	no|up	yes|up	yes|up	no|down	yes|up	no|down	no|up	yes|up	no|up	yes|up	5	XP_028179116.1(hornerin-like [Ostrinia furnacalis])
TRINITY_DN54358_c0_g1	no|down	no|down	no|up	no|down	no|up	no|up	no|up	no|up	no|up	yes|up	1
TRINITY_DN68295_c0_g1	no|up	no|down	no|down	no|up	no|down	no|up	no|up	yes|down	no|down	no|down	1
TRINITY_DN23009_c0_g1	no|down	no|down	no|up	no|up	no|up	no|up	no|up	no|up	no|up	yes|up	1
TRINITY_DN66833_c0_g1	no|up	no|down	no|down	no|down	yes|down	no|down	no|down	no|down	no|down	yes|down	2
TRINITY_DN30783_c0_g1	no|down	no|up	no|up	no|down	no|up	no|up	no|up	no|up	no|up	yes|up	1	XP_028166564.1(uncharacterized protein LOC114357240 [Ostrinia furnacalis])
TRINITY_DN11194_c0_g1	no|up	no|up	no|down	no|up	no|down	no|down	no|down	no|down	no|down	yes|down	1	XP_028171742.1(ATPase family AAA domain-containing protein 3A homolog [Ostrinia furnacalis])
TRINITY_DN32967_c0_g1	yes|up	no|up	no|down	no|up	no|down	no|down	no|up	no|down	no|down	yes|down	2	XP_028173362.1(mitochondrial uncoupling protein Bmcp [Ostrinia furnacalis])
TRINITY_DN4947_c0_g1	yes|up	no|up	no|down	no|down	no|down	no|down	no|down	no|down	no|down	yes|down	2
TRINITY_DN74448_c0_g1	no|down	no|down	yes|down	no|up	yes|down	no|up	no|down	yes|down	no|down	yes|down	4	XP_028176143.1(uncharacterized protein LOC114364252 isoform X1 [Ostrinia furnacalis])
TRINITY_DN1414_c0_g1	no|down	no|down	yes|up	no|up	no|up	no|up	no|up	no|up	no|down	yes|up	2	XP_028164838.1(hemicentin-1-like [Ostrinia furnacalis])
TRINITY_DN20708_c0_g1	no|down	no|up	no|up	no|down	yes|up	no|up	no|up	yes|up	no|up	yes|up	3	XP_028179095.1(uncharacterized protein LOC114366422 [Ostrinia furnacalis])
TRINITY_DN2183_c0_g1	no|up	no|up	no|down	no|down	no|down	no|down	no|up	no|down	no|up	yes|down	1
TRINITY_DN19438_c0_g1	no|down	no|up	no|up	no|up	yes|up	no|up	no|up	no|up	no|up	no|up	1
TRINITY_DN2082_c0_g2	no|up	no|up	no|up	no|up	no|up	no|up	no|up	no|up	no|down	yes|up	1	XP_028164502.1(N-acetyltransferase 9-like protein isoform X1 [Ostrinia furnacalis])
TRINITY_DN36410_c0_g1	no|up	no|up	yes|down	no|up	yes|down	no|down	no|up	yes|down	no|down	yes|down	4	XP_028161855.1(cytochrome P450 6a2-like [Ostrinia furnacalis])
TRINITY_DN52768_c0_g1	no|down	no|down	yes|down	no|down	yes|down	no|up	no|down	yes|down	no|up	yes|down	4	XP_028163406.1(carboxypeptidase Q-like isoform X2 [Ostrinia furnacalis])
TRINITY_DN9243_c0_g1	yes|up	no|down	no|up	no|up	no|down	no|down	no|down	no|down	no|down	no|down	1
TRINITY_DN9243_c0_g2	no|down	no|down	no|up	no|up	no|up	no|up	no|down	no|up	no|down	yes|up	1
TRINITY_DN19673_c0_g1	no|up	no|down	no|down	no|up	yes|down	no|up	no|up	no|down	no|down	yes|down	2	XP_028166354.1(uncharacterized protein LOC114357094 [Ostrinia furnacalis])
TRINITY_DN23341_c0_g1	no|down	no|down	no|up	no|down	no|up	no|up	no|down	no|up	no|down	yes|up	1
TRINITY_DN16833_c0_g1	no|up	no|up	no|down	no|down	no|down	no|down	no|up	no|down	no|up	yes|down	1	RVE49224.1(hypothetical protein evm_006116 [Chilo suppressalis])
TRINITY_DN4154_c0_g2	no|down	no|up	no|up	no|down	no|up	no|down	no|down	no|up	no|up	yes|up	1	XP_028165692.1(uncharacterized protein LOC114356634 [Ostrinia furnacalis])
TRINITY_DN6094_c0_g1	no|down	no|down	no|up	no|up	no|up	yes|up	no|up	no|down	no|down	yes|up	2
TRINITY_DN27731_c0_g1	no|down	no|down	no|up	no|up	no|up	no|up	no|up	no|up	no|down	yes|up	1
TRINITY_DN5467_c0_g1	no|up	no|up	yes|up	no|up	yes|up	no|down	no|up	yes|up	no|up	yes|up	4	XP_028161208.1(synaptic vesicle glycoprotein 2B-like isoform X2 [Ostrinia furnacalis])
TRINITY_DN111934_c0_g2	no|up	no|down	yes|up	no|up	no|no change	no|down	no|down	no|up	no|down	no|up	1	XP_028162282.1(mitochondrial basic amino acids transporter-like [Ostrinia furnacalis])
TRINITY_DN47145_c0_g1	yes|down	yes|down	yes|down	yes|down	yes|down	no|down	yes|down	no|down	no|down	yes|down	7	XP_026488237.1(uncharacterized protein LOC113394957 isoform X1 [Vanessa tameamea])
TRINITY_DN56423_c0_g1	yes|up	no|up	no|up	no|up	no|up	no|down	no|down	no|up	no|down	no|up	1	CAB3246136.1(unnamed protein product [Arctia plantaginis])
TRINITY_DN19819_c0_g1	no|up	no|up	no|down	no|up	no|down	no|down	no|up	no|down	no|down	yes|down	1
TRINITY_DN411_c0_g1	no|down	no|down	no|down	no|down	yes|down	no|down	no|down	no|down	no|down	no|down	1
TRINITY_DN5232_c0_g1	no|down	no|down	no|up	no|down	no|up	no|up	no|down	no|up	no|up	yes|up	1
TRINITY_DN4736_c0_g1	yes|down	no|down	no|down	yes|down	no|down	no|down	yes|down	yes|up	no|up	yes|up	5
TRINITY_DN33657_c0_g1	no|up	no|down	no|down	no|down	yes|down	no|down	no|down	no|down	no|down	yes|down	2	XP_028172839.1(serine protease snake-like [Ostrinia furnacalis])
TRINITY_DN68732_c0_g1	no|down	no|down	no|up	no|down	no|up	no|down	no|down	no|up	no|up	yes|up	1	XP_028156732.1(uncharacterized protein LOC114350224 [Ostrinia furnacalis])
TRINITY_DN47616_c0_g1	no|down	no|up	no|up	no|down	yes|up	no|up	no|up	no|up	no|up	yes|up	2	XP_023952445.1(ecdysone 20-monooxygenase isoform X1 [Bicyclus anynana])
TRINITY_DN22526_c0_g1	yes|up	no|up	no|up	no|up	no|down	no|down	no|down	no|up	no|down	no|down	1	XP_028156814.1(alpha-1,3-mannosyl-glycoprotein 2-beta-N-acetylglucosaminyltransferase [Ostrinia furnacalis])
TRINITY_DN46469_c0_g1	no|down	no|down	yes|up	no|down	no|up	no|down	no|down	no|up	no|down	yes|up	2
TRINITY_DN147535_c0_g1	no|no change	no|no change	no|no change	yes|down	no|no change	yes|down	yes|down	yes|up	no|no change	no|no change	4	XP_015115929.1(pre-mRNA-splicing factor ATP-dependent RNA helicase DHX15 [Diachasma alloeum])
TRINITY_DN15724_c0_g1	no|down	yes|down	no|up	no|up	yes|down	no|up	yes|down	no|down	yes|down	no|up	4	XP_028161322.1(uncharacterized protein LOC114353492 [Ostrinia furnacalis])
TRINITY_DN31698_c0_g1	no|no change	no|no change	yes|down	no|no change	yes|down	no|no change	no|no change	yes|down	no|no change	yes|down	4
TRINITY_DN97250_c0_g1	no|up	no|up	no|down	no|down	no|down	no|down	no|down	no|down	no|down	yes|down	1	PZC70720.1(hypothetical protein B5X24_HaOG215016 [Helicoverpa armigera])
TRINITY_DN10056_c0_g1	no|down	no|down	no|up	no|down	no|up	no|up	no|down	no|up	no|up	yes|up	1	XP_028173368.1(uncharacterized protein LOC114362258 [Ostrinia furnacalis])
TRINITY_DN2830_c0_g1	no|down	yes|down	yes|down	no|down	yes|down	no|down	yes|down	no|down	no|down	no|down	4	XP_028156676.1(facilitated trehalose transporter Tret1 isoform X3 [Ostrinia furnacalis])
TRINITY_DN50820_c0_g1	no|up	no|up	no|down	no|up	no|down	no|down	no|down	no|down	no|down	yes|down	1	XP_028168227.1(transmembrane protein 135-like isoform X2 [Ostrinia furnacalis])
TRINITY_DN5640_c0_g1	no|down	no|down	yes|down	no|down	yes|down	no|up	no|up	yes|down	no|up	yes|down	4	XP_028173797.1(transmembrane protease serine 9-like [Ostrinia furnacalis])
TRINITY_DN11889_c0_g1	no|up	no|up	no|down	no|up	no|down	no|down	no|down	no|down	no|down	yes|down	1
TRINITY_DN71688_c0_g1	no|up	no|up	no|down	no|down	no|down	no|down	no|down	no|down	no|up	yes|down	1
TRINITY_DN14298_c0_g3	no|up	no|up	no|down	no|down	no|down	no|down	no|down	no|down	no|down	yes|down	1	XP_028160855.1(kinesin heavy chain [Ostrinia furnacalis])
TRINITY_DN14298_c0_g1	yes|up	no|up	no|down	no|up	no|down	no|down	no|down	no|down	no|down	yes|down	2	XP_026758131.1(kinesin heavy chain [Galleria mellonella])
TRINITY_DN16193_c0_g1	no|down	no|down	yes|down	no|down	yes|down	no|down	no|down	no|down	no|up	yes|down	3	XP_028159803.1(uncharacterized protein LOC114352405 [Ostrinia furnacalis])
TRINITY_DN38482_c0_g1	no|up	no|up	no|down	no|up	no|down	no|down	no|up	no|down	no|down	yes|down	1	XP_028156636.1(pyruvate dehydrogenase (acetyl-transferring) kinase, mitochondrial [Ostrinia furnacalis])
TRINITY_DN6708_c0_g1	no|up	no|up	yes|down	no|up	yes|down	no|down	no|up	yes|down	no|down	yes|down	4
TRINITY_DN81056_c0_g1	no|up	no|up	yes|up	no|up	no|up	no|up	no|up	no|up	no|up	no|up	1	XP_028171325.1(probable galactose-1-phosphate uridylyltransferase, partial [Ostrinia furnacalis])
TRINITY_DN39149_c0_g1	no|down	no|up	no|up	no|down	no|up	no|up	no|up	no|up	no|up	yes|up	1
TRINITY_DN140490_c0_g2	no|down	no|up	yes|down	no|down	yes|down	no|down	no|down	yes|down	no|up	yes|down	4	XP_028175866.1(uncharacterized protein LOC114364076 [Ostrinia furnacalis])
TRINITY_DN56705_c0_g1	yes|up	no|up	no|up	no|up	no|up	no|down	no|up	no|up	no|up	no|down	1	XP_028175809.1(peroxiredoxin-2-like [Ostrinia furnacalis])
TRINITY_DN12213_c0_g1	no|no change	no|no change	no|no change	yes|down	no|no change	yes|down	yes|down	yes|up	no|no change	no|no change	4	XP_008554325.1(PREDICTED: uncharacterized protein LOC103576070 isoform X3 [Microplitis demolitor])
TRINITY_DN5881_c0_g1	no|up	yes|up	no|down	no|up	no|up	no|up	yes|up	no|down	no|up	no|down	2
TRINITY_DN1991_c0_g1	no|down	no|up	no|down	no|up	no|up	no|up	yes|up	no|down	no|up	no|down	1
TRINITY_DN2041_c0_g1	no|down	no|down	yes|up	no|down	yes|up	no|up	no|up	yes|up	no|up	yes|up	4
TRINITY_DN2041_c0_g2	no|down	no|down	yes|up	no|down	no|up	no|up	no|down	no|up	no|down	yes|up	2	XP_028157172.1(RNA exonuclease 4-like [Ostrinia furnacalis])
TRINITY_DN6092_c0_g3	no|up	no|down	no|down	no|down	yes|down	no|down	yes|down	no|down	no|down	no|down	2
TRINITY_DN6092_c0_g2	no|down	no|down	no|up	no|down	no|up	no|down	no|down	yes|up	no|down	yes|up	2
TRINITY_DN40460_c0_g1	no|down	no|down	no|down	yes|up	no|down	no|up	no|up	yes|down	no|down	no|up	2	KPJ16236.1(Retrovirus-related Pol polyprotein from transposon TNT 1-94 [Papilio machaon])
TRINITY_DN2673_c0_g1	no|up	no|up	yes|down	no|down	yes|down	no|down	no|down	yes|down	no|down	yes|down	4	XP_028172170.1(uncharacterized protein LOC114361372 [Ostrinia furnacalis])
TRINITY_DN8703_c0_g1	no|up	no|down	yes|down	no|down	yes|down	no|down	no|down	no|down	no|down	yes|down	3	XP_028166211.1(beta-glucuronidase-like isoform X1 [Ostrinia furnacalis])
TRINITY_DN10373_c0_g2	no|down	no|up	no|up	no|up	yes|up	no|up	yes|up	no|up	yes|up	no|up	3	RVE43364.1(hypothetical protein evm_012004 [Chilo suppressalis])
TRINITY_DN10373_c0_g1	no|up	yes|up	yes|up	no|up	yes|up	no|down	no|up	yes|up	no|up	yes|up	5	XP_028162777.1(homocysteine S-methyltransferase 1-like [Ostrinia furnacalis])
TRINITY_DN24399_c0_g1	no|down	no|down	yes|down	yes|down	yes|down	no|down	yes|down	yes|down	no|up	yes|down	6	XP_028175931.1(retinol-binding protein pinta-like [Ostrinia furnacalis])
TRINITY_DN68573_c0_g1	no|down	yes|down	no|up	no|down	no|down	no|up	no|down	no|up	no|down	yes|up	2
TRINITY_DN100208_c0_g1	no|up	no|up	yes|up	no|up	yes|up	no|up	no|up	no|up	no|up	yes|up	3	XP_028166073.1(neurofilament heavy polypeptide-like isoform X2 [Ostrinia furnacalis])
TRINITY_DN13529_c0_g1	no|down	no|down	no|up	no|down	no|up	no|up	no|down	no|up	no|down	yes|up	1	XP_028171871.1(zinc finger protein 567-like isoform X1 [Ostrinia furnacalis])
TRINITY_DN22671_c0_g1	no|up	no|up	no|up	no|up	yes|up	no|down	no|up	no|up	no|up	no|up	1	XP_028179143.1(facilitated trehalose transporter Tret1-like [Ostrinia furnacalis])
TRINITY_DN18615_c0_g1	no|up	no|up	no|up	no|down	yes|up	no|down	no|up	no|up	no|up	no|up	1	PZC81529.1(hypothetical protein B5X24_HaOG212453 [Helicoverpa armigera])
TRINITY_DN11178_c0_g1	yes|up	no|up	no|down	no|up	yes|down	no|down	no|up	no|down	no|down	yes|down	3	XP_028169287.1(hypoxia up-regulated protein 1 [Ostrinia furnacalis])
TRINITY_DN43133_c0_g1	no|up	no|down	yes|down	no|down	yes|down	no|down	no|down	no|down	no|down	yes|down	3
TRINITY_DN10267_c0_g1	no|down	no|down	no|down	no|down	no|down	no|up	no|up	yes|down	no|up	no|down	1	XP_028178482.1(uncharacterized protein LOC114365948 isoform X3 [Ostrinia furnacalis])
TRINITY_DN57346_c0_g1	no|down	no|up	no|up	no|up	yes|up	yes|up	no|up	no|up	no|up	yes|up	3
TRINITY_DN24158_c0_g1	no|down	yes|down	no|down	no|down	yes|down	no|up	yes|down	no|up	yes|down	no|up	4	XP_028166118.1(uncharacterized protein LOC114356923 [Ostrinia furnacalis])
TRINITY_DN4456_c0_g1	no|up	no|up	no|down	no|up	no|down	no|down	no|up	no|down	no|up	yes|down	1	XP_028161162.1(uncharacterized protein LOC114353382 isoform X1 [Ostrinia furnacalis])
TRINITY_DN21616_c0_g1	no|up	no|up	yes|down	no|down	no|down	no|down	no|down	no|down	no|up	yes|down	2	GBP07538.1(Retrovirus-related Pol polyprotein from transposon TNT 1-94 [Eumeta japonica])
TRINITY_DN13270_c0_g1	no|down	no|down	no|up	no|up	no|up	no|up	no|up	no|up	no|up	yes|up	1
TRINITY_DN43759_c0_g1	no|no change	no|no change	yes|down	no|down	yes|down	no|down	no|down	no|down	no|no change	yes|down	3
TRINITY_DN50943_c0_g1	no|up	no|up	no|up	no|up	yes|up	no|up	no|up	no|up	no|up	no|up	1
TRINITY_DN3690_c1_g1	yes|up	no|up	yes|up	no|up	no|up	no|up	no|up	no|down	no|down	no|up	2	XP_026316257.1(piggyBac transposable element-derived protein 3-like [Hyposmocoma kahamanoa])
TRINITY_DN104601_c0_g1	no|up	no|up	no|down	yes|down	no|up	no|down	no|down	no|up	no|up	no|down	1	XP_028155965.1(autophagy-related protein 13 homolog isoform X1 [Ostrinia furnacalis])
TRINITY_DN25701_c0_g1	no|no change	no|no change	yes|down	no|no change	no|down	no|no change	no|no change	no|down	no|no change	no|down	1
TRINITY_DN14301_c0_g2	no|up	no|up	no|down	no|up	no|down	no|up	no|up	yes|down	no|up	no|down	1	XP_028156860.1(apoptosis-inducing factor 1, mitochondrial-like [Ostrinia furnacalis])
TRINITY_DN121047_c0_g1	no|down	no|down	yes|down	yes|down	yes|down	no|down	no|down	yes|down	no|up	yes|down	5	NP_001298658.1(serine protease inhibitor dipetalogastin-like precursor [Papilio polytes])
TRINITY_DN3213_c0_g1	yes|down	yes|down	no|up	no|down	no|up	no|up	no|down	no|up	no|down	yes|up	3
TRINITY_DN3213_c0_g2	no|down	yes|down	no|up	no|up	no|up	no|up	no|down	no|up	no|down	yes|up	2	RVE39936.1(hypothetical protein evm_015414, partial [Chilo suppressalis])
TRINITY_DN29930_c0_g1	no|down	no|down	no|up	no|up	no|up	no|up	no|down	no|up	no|down	yes|up	1
TRINITY_DN3241_c0_g1	no|down	no|down	no|up	no|down	no|up	no|down	no|down	no|up	no|up	yes|up	1	XP_028159352.1(cilia- and flagella-associated protein 99-like [Ostrinia furnacalis])
TRINITY_DN2458_c0_g1	no|up	no|down	yes|down	no|down	yes|down	no|down	yes|down	no|down	no|down	yes|down	4
TRINITY_DN827_c0_g1	no|up	no|up	no|up	no|down	yes|up	no|down	no|up	yes|up	no|up	no|up	2
TRINITY_DN6801_c0_g1	no|up	no|down	yes|up	no|up	no|up	no|up	no|down	no|up	no|down	yes|up	2	XP_013136784.1(PREDICTED: androgen-dependent TFPI-regulating protein-like [Papilio polytes])
TRINITY_DN30716_c0_g3	no|down	no|down	yes|down	no|down	no|down	no|up	no|down	no|down	no|up	no|down	1	XP_028163794.1(tumor necrosis factor receptor superfamily member wengen [Ostrinia furnacalis])
TRINITY_DN48692_c0_g1	yes|down	yes|down	yes|down	no|down	yes|down	no|down	no|down	no|down	no|down	no|down	4	KPJ03329.1(putative C-5 sterol desaturase [Papilio xuthus])
TRINITY_DN27757_c1_g1	no|no change	no|no change	no|no change	yes|down	no|no change	no|down	no|down	no|up	no|no change	no|no change	1
TRINITY_DN35273_c0_g2	no|up	no|up	yes|down	no|down	yes|down	no|down	no|down	no|down	no|up	yes|down	3	XP_028174860.1(uncharacterized protein LOC114363370 [Ostrinia furnacalis])
TRINITY_DN56739_c0_g1	no|up	no|down	yes|down	no|down	yes|down	no|down	no|down	no|down	no|down	yes|down	3	XP_028167929.1(putative ferric-chelate reductase 1 homolog [Ostrinia furnacalis])
TRINITY_DN59111_c0_g1	no|down	no|down	no|up	no|down	no|no change	no|up	no|down	no|up	no|down	yes|up	1
TRINITY_DN17900_c0_g1	no|up	no|up	no|down	no|up	no|down	no|down	no|up	yes|down	no|down	yes|down	2	XP_028168454.1(E3 ubiquitin-protein ligase RNF34 [Ostrinia furnacalis])
TRINITY_DN92361_c0_g1	no|up	no|up	yes|up	no|up	no|up	no|up	no|up	no|up	no|down	no|up	1	GBP70265.1(hypothetical protein EVAR_51376_1 [Eumeta japonica])
TRINITY_DN6209_c0_g1	no|down	no|down	no|up	no|down	no|up	no|up	no|down	no|up	no|up	yes|up	1	XP_028167950.1(ubiquitin carboxyl-terminal hydrolase-like [Ostrinia furnacalis])
TRINITY_DN21872_c0_g1	yes|up	yes|up	no|down	no|down	no|down	no|down	no|down	no|down	no|up	yes|down	3
TRINITY_DN1952_c0_g1	yes|down	no|down	yes|down	no|down	no|down	no|up	no|down	no|down	no|up	no|down	2	XP_028162616.1(uncharacterized protein LOC114354403 [Ostrinia furnacalis])
TRINITY_DN30608_c0_g1	no|down	no|down	yes|down	no|down	yes|down	no|down	no|down	no|down	no|down	yes|down	3
TRINITY_DN16145_c0_g1	yes|up	no|up	no|up	yes|up	no|up	no|down	no|up	no|up	no|down	no|down	2	XP_028176061.1(Down syndrome cell adhesion molecule-like protein Dscam2 isoform X16 [Ostrinia furnacalis])
TRINITY_DN3166_c1_g1	no|down	yes|down	yes|down	yes|down	yes|down	yes|down	yes|down	no|down	no|down	yes|down	7	RVE41536.1(hypothetical protein evm_013813 [Chilo suppressalis])
TRINITY_DN3166_c1_g2	no|down	no|down	yes|down	no|no change	yes|down	no|up	no|no change	yes|down	no|no change	yes|down	4
TRINITY_DN702_c0_g1	no|up	no|up	yes|down	no|up	yes|down	no|up	no|up	yes|down	no|up	yes|down	4
TRINITY_DN12860_c0_g1	no|up	no|down	no|down	no|up	yes|down	no|up	no|down	yes|down	no|down	yes|down	3
TRINITY_DN35360_c0_g1	no|down	no|down	yes|down	no|down	no|down	no|up	no|up	yes|down	no|up	no|down	2
TRINITY_DN4998_c0_g1	no|up	no|up	yes|down	no|down	yes|down	no|down	no|down	no|down	no|down	yes|down	3
TRINITY_DN53231_c0_g1	no|down	no|down	no|up	no|up	no|up	no|up	no|up	no|up	no|up	yes|up	1
TRINITY_DN1631_c1_g2	no|up	no|up	yes|down	no|down	no|down	no|down	no|down	no|down	no|up	yes|down	2
TRINITY_DN65358_c0_g1	no|down	no|down	no|up	no|down	no|up	no|up	no|down	no|up	no|down	yes|up	1
TRINITY_DN1772_c2_g1	yes|down	no|down	no|down	no|down	no|down	no|up	no|down	no|up	no|up	no|up	1
TRINITY_DN5633_c0_g1	no|up	no|up	yes|down	no|down	no|down	no|down	no|up	no|down	no|up	yes|down	2
TRINITY_DN13602_c0_g1	no|down	no|down	yes|down	no|down	no|down	no|down	no|down	no|down	no|up	no|down	1	XP_028174833.1(NEDD8 ultimate buster 1-like [Ostrinia furnacalis])
TRINITY_DN36684_c0_g1	no|down	no|down	yes|down	no|down	no|down	no|down	no|down	no|up	no|up	no|down	1
TRINITY_DN37389_c0_g1	no|no change	no|no change	no|no change	yes|down	no|no change	no|down	yes|down	yes|up	no|no change	no|no change	3	XP_015110882.1(uncharacterized protein LOC107037070 [Diachasma alloeum])
TRINITY_DN8438_c0_g1	no|down	no|up	yes|down	no|down	yes|down	no|down	no|up	yes|down	no|up	yes|down	4	XP_028161193.1(synaptic vesicle glycoprotein 2C-like [Ostrinia furnacalis])
TRINITY_DN43289_c0_g1	no|down	yes|down	no|down	no|up	no|down	no|up	no|down	no|down	no|down	no|up	1
TRINITY_DN43289_c0_g2	no|down	no|down	no|up	no|down	no|down	no|up	yes|down	no|up	no|down	no|up	1
TRINITY_DN266_c0_g1	no|down	yes|down	no|up	no|up	no|down	no|up	no|down	no|down	no|down	yes|up	2
TRINITY_DN9010_c4_g2	no|up	no|up	no|up	no|up	yes|up	no|no change	no|up	no|no change	no|up	no|no change	1
TRINITY_DN10638_c2_g1	no|down	no|down	no|no change	no|down	no|up	no|up	no|up	no|up	no|up	yes|up	1
TRINITY_DN875_c0_g1	no|up	no|up	no|down	no|down	no|down	no|down	no|down	no|down	no|down	yes|down	1	XP_028171723.1(secernin-3 [Ostrinia furnacalis])
TRINITY_DN38970_c0_g1	no|down	no|down	no|up	no|up	no|up	no|up	no|up	no|up	no|up	yes|up	1
TRINITY_DN23679_c0_g3	yes|up	no|up	no|up	no|up	no|down	no|down	no|up	no|down	no|down	no|down	1
TRINITY_DN11769_c0_g2	no|down	no|down	no|up	no|down	no|up	no|up	no|down	no|up	no|down	yes|up	1
TRINITY_DN2089_c0_g1	no|up	no|up	no|down	no|up	no|down	no|down	no|up	no|down	no|up	yes|down	1	XP_028161893.1(eukaryotic translation initiation factor 4B [Ostrinia furnacalis])
TRINITY_DN18863_c0_g1	no|down	no|down	no|up	no|up	no|up	no|up	no|up	no|down	no|up	yes|up	1	XP_028161161.1(splicing factor 3A subunit 1 isoform X8 [Ostrinia furnacalis])
TRINITY_DN4068_c1_g2	no|down	no|down	yes|down	no|down	yes|down	no|up	no|down	yes|down	no|down	yes|down	4	XP_021184510.1(larval cuticle protein LCP-17-like [Helicoverpa armigera])
TRINITY_DN16915_c0_g1	no|down	no|up	yes|up	no|down	yes|up	no|down	no|down	no|up	no|up	yes|up	3	XP_028166820.1(mucin-2-like isoform X1 [Ostrinia furnacalis])
TRINITY_DN40328_c0_g1	no|down	no|down	no|down	no|down	yes|down	no|up	no|down	no|down	no|down	no|up	1
TRINITY_DN32000_c0_g1	no|down	no|down	no|up	no|down	no|up	no|up	no|down	no|up	no|up	yes|up	1	XP_028158411.1(ubiquitin carboxyl-terminal hydrolase 7-like isoform X3 [Ostrinia furnacalis])
TRINITY_DN292_c1_g1	yes|up	yes|up	no|up	no|up	yes|up	no|down	no|up	no|up	no|up	yes|down	4	XP_013193650.1(PREDICTED: potassium channel subfamily K member 1-like [Amyelois transitella])
TRINITY_DN88708_c0_g1	no|down	no|down	no|up	no|down	no|up	no|down	no|down	no|up	no|down	yes|up	1	XP_028172917.1(uncharacterized protein LOC114361900 [Ostrinia furnacalis])
TRINITY_DN4386_c0_g1	no|down	no|down	no|up	no|down	no|up	no|up	no|down	no|up	no|up	yes|up	1	XP_028164371.1(zinc finger protein 569-like [Ostrinia furnacalis])
TRINITY_DN26702_c0_g1	no|up	no|up	no|down	no|down	no|down	no|down	no|down	no|down	no|down	yes|down	1
TRINITY_DN10807_c0_g1	no|up	yes|up	yes|up	no|up	yes|up	no|down	no|up	no|up	no|up	yes|up	4
TRINITY_DN8473_c0_g1	yes|up	no|up	no|down	no|up	no|down	no|down	no|up	no|down	no|down	yes|down	2	XP_028165940.1(serine/threonine-protein phosphatase 6 regulatory subunit 1 [Ostrinia furnacalis])
TRINITY_DN66428_c0_g1	no|up	no|up	yes|down	no|up	no|down	no|down	no|up	yes|down	no|up	yes|down	3	XP_028177162.1(myosin heavy chain 95F isoform X10 [Ostrinia furnacalis])
TRINITY_DN25964_c0_g1	no|up	no|down	no|down	no|down	yes|down	no|down	no|down	no|down	no|down	no|down	1	XP_028163982.1(adenylyl cyclase 78C-like [Ostrinia furnacalis])
TRINITY_DN5132_c1_g1	no|down	no|up	yes|down	no|down	yes|down	no|down	no|down	no|down	no|up	yes|down	3
TRINITY_DN5149_c0_g1	yes|up	yes|up	no|down	no|up	no|down	no|down	no|up	yes|down	no|down	yes|down	4
TRINITY_DN69668_c0_g1	yes|down	no|up	no|down	no|down	no|up	no|up	no|up	no|down	no|up	no|up	1
TRINITY_DN4413_c0_g1	no|down	no|down	yes|up	no|up	no|up	no|up	no|down	no|up	no|down	yes|up	2	RVE42233.1(hypothetical protein evm_013117, partial [Chilo suppressalis])
TRINITY_DN4769_c0_g2	no|up	no|up	no|down	no|up	no|down	no|down	no|up	no|down	no|up	yes|down	1
TRINITY_DN130804_c0_g1	no|down	no|up	no|up	no|down	no|up	no|down	no|up	yes|up	no|up	yes|up	2	XP_026762038.2(uncharacterized protein LOC113520829 [Galleria mellonella])
TRINITY_DN19479_c0_g1	no|down	no|down	yes|down	no|down	yes|down	no|down	no|down	yes|down	no|down	yes|down	4
TRINITY_DN115324_c0_g1	no|up	no|up	no|up	no|up	yes|up	no|up	no|up	no|up	no|up	no|up	1	XP_028160879.1(GTPase-activating protein skywalker isoform X11 [Ostrinia furnacalis])
TRINITY_DN24239_c0_g3	no|down	no|down	no|up	no|down	no|up	no|down	no|down	no|up	no|up	yes|up	1	XP_022819095.1(kielin/chordin-like protein isoform X1 [Spodoptera litura])
TRINITY_DN24239_c0_g2	no|down	no|down	no|up	no|down	no|up	no|up	no|up	no|up	no|up	yes|up	1	RVE48462.1(hypothetical protein evm_006898 [Chilo suppressalis])
TRINITY_DN24239_c0_g1	no|down	no|down	no|up	no|down	no|up	no|up	no|up	no|up	no|up	yes|up	1	XP_028161068.1(uncharacterized protein LOC114353320 [Ostrinia furnacalis])
TRINITY_DN3721_c0_g1	yes|down	no|down	no|down	yes|down	no|down	no|down	no|down	no|up	no|up	no|up	2
TRINITY_DN29591_c0_g1	no|down	no|up	yes|down	no|down	no|down	no|down	no|down	no|down	no|up	no|down	1
TRINITY_DN33191_c0_g1	no|down	no|down	yes|up	no|down	no|up	no|down	no|down	no|up	no|down	yes|up	2	XP_028164974.1(rhythmically expressed gene 2 protein-like [Ostrinia furnacalis])
TRINITY_DN34468_c0_g1	no|up	yes|up	yes|down	no|down	no|down	no|down	no|up	no|down	no|up	yes|down	3
TRINITY_DN8_c0_g1	no|down	no|down	no|up	no|up	no|up	no|up	no|up	no|up	no|up	yes|up	1	XP_028166383.1(uncharacterized protein LOC114357110 isoform X4 [Ostrinia furnacalis])
TRINITY_DN109293_c0_g1	yes|up	yes|up	yes|up	no|up	yes|up	no|down	no|up	yes|up	no|up	no|up	5	KPI95402.1(Amidophosphoribosyltransferase [Papilio xuthus])
TRINITY_DN12055_c0_g2	no|up	no|no change	no|down	no|down	no|down	no|down	no|down	no|down	no|down	yes|down	1
TRINITY_DN10994_c0_g1	no|up	no|up	yes|down	no|down	yes|down	no|down	no|down	yes|down	no|up	yes|down	4	XP_028178595.1(trypsin inhibitor-like [Ostrinia furnacalis])
TRINITY_DN25392_c0_g1	no|down	no|down	yes|down	no|down	yes|down	no|up	no|down	no|down	no|down	no|down	2
TRINITY_DN207_c0_g2	no|down	no|down	no|up	no|down	no|up	no|up	no|down	no|up	no|up	yes|up	1	XP_028173747.1(JNK-interacting protein 3 isoform X4 [Ostrinia furnacalis])
TRINITY_DN1882_c0_g1	yes|up	no|up	no|up	no|up	no|down	no|down	no|down	no|down	no|down	yes|down	2
TRINITY_DN3403_c0_g2	no|up	no|up	no|down	no|up	no|down	no|down	no|up	no|down	no|up	yes|down	1
TRINITY_DN90641_c0_g1	no|down	yes|down	no|up	no|up	no|up	no|up	no|down	no|up	no|down	yes|up	2
TRINITY_DN20086_c0_g1	no|up	no|down	yes|down	no|down	yes|down	no|down	no|down	yes|down	no|down	yes|down	4	XP_028174603.1(bestrophin-4 isoform X3 [Ostrinia furnacalis])
TRINITY_DN42675_c0_g1	no|up	yes|down	no|up	no|up	no|down	no|up	no|down	no|down	yes|down	no|up	2
TRINITY_DN5182_c0_g1	yes|up	no|up	no|down	no|up	no|down	no|down	no|down	no|down	no|down	yes|down	2
TRINITY_DN3356_c0_g1	yes|up	no|up	no|down	yes|up	no|down	no|up	no|up	yes|down	no|down	yes|down	4
TRINITY_DN69531_c0_g1	yes|up	no|up	no|down	no|up	no|down	no|down	no|down	no|down	no|down	yes|down	2	XP_028172808.1(protein shuttle craft isoform X2 [Ostrinia furnacalis])
TRINITY_DN36817_c0_g1	no|up	no|down	no|down	no|up	yes|down	no|down	no|down	no|down	no|down	yes|down	2	XP_028166731.1(uncharacterized protein LOC114357350 [Ostrinia furnacalis])
TRINITY_DN12021_c0_g1	no|up	no|up	no|down	yes|up	no|down	no|up	no|up	yes|down	no|down	no|down	2
TRINITY_DN22855_c1_g1	no|down	no|down	yes|down	no|down	yes|down	no|up	no|down	yes|down	no|up	yes|down	4	XP_028166329.1(apyrase-like isoform X1 [Ostrinia furnacalis])
TRINITY_DN13368_c0_g1	yes|up	no|up	no|down	no|up	no|down	no|down	no|up	yes|down	no|down	yes|down	3	XP_028160047.1(isoleucine--tRNA ligase, cytoplasmic [Ostrinia furnacalis])
TRINITY_DN2049_c1_g1	yes|down	no|down	no|down	yes|down	no|up	no|down	no|down	yes|up	yes|up	yes|up	5	XP_028176380.1(luciferin 4-monooxygenase-like [Ostrinia furnacalis])
TRINITY_DN34313_c0_g1	no|up	no|up	no|down	no|up	no|down	no|down	no|up	yes|down	no|down	yes|down	2	XP_028168017.1(cartilage oligomeric matrix protein [Ostrinia furnacalis])
TRINITY_DN3137_c0_g1	no|down	yes|down	no|up	no|down	no|down	no|up	yes|down	yes|up	no|down	yes|up	4
TRINITY_DN136358_c0_g1	no|up	no|up	yes|up	no|up	yes|up	no|up	no|up	no|up	no|down	yes|up	3	XP_028169144.1(acidic juvenile hormone-suppressible protein 1-like [Ostrinia furnacalis])
TRINITY_DN2119_c0_g1	no|up	no|up	yes|down	no|up	yes|down	no|down	no|up	yes|down	no|down	yes|down	4
TRINITY_DN16268_c0_g1	no|no change	no|no change	yes|down	no|no change	yes|down	no|no change	no|no change	yes|down	no|no change	yes|down	4	XP_028179009.1(uncharacterized protein LOC114366348 [Ostrinia furnacalis])
TRINITY_DN4682_c7_g1	no|down	no|up	yes|up	no|up	yes|up	no|up	no|up	no|up	no|up	yes|up	3
TRINITY_DN58449_c0_g1	no|up	no|up	no|down	no|down	no|down	no|down	no|down	no|down	no|up	yes|down	1	XP_028172733.1(angiotensin-converting enzyme-like isoform X1 [Ostrinia furnacalis])
TRINITY_DN33734_c0_g1	no|down	no|down	no|up	no|down	no|up	no|up	no|down	no|up	no|down	yes|up	1
TRINITY_DN11563_c0_g1	no|down	no|up	no|up	no|down	yes|up	no|up	no|up	no|up	no|up	no|up	1
TRINITY_DN915_c0_g1	no|down	no|up	no|up	no|down	no|up	no|up	no|up	no|up	no|up	yes|up	1	XP_013188623.1(PREDICTED: uncharacterized protein LOC106133440 [Amyelois transitella])
TRINITY_DN4211_c0_g1	no|down	no|down	no|up	no|down	no|up	no|down	no|down	no|up	no|up	yes|up	1	XP_028172169.1(MICOS complex subunit Mic10-like [Ostrinia furnacalis])
TRINITY_DN57900_c0_g1	no|down	no|down	no|down	no|down	no|down	no|down	yes|down	no|up	no|down	no|down	1	XP_022826869.1(phytanoyl-CoA dioxygenase, peroxisomal-like [Spodoptera litura])
TRINITY_DN14883_c0_g2	no|up	no|down	yes|up	no|up	no|up	no|up	no|down	no|up	no|down	no|up	1
TRINITY_DN46929_c0_g1	yes|down	no|down	no|down	no|up	no|down	no|up	no|up	no|down	no|up	no|up	1
TRINITY_DN862_c0_g1	yes|down	no|down	no|down	no|down	no|down	no|up	no|down	no|up	no|up	no|up	1
TRINITY_DN32485_c0_g1	yes|down	yes|down	yes|down	no|down	yes|down	no|up	no|down	no|down	no|up	no|down	4
TRINITY_DN14804_c0_g1	yes|up	no|up	no|up	no|up	no|up	no|down	no|up	no|up	no|up	no|down	1
TRINITY_DN814_c1_g1	yes|down	no|down	yes|down	no|down	no|down	no|up	no|down	no|down	no|up	no|up	2
TRINITY_DN792_c0_g2	yes|down	no|down	no|down	no|down	no|up	no|up	no|up	no|up	no|up	no|up	1
TRINITY_DN2916_c0_g1	no|up	no|down	no|up	no|down	no|down	no|down	yes|down	yes|up	yes|down	no|up	3
TRINITY_DN3144_c1_g1	no|up	no|down	yes|up	no|up	no|up	no|up	no|up	no|up	no|down	no|up	1
TRINITY_DN12214_c0_g1	no|up	no|up	yes|up	no|up	yes|up	no|down	no|up	no|up	no|up	no|up	2
TRINITY_DN37998_c0_g1	no|up	yes|up	yes|up	no|up	yes|up	no|down	no|up	no|up	no|up	no|up	3
TRINITY_DN5118_c0_g1	yes|up	yes|up	no|down	no|up	no|down	no|down	no|up	no|down	no|up	yes|down	3	XP_028163518.1(AP-2 complex subunit alpha [Ostrinia furnacalis])
TRINITY_DN20874_c0_g1	no|no change	no|up	no|down	no|down	yes|down	no|down	no|down	no|up	no|up	no|down	1
TRINITY_DN64126_c0_g1	no|down	no|down	yes|up	no|up	yes|up	no|up	no|down	yes|up	no|down	yes|up	4	RVE49989.1(hypothetical protein evm_005342 [Chilo suppressalis])
TRINITY_DN10564_c0_g4	no|up	no|up	no|down	no|up	no|down	no|down	no|down	no|down	no|down	yes|down	1	XP_028167428.1(homeobox protein MSX-3-like [Ostrinia furnacalis])
TRINITY_DN56009_c0_g4	no|up	no|up	no|down	no|up	no|down	no|no change	no|up	no|down	no|up	yes|down	1
TRINITY_DN69500_c0_g1	no|no change	no|up	no|down	no|down	yes|down	no|down	no|down	no|down	no|up	yes|down	2	CAB3240817.1(unnamed protein product [Arctia plantaginis])
TRINITY_DN42539_c0_g1	no|up	no|up	no|down	no|down	no|down	no|down	no|down	no|up	no|down	yes|down	1
TRINITY_DN103390_c0_g1	no|no change	no|no change	yes|down	no|no change	yes|down	no|no change	no|no change	yes|down	no|no change	yes|down	4
TRINITY_DN3158_c0_g1	yes|up	no|up	no|up	no|up	no|down	no|down	no|down	no|up	no|down	no|down	1	XP_028160440.1(neuroglian [Ostrinia furnacalis])
TRINITY_DN28925_c0_g1	no|up	no|up	yes|up	no|up	no|up	no|up	no|up	no|up	no|down	no|up	1
TRINITY_DN27962_c0_g1	no|down	no|down	yes|down	no|down	yes|down	no|down	no|down	yes|down	no|down	yes|down	4
TRINITY_DN70602_c0_g1	no|down	no|down	no|up	no|up	no|up	no|up	no|up	no|up	no|up	yes|up	1
TRINITY_DN3755_c0_g1	no|down	yes|down	yes|down	no|down	yes|down	no|down	yes|down	no|down	no|down	yes|down	5
TRINITY_DN79897_c0_g1	yes|up	no|up	no|up	no|up	no|up	no|down	no|up	no|down	no|down	no|down	1
TRINITY_DN92889_c0_g1	yes|down	yes|down	no|up	no|down	no|up	no|up	no|down	no|up	no|down	yes|up	3
TRINITY_DN11818_c0_g1	no|up	yes|up	no|down	no|down	no|up	no|down	no|up	no|down	no|up	yes|down	2	XP_028177502.1(uncharacterized protein LOC114365189 isoform X6 [Ostrinia furnacalis])
TRINITY_DN1760_c0_g2	no|down	no|down	no|up	no|down	no|up	no|down	no|down	no|up	no|up	yes|up	1	XP_028156733.1(uncharacterized protein LOC114350227 [Ostrinia furnacalis])
TRINITY_DN4248_c1_g1	no|down	no|down	no|up	no|down	no|up	no|up	no|up	no|up	no|up	yes|up	1	GBP89285.1(PiggyBac transposable element-derived protein 5 [Eumeta japonica])
TRINITY_DN24800_c0_g1	yes|down	no|down	yes|down	yes|down	yes|down	no|down	no|down	yes|down	no|up	yes|down	6	XP_028163832.1(signal peptidase complex subunit 3 [Ostrinia furnacalis])
TRINITY_DN12391_c0_g1	no|up	yes|up	no|up	no|up	yes|up	no|up	no|up	no|up	no|up	no|up	2
TRINITY_DN135287_c0_g1	no|up	yes|down	yes|up	no|up	yes|up	no|up	yes|down	yes|up	yes|down	yes|up	7
TRINITY_DN35899_c0_g1	no|no change	no|no change	yes|down	no|no change	yes|down	no|no change	no|no change	no|down	no|no change	yes|down	3
TRINITY_DN8424_c0_g1	no|up	no|up	yes|down	no|up	no|down	no|down	no|up	yes|down	no|up	yes|down	3	XP_028176469.1(uncharacterized protein LOC114364493 [Ostrinia furnacalis])
TRINITY_DN1806_c0_g1	yes|down	no|down	yes|down	no|down	no|down	no|up	no|down	no|down	no|up	no|down	2
TRINITY_DN27277_c0_g1	no|down	no|down	no|up	no|up	no|up	no|up	no|up	no|up	no|down	yes|up	1
TRINITY_DN19460_c0_g1	no|up	no|up	yes|down	no|down	yes|down	no|down	no|down	no|down	no|up	yes|down	3	XP_028179308.1(cuticle protein 3-like [Ostrinia furnacalis])
TRINITY_DN1490_c0_g1	no|down	no|down	yes|up	no|down	no|up	no|down	no|down	no|up	no|up	yes|up	2	XP_028159286.1(pyruvate kinase-like [Ostrinia furnacalis])
TRINITY_DN29291_c0_g1	no|down	no|down	no|down	no|up	yes|down	no|up	no|down	no|down	no|down	no|down	1	XP_028167030.1(uncharacterized protein LOC114357549 [Ostrinia furnacalis])
TRINITY_DN25886_c0_g1	no|down	no|down	no|up	no|down	no|up	no|up	no|down	no|up	no|up	yes|up	1	XP_028176926.1(dynein intermediate chain 2, ciliary [Ostrinia furnacalis])
TRINITY_DN22228_c0_g1	no|down	no|down	no|up	no|down	no|up	no|up	no|up	no|up	no|up	yes|up	1
TRINITY_DN26237_c0_g1	no|down	no|down	no|up	no|down	no|up	no|up	no|down	no|up	no|down	yes|up	1	XP_028163719.1(uncharacterized protein LOC114355208 [Ostrinia furnacalis])
TRINITY_DN7790_c0_g1	no|up	no|down	no|down	no|down	yes|down	no|down	no|down	no|down	no|down	no|down	1
TRINITY_DN85655_c0_g1	no|down	no|down	yes|down	no|down	yes|down	no|down	no|down	no|down	no|no change	no|down	2	XP_028157703.1(leucine-rich repeat neuronal protein 1-like [Ostrinia furnacalis])
TRINITY_DN2839_c0_g1	no|down	no|down	no|up	no|down	no|up	no|up	no|up	no|up	no|up	yes|up	1	RVE50166.1(hypothetical protein evm_005189 [Chilo suppressalis])
TRINITY_DN57105_c0_g1	yes|up	no|up	no|up	no|up	no|down	no|down	no|up	no|down	no|down	yes|down	2	XP_026764606.1(transmembrane protein 161B isoform X1 [Galleria mellonella])
TRINITY_DN12017_c0_g1	no|up	no|up	yes|down	no|down	yes|down	no|down	no|up	yes|down	no|up	yes|down	4
TRINITY_DN3433_c2_g1	no|up	no|no change	yes|down	no|down	yes|down	no|down	no|down	no|down	no|down	yes|down	3	XP_028162961.1(cytosolic purine 5'-nucleotidase isoform X1 [Ostrinia furnacalis])
TRINITY_DN30319_c0_g1	no|up	no|down	no|down	no|up	yes|down	no|down	no|down	no|down	no|down	no|down	1
TRINITY_DN38676_c0_g1	no|down	no|down	yes|down	no|up	yes|down	no|up	no|up	no|down	no|down	no|down	2
TRINITY_DN6452_c0_g1	no|no change	no|no change	yes|down	no|no change	yes|down	no|no change	no|no change	yes|down	no|no change	yes|down	4
TRINITY_DN12151_c0_g1	no|down	no|down	yes|down	no|down	no|down	no|down	no|down	no|down	no|up	no|down	1
TRINITY_DN16406_c0_g1	no|up	no|down	yes|up	no|down	no|up	no|down	no|down	yes|up	no|down	yes|up	3
TRINITY_DN17170_c0_g1	no|down	no|down	no|up	no|down	no|up	no|down	no|down	no|up	no|up	yes|up	1	XP_028179298.1(uncharacterized protein LOC114366577 [Ostrinia furnacalis])
TRINITY_DN13876_c0_g1	no|down	yes|up	no|up	no|down	yes|up	no|down	no|up	no|up	yes|up	no|up	3
TRINITY_DN671_c1_g5	no|down	no|down	no|up	no|up	no|up	no|up	no|up	no|down	no|down	yes|up	1
TRINITY_DN26911_c0_g1	no|up	no|up	no|up	no|up	yes|up	no|up	no|up	no|up	no|up	no|up	1	XP_028159859.1(matrix metalloproteinase-25-like [Ostrinia furnacalis])
TRINITY_DN1155_c0_g1	no|down	yes|down	yes|down	no|down	yes|down	no|up	yes|down	yes|down	yes|down	no|down	6	XP_028160928.1(carboxypeptidase B-like [Ostrinia furnacalis])
TRINITY_DN123455_c0_g1	no|down	yes|down	no|no change	no|no change	no|no change	no|up	no|no change	no|no change	no|no change	yes|up	2
TRINITY_DN107714_c1_g1	yes|down	no|down	yes|down	no|down	no|down	no|down	no|down	no|down	no|up	no|down	2	AOM73731.1(lysozyme precursor [Loxostege sticticalis])
TRINITY_DN33465_c0_g1	no|up	no|down	no|down	no|down	no|down	no|down	yes|down	no|up	no|down	no|down	1
TRINITY_DN93629_c0_g1	yes|up	yes|up	yes|up	no|up	yes|up	no|down	no|up	no|up	no|down	no|down	4	XP_028172077.1(alpha,alpha-trehalose-phosphate synthase [UDP-forming] [Ostrinia furnacalis])
TRINITY_DN92386_c0_g1	no|no change	no|no change	yes|down	no|no change	yes|down	no|no change	no|no change	yes|down	no|no change	no|down	3
TRINITY_DN125140_c0_g1	yes|up	no|up	yes|up	no|up	yes|up	no|down	no|up	no|up	no|down	no|up	3	XP_028161356.1(glycogen debranching enzyme isoform X1 [Ostrinia furnacalis])
TRINITY_DN17907_c0_g1	no|down	no|up	yes|down	yes|down	no|down	no|down	no|down	no|up	no|up	no|down	2	XP_028160881.1(androgen-induced gene 1 protein-like [Ostrinia furnacalis])
TRINITY_DN14506_c0_g1	no|down	no|up	no|up	no|up	yes|up	no|up	yes|up	no|down	no|up	no|up	2
TRINITY_DN60567_c0_g1	no|up	no|up	yes|up	no|up	yes|up	no|up	no|up	no|up	no|up	yes|up	3
TRINITY_DN3973_c1_g1	no|down	no|up	yes|down	no|down	yes|down	no|down	no|down	no|down	no|up	yes|down	3
TRINITY_DN365_c2_g1	yes|down	no|down	no|down	yes|down	no|up	no|down	no|down	no|up	no|up	no|up	2
TRINITY_DN73137_c0_g1	no|down	no|down	no|down	no|down	yes|down	no|down	no|down	no|down	no|down	no|down	1	XP_026731309.1(WD repeat-containing protein 44 isoform X1 [Trichoplusia ni])
TRINITY_DN3014_c0_g1	no|down	yes|down	yes|down	no|down	yes|down	no|up	no|down	yes|down	no|down	no|down	4	XP_028163257.1(putative inorganic phosphate cotransporter isoform X2 [Ostrinia furnacalis])
TRINITY_DN39270_c0_g1	no|down	yes|down	yes|up	no|up	no|up	no|up	no|down	no|up	no|down	yes|up	3
TRINITY_DN24007_c0_g1	no|up	no|up	yes|down	no|down	no|down	no|down	no|up	no|down	no|up	yes|down	2	XP_028163827.1(monocarboxylate transporter 7-like isoform X1 [Ostrinia furnacalis])
TRINITY_DN16773_c1_g1	no|up	no|down	no|down	no|up	yes|down	no|up	no|up	yes|down	no|down	no|down	2	XP_028165349.1(COPII coat assembly protein sec16-like [Ostrinia furnacalis])
TRINITY_DN6127_c0_g1	yes|down	no|down	yes|down	yes|down	yes|down	no|down	yes|down	no|down	no|down	yes|down	6
TRINITY_DN27070_c0_g1	no|down	no|down	yes|up	no|up	yes|up	yes|up	no|up	no|up	no|down	yes|up	4
TRINITY_DN6860_c0_g1	no|up	no|up	no|down	no|up	no|down	no|down	no|up	yes|down	no|down	yes|down	2
TRINITY_DN144923_c0_g1	no|no change	no|no change	no|no change	yes|down	no|no change	yes|down	yes|down	yes|up	no|no change	no|no change	4
TRINITY_DN2600_c0_g1	no|up	yes|up	no|up	no|down	no|up	no|down	no|up	no|up	no|up	no|down	1
TRINITY_DN2248_c0_g2	no|down	no|down	yes|up	no|down	no|up	no|up	no|up	no|up	no|up	yes|up	2	PZC87392.1(hypothetical protein B5X24_HaOG216458 [Helicoverpa armigera])
TRINITY_DN2601_c0_g2	no|down	no|down	no|up	no|down	no|up	no|up	no|down	no|up	no|down	yes|up	1
TRINITY_DN43420_c0_g2	no|down	no|up	yes|down	no|down	yes|down	no|up	no|up	yes|down	no|up	yes|down	4	XP_028168562.1(collagenase-like [Ostrinia furnacalis])
TRINITY_DN18930_c0_g4	no|no change	no|no change	no|no change	yes|down	no|no change	no|down	yes|down	yes|up	no|no change	no|no change	3
TRINITY_DN30208_c0_g1	no|up	no|up	no|up	no|up	yes|up	no|down	no|up	no|up	no|up	no|up	1
TRINITY_DN14026_c0_g1	no|down	no|down	yes|down	yes|down	yes|down	no|down	yes|down	no|up	no|up	no|down	4
TRINITY_DN18477_c0_g3	no|up	no|up	no|down	no|up	no|down	no|up	no|up	no|down	no|up	yes|down	1
TRINITY_DN43161_c1_g4	no|up	no|down	no|up	no|down	no|up	no|down	no|down	yes|up	no|down	no|up	1
TRINITY_DN172_c8_g1	no|up	no|down	no|down	no|down	yes|down	no|down	no|down	no|down	no|down	no|down	1
TRINITY_DN104597_c0_g1	no|down	no|down	yes|down	no|down	no|down	no|up	no|down	no|down	no|up	no|down	1	XP_028169261.1(hemicentin-2-like isoform X1 [Ostrinia furnacalis])
TRINITY_DN39767_c0_g1	no|up	no|up	yes|down	no|up	yes|down	no|down	no|down	yes|down	no|down	yes|down	4	CAB3250326.1(unnamed protein product [Arctia plantaginis])
TRINITY_DN67013_c0_g1	no|down	no|down	no|down	yes|down	no|down	no|down	no|down	no|up	no|up	no|up	1
TRINITY_DN1584_c0_g1	no|up	no|up	yes|down	no|up	yes|down	no|up	no|up	yes|down	no|down	yes|down	4	XP_028168562.1(collagenase-like [Ostrinia furnacalis])
TRINITY_DN59608_c0_g1	no|down	yes|down	no|down	no|down	no|down	no|up	no|down	no|down	no|down	no|up	1
TRINITY_DN45773_c0_g1	no|down	yes|down	no|up	no|down	no|down	no|up	no|down	no|up	no|down	yes|up	2
TRINITY_DN581_c3_g1	no|down	yes|down	yes|up	no|up	no|up	no|up	no|down	no|up	no|down	yes|up	3	XP_028176478.1(uncharacterized protein LOC114364499 isoform X2 [Ostrinia furnacalis])
TRINITY_DN16503_c0_g1	no|down	no|down	yes|down	no|down	yes|down	no|down	no|down	yes|down	no|up	yes|down	4	XP_028170205.1(lipase 3-like [Ostrinia furnacalis])
TRINITY_DN27922_c0_g1	no|up	no|up	no|up	no|up	yes|up	no|up	yes|up	no|down	no|up	no|up	2
TRINITY_DN29002_c0_g1	yes|down	no|down	yes|down	yes|down	yes|down	no|down	no|down	no|down	no|up	yes|down	5	AOM73731.1(lysozyme precursor [Loxostege sticticalis])
TRINITY_DN5213_c0_g2	no|down	no|down	yes|up	no|up	no|up	no|up	no|up	no|up	no|down	yes|up	2
TRINITY_DN8839_c0_g1	yes|up	no|up	no|up	no|up	no|down	no|down	no|up	no|down	no|down	no|down	1
TRINITY_DN5871_c0_g1	no|up	no|down	yes|down	no|up	yes|down	no|up	no|down	yes|down	no|down	yes|down	4
TRINITY_DN325_c0_g1	no|up	no|up	no|down	no|down	no|down	yes|down	no|down	no|down	no|up	yes|down	2	XP_028166296.1(protein draper-like [Ostrinia furnacalis])
TRINITY_DN28316_c0_g1	no|up	no|up	no|down	no|down	no|down	no|down	no|down	no|down	no|down	yes|down	1
TRINITY_DN120398_c0_g1	yes|up	no|up	no|up	no|up	no|down	no|down	no|down	no|up	no|down	no|down	1
TRINITY_DN22275_c0_g1	no|down	no|down	no|up	no|up	no|up	no|up	no|up	no|up	no|up	yes|up	1	XP_028159066.1(probable dimethyladenosine transferase [Ostrinia furnacalis])
TRINITY_DN8997_c0_g1	no|up	no|up	no|down	no|up	no|down	no|down	no|up	no|down	no|down	yes|down	1
TRINITY_DN28278_c0_g1	no|down	no|up	no|up	no|down	no|up	no|down	no|down	yes|up	no|up	no|up	1
TRINITY_DN1232_c0_g1	no|up	no|down	yes|up	no|up	no|up	no|up	no|down	no|up	no|down	yes|up	2	XP_028178251.1(acanthoscurrin-2-like isoform X1 [Ostrinia furnacalis])
TRINITY_DN19199_c0_g1	no|down	no|up	no|up	no|down	yes|up	no|down	no|up	no|up	no|up	no|up	1
TRINITY_DN14567_c0_g1	yes|up	yes|up	no|up	no|up	no|up	no|down	no|up	no|up	no|up	no|down	2	RVE41603.1(hypothetical protein evm_013751 [Chilo suppressalis])
TRINITY_DN74908_c0_g1	no|down	no|down	yes|down	no|down	no|down	no|down	no|down	no|down	no|up	no|down	1
TRINITY_DN1749_c0_g2	yes|up	no|up	no|up	no|up	no|up	no|down	no|up	no|up	no|down	no|down	1	XP_028166444.1(putative GPI-anchored protein pfl2 isoform X1 [Ostrinia furnacalis])
TRINITY_DN112732_c0_g1	no|down	no|down	no|up	no|down	no|up	no|up	no|down	no|up	no|up	yes|up	1
TRINITY_DN2613_c0_g1	no|up	no|up	no|down	no|down	no|down	no|down	no|down	no|up	no|down	yes|down	1	RVE47212.1(hypothetical protein evm_008180 [Chilo suppressalis])
TRINITY_DN8273_c0_g1	yes|up	no|up	no|up	no|up	no|up	no|down	no|up	no|up	no|down	no|down	1	XP_028164720.1(large neutral amino acids transporter small subunit 1 [Ostrinia furnacalis])
TRINITY_DN1183_c0_g1	no|up	yes|up	no|up	no|up	yes|up	no|down	yes|up	no|up	no|up	no|down	3
TRINITY_DN5079_c0_g2	no|up	no|up	no|up	no|down	yes|up	no|down	no|down	yes|up	no|up	yes|up	3
TRINITY_DN13043_c0_g1	no|down	no|down	no|up	no|down	no|up	no|down	no|down	no|up	no|up	yes|up	1	XP_028169770.1(uncharacterized protein LOC114359537 [Ostrinia furnacalis])
TRINITY_DN57111_c0_g1	no|up	no|down	yes|up	no|up	no|up	no|up	no|down	no|up	no|down	yes|up	2	QAR48640.1(trypsin-like serine proteinase T26 protein, partial [Chilo infuscatellus])
TRINITY_DN15937_c0_g1	no|down	no|down	yes|down	no|down	yes|down	no|down	no|down	no|down	no|down	no|down	2	XP_028155917.1(facilitated trehalose transporter Tret1-like [Ostrinia furnacalis])
TRINITY_DN21633_c0_g2	no|down	no|down	no|up	no|up	no|up	no|up	no|up	no|up	no|down	yes|up	1	XP_028165040.1(neurotrophin 1 isoform X1 [Ostrinia furnacalis])
TRINITY_DN21633_c0_g1	no|down	no|down	no|up	no|down	no|up	no|up	no|up	no|up	no|up	yes|up	1	XP_028165041.1(neurotrophin 1 isoform X2 [Ostrinia furnacalis])
TRINITY_DN35249_c0_g1	no|up	no|up	no|down	no|up	no|down	no|down	no|down	no|down	no|down	yes|down	1	XP_028171455.1(peptidoglycan-recognition protein SA-like isoform X2 [Ostrinia furnacalis])
TRINITY_DN10574_c0_g1	no|up	yes|up	no|up	no|up	yes|up	no|up	no|up	no|up	no|up	no|up	2
TRINITY_DN36251_c0_g1	no|up	no|up	no|down	no|down	no|down	no|down	no|down	no|up	no|up	yes|down	1	XP_028159840.1(RNA-binding motif protein, X-linked-like-3 [Ostrinia furnacalis])
TRINITY_DN49382_c0_g1	yes|up	no|up	no|up	no|up	no|up	no|down	no|up	no|up	no|down	no|down	1
TRINITY_DN21961_c0_g2	yes|up	no|up	no|up	no|up	no|down	no|down	no|down	no|down	no|down	no|down	1	PCG64557.1(hypothetical protein B5V51_10472 [Heliothis virescens])
TRINITY_DN63625_c0_g2	no|down	no|down	no|up	no|down	no|up	no|down	no|down	no|up	no|down	yes|up	1	XP_022830264.1(testis-specific gene A8 protein-like [Spodoptera litura])
TRINITY_DN9788_c0_g1	no|down	no|down	yes|up	no|down	no|up	no|up	no|up	yes|up	no|up	yes|up	3	XP_028178192.1(zinc finger protein weckle-like [Ostrinia furnacalis])
TRINITY_DN22513_c0_g1	no|up	no|up	yes|down	no|up	yes|down	no|up	no|up	yes|down	no|up	yes|down	4	XP_028179193.1(DNA-directed RNA polymerase II subunit RPB1 [Ostrinia furnacalis])
TRINITY_DN9584_c0_g1	no|down	no|up	no|up	no|down	no|up	no|up	no|up	no|up	no|up	yes|up	1	XP_028175573.1(uncharacterized protein LOC114363896 [Ostrinia furnacalis])
TRINITY_DN9209_c0_g1	yes|down	no|down	no|down	no|down	no|down	no|down	no|down	no|up	no|up	no|up	1
TRINITY_DN27909_c0_g1	no|down	no|up	no|up	no|up	yes|up	no|up	yes|up	no|up	no|up	yes|up	3
TRINITY_DN25094_c0_g1	yes|up	no|up	no|down	no|down	no|down	no|down	no|down	no|down	no|up	yes|down	2	XP_028170899.1(torso-like protein isoform X1 [Ostrinia furnacalis])
TRINITY_DN8900_c0_g2	no|down	no|down	no|up	no|down	no|up	no|up	no|up	no|up	no|up	yes|up	1	XP_028178284.1(monoacylglycerol lipase ABHD12-like [Ostrinia furnacalis])
TRINITY_DN8900_c0_g1	no|down	no|down	no|up	no|down	no|up	no|up	no|up	no|up	no|up	yes|up	1	XP_028178284.1(monoacylglycerol lipase ABHD12-like [Ostrinia furnacalis])
TRINITY_DN28309_c0_g1	no|up	no|up	yes|up	no|down	yes|up	no|down	no|down	yes|up	no|up	no|up	3
TRINITY_DN6019_c0_g1	yes|up	no|up	no|down	no|up	no|up	no|down	no|up	no|down	no|up	no|down	1
TRINITY_DN17119_c0_g1	no|down	no|down	no|up	no|up	no|up	no|up	no|up	no|up	no|up	yes|up	1
TRINITY_DN108401_c0_g1	no|down	no|up	no|down	yes|down	no|up	no|down	no|down	no|up	no|up	no|up	1
TRINITY_DN8362_c0_g1	no|down	yes|down	yes|up	no|down	no|up	no|up	no|down	yes|up	no|down	yes|up	4
TRINITY_DN37216_c1_g1	no|up	no|up	no|down	no|up	no|down	no|down	no|down	no|down	no|down	yes|down	1	XP_028172055.1(ell-associated factor Eaf [Ostrinia furnacalis])
TRINITY_DN95255_c0_g1	no|down	no|up	no|up	no|down	yes|up	no|down	no|up	no|up	no|up	no|up	1
TRINITY_DN4088_c0_g1	no|down	no|down	no|up	no|up	no|up	no|up	no|up	no|up	no|up	yes|up	1	KOB71806.1(PiggyBac transposable element-derived protein 4, partial [Operophtera brumata])
TRINITY_DN29097_c0_g1	no|down	no|down	no|up	no|up	no|up	no|up	no|up	no|up	no|down	yes|up	1
TRINITY_DN7117_c0_g1	no|down	no|down	no|up	no|down	no|up	no|down	no|down	no|up	no|up	yes|up	1	XP_028174041.1(uncharacterized protein LOC114362724 [Ostrinia furnacalis])
TRINITY_DN22565_c0_g1	no|down	no|down	no|up	no|down	no|up	no|up	no|down	no|up	no|up	yes|up	1
TRINITY_DN18124_c0_g1	no|up	no|up	no|up	no|down	yes|up	no|down	no|up	no|up	no|up	no|up	1
TRINITY_DN98005_c0_g1	no|up	no|up	no|up	no|up	yes|up	no|down	no|up	no|up	no|up	no|up	1
TRINITY_DN114309_c0_g1	no|up	no|down	yes|up	no|up	no|up	no|up	no|up	no|up	no|down	no|up	1	XP_028163342.1(inner nuclear membrane protein Man1-like [Ostrinia furnacalis])
TRINITY_DN12691_c1_g1	no|down	no|down	no|up	no|down	no|up	no|up	no|down	no|up	no|down	yes|up	1
TRINITY_DN72543_c0_g1	no|down	no|down	yes|down	no|down	yes|down	no|down	no|down	no|down	no|down	yes|down	3
TRINITY_DN135679_c0_g1	no|down	yes|down	no|up	no|down	no|down	no|down	yes|down	no|up	yes|down	no|up	3
TRINITY_DN12108_c1_g1	yes|up	no|up	no|down	no|up	no|down	no|down	no|up	no|down	no|down	yes|down	2	XP_028177297.1(SPARC-related modular calcium-binding protein 1 isoform X2 [Ostrinia furnacalis])
TRINITY_DN14705_c0_g2	no|down	no|down	yes|down	no|down	yes|down	no|down	no|down	no|down	no|up	yes|down	3	XP_028171131.1(coiled-coil-helix-coiled-coil-helix domain-containing protein 10, mitochondrial [Ostrinia furnacalis])
TRINITY_DN10458_c0_g1	no|up	no|down	no|down	no|up	yes|down	no|up	no|down	no|down	no|down	no|down	1	XP_028168120.1(V-type proton ATPase 21 kDa proteolipid subunit [Ostrinia furnacalis])
TRINITY_DN11502_c0_g1	no|down	no|down	yes|down	no|down	yes|down	no|up	no|down	yes|down	no|down	yes|down	4	XP_028174732.1(proton-coupled amino acid transporter-like protein pathetic isoform X1 [Ostrinia furnacalis])
TRINITY_DN10884_c0_g1	no|down	no|up	no|up	no|down	yes|up	no|down	no|up	no|up	no|up	no|up	1
TRINITY_DN79375_c0_g1	no|up	no|up	no|up	no|down	no|up	no|down	no|down	yes|up	no|down	no|up	1
TRINITY_DN4969_c0_g2	yes|down	yes|down	yes|down	yes|down	yes|down	no|down	yes|down	no|down	no|up	yes|down	7
TRINITY_DN94037_c0_g1	no|up	no|down	yes|up	no|up	no|up	no|down	no|down	yes|up	no|down	yes|up	3
TRINITY_DN25358_c0_g1	no|up	no|down	yes|up	no|up	no|up	no|down	no|down	no|up	no|down	no|up	1
TRINITY_DN123338_c0_g1	no|no change	no|no change	yes|down	no|no change	yes|down	no|no change	no|no change	yes|down	no|no change	yes|down	4
TRINITY_DN1392_c0_g1	no|down	no|down	yes|down	no|down	yes|down	no|down	no|down	no|down	no|down	yes|down	3	XP_028159161.1(potassium/sodium hyperpolarization-activated cyclic nucleotide-gated channel 2 isoform X5 [Ostrinia furnacalis])
TRINITY_DN9816_c0_g1	no|down	no|down	yes|down	no|up	no|down	no|up	no|up	yes|down	no|up	yes|down	3	XP_028178567.1(facilitated trehalose transporter Tret1-like [Ostrinia furnacalis])
TRINITY_DN3399_c0_g1	no|up	no|up	no|down	no|up	no|down	no|up	no|up	yes|down	no|up	no|down	1
TRINITY_DN56967_c0_g1	yes|up	no|up	no|down	no|up	yes|down	no|down	no|down	no|down	no|down	yes|down	3	XP_028179279.1(facilitated trehalose transporter Tret1-like [Ostrinia furnacalis])
TRINITY_DN79768_c0_g1	no|no change	no|up	yes|down	no|down	no|down	no|down	no|down	no|down	no|up	yes|down	2
TRINITY_DN9502_c0_g1	no|down	no|down	no|up	no|down	no|up	no|up	no|up	no|up	no|up	yes|up	1	PZC85004.1(hypothetical protein B5X24_HaOG203325 [Helicoverpa armigera])
TRINITY_DN68731_c0_g1	no|down	no|up	yes|down	no|down	no|down	no|down	no|down	no|up	no|up	no|down	1	XP_028157327.1(uncharacterized protein LOC114350656 [Ostrinia furnacalis])
TRINITY_DN6011_c0_g1	yes|down	no|down	no|down	no|down	no|down	no|up	no|up	no|down	no|up	no|up	1	XP_028175937.1(uncharacterized protein LOC114364130 [Ostrinia furnacalis])
TRINITY_DN43135_c0_g1	no|up	no|up	yes|down	no|down	yes|down	yes|down	no|down	yes|down	no|up	yes|down	5	XP_028161092.1(prisilkin-39-like isoform X2 [Ostrinia furnacalis])
TRINITY_DN3480_c0_g1	no|up	no|up	yes|down	no|down	no|down	no|down	no|down	yes|down	no|up	yes|down	3
TRINITY_DN2907_c0_g1	no|up	no|down	no|down	no|up	yes|down	no|down	no|down	yes|down	no|down	yes|down	3	XP_023944616.1(V-type proton ATPase 16 kDa proteolipid subunit [Bicyclus anynana])
TRINITY_DN45877_c0_g1	no|down	no|down	yes|up	no|down	no|up	no|up	no|down	no|up	no|up	yes|up	2	XP_028156116.1(dynein heavy chain 8, axonemal [Ostrinia furnacalis])
TRINITY_DN43952_c0_g1	no|down	no|down	yes|down	no|no change	no|down	no|up	no|up	no|down	no|up	no|down	1
TRINITY_DN55385_c0_g1	no|down	no|down	no|up	no|up	no|up	no|up	no|down	no|up	no|down	yes|up	1
TRINITY_DN125171_c0_g1	no|up	no|down	yes|up	no|up	no|up	no|up	no|up	no|no change	no|down	no|up	1
TRINITY_DN54499_c0_g2	no|down	no|down	yes|down	no|down	yes|down	no|down	no|down	yes|down	no|up	yes|down	4	XP_028172083.1(sugar transporter ERD6-like 4 [Ostrinia furnacalis])
TRINITY_DN2411_c0_g1	no|down	no|down	yes|down	no|down	yes|down	no|down	no|down	no|down	no|down	yes|down	3	XP_028175457.1(sonic hedgehog protein [Ostrinia furnacalis])
TRINITY_DN22137_c0_g1	no|up	no|down	no|down	no|down	yes|down	no|down	no|down	no|down	no|down	no|down	1
TRINITY_DN31896_c1_g1	yes|down	yes|down	yes|down	yes|down	yes|down	no|down	yes|down	no|up	no|down	no|down	6	XP_028159201.1(LOW QUALITY PROTEIN: lebocin-4-like [Ostrinia furnacalis])
TRINITY_DN14008_c0_g1	yes|up	no|up	no|up	no|up	no|down	no|down	no|up	no|down	no|down	no|down	1	XP_028174158.1(uncharacterized protein RAB5IF homolog [Ostrinia furnacalis])
TRINITY_DN54750_c0_g1	no|down	no|down	no|up	no|down	no|up	no|up	no|down	no|up	no|up	yes|up	1	XP_028178355.1(1,5-anhydro-D-fructose reductase-like [Ostrinia furnacalis])
TRINITY_DN55147_c0_g1	no|down	no|down	yes|down	no|down	yes|down	no|down	no|down	no|down	no|down	yes|down	3
TRINITY_DN85576_c0_g1	no|down	no|up	yes|down	no|down	no|down	no|up	no|up	no|down	no|up	no|down	1
TRINITY_DN1849_c0_g1	yes|down	no|down	no|down	no|down	no|down	no|down	no|down	no|up	no|up	no|down	1
TRINITY_DN101603_c0_g1	yes|up	no|up	no|down	yes|up	no|down	no|up	no|up	yes|down	no|down	yes|down	4	XP_028159415.1(apolipoprotein D-like isoform X1 [Ostrinia furnacalis])
TRINITY_DN59118_c0_g1	no|up	no|down	no|down	no|up	yes|down	no|down	no|down	no|down	no|down	yes|down	2	XP_028178316.1(alpha-1,3-mannosyl-glycoprotein 4-beta-N-acetylglucosaminyltransferase A-like [Ostrinia furnacalis])
TRINITY_DN47148_c0_g1	no|no change	no|no change	yes|down	no|no change	yes|down	no|no change	no|no change	no|down	no|no change	yes|down	3
TRINITY_DN132_c0_g2	yes|up	no|down	no|down	no|up	yes|down	no|down	yes|down	yes|down	yes|down	yes|down	6	XP_028179592.1(alpha-tocopherol transfer protein-like isoform X1 [Ostrinia furnacalis])
TRINITY_DN132_c0_g1	no|up	no|down	yes|down	no|up	yes|down	no|down	no|down	yes|down	no|down	yes|down	4
TRINITY_DN19821_c1_g1	no|up	no|up	yes|up	no|up	yes|up	no|down	no|up	yes|up	no|up	no|up	3
TRINITY_DN18242_c0_g1	no|down	no|down	yes|up	no|up	no|up	no|up	no|up	no|up	no|down	yes|up	2	RVE49186.1(hypothetical protein evm_006193 [Chilo suppressalis])
TRINITY_DN1325_c1_g2	no|down	no|down	no|up	no|down	no|up	no|down	no|down	no|up	no|down	yes|up	1	XP_028173290.1(centrosomal protein of 120 kDa-like [Ostrinia furnacalis])
TRINITY_DN1325_c1_g1	no|down	no|down	no|up	no|down	no|up	no|up	no|down	no|up	no|down	yes|up	1	XP_028173290.1(centrosomal protein of 120 kDa-like [Ostrinia furnacalis])
TRINITY_DN46208_c0_g1	no|down	no|down	no|up	no|up	no|up	no|up	no|down	no|up	no|down	yes|up	1
TRINITY_DN2950_c0_g1	no|down	no|down	no|up	no|down	no|up	no|up	no|down	no|up	no|up	yes|up	1	XP_028175792.1(carbonic anhydrase 6-like [Ostrinia furnacalis])
TRINITY_DN2333_c0_g2	yes|down	no|down	no|no change	no|down	yes|up	no|up	no|up	no|up	no|up	yes|up	3
TRINITY_DN13088_c0_g1	no|down	no|up	yes|down	yes|down	yes|down	yes|down	no|down	no|down	no|up	yes|down	5	XP_028175320.1(beta-hexosaminidase subunit alpha-like isoform X2 [Ostrinia furnacalis])
TRINITY_DN35232_c0_g1	no|down	no|down	yes|down	no|down	no|down	no|down	no|down	no|down	no|up	no|down	1	XP_026726774.1(uncharacterized protein LOC113493150 [Trichoplusia ni])
TRINITY_DN111095_c0_g1	no|up	no|up	yes|down	no|up	yes|down	no|down	no|down	yes|down	no|down	yes|down	4	XP_028161731.1(facilitated trehalose transporter Tret1-like [Ostrinia furnacalis])
TRINITY_DN23543_c0_g1	no|up	yes|up	no|up	no|up	yes|up	no|down	yes|up	no|up	yes|up	no|down	4	XP_028164329.1(mid1-interacting protein 1A [Ostrinia furnacalis])
TRINITY_DN8780_c0_g1	no|down	yes|down	yes|down	no|down	yes|down	no|down	yes|down	no|down	no|down	yes|down	5	XP_028174860.1(uncharacterized protein LOC114363370 [Ostrinia furnacalis])
TRINITY_DN61024_c1_g1	no|up	no|down	yes|down	no|up	yes|down	no|down	no|down	no|down	no|down	yes|down	3	XP_028161595.1(solute carrier family 22 member 1-like [Ostrinia furnacalis])
TRINITY_DN22180_c0_g1	no|down	no|down	yes|down	no|down	yes|down	no|down	no|down	no|down	no|down	yes|down	3
TRINITY_DN52527_c0_g1	no|down	no|up	no|down	no|down	no|up	no|up	no|up	no|down	yes|up	no|up	1
TRINITY_DN62885_c0_g1	no|down	no|down	yes|down	yes|down	no|down	no|down	no|down	no|down	no|up	no|down	2
TRINITY_DN1566_c0_g1	no|down	no|up	yes|up	no|down	yes|up	no|up	no|up	yes|up	no|up	yes|up	4	XP_026739465.1(GATOR complex protein WDR24 [Trichoplusia ni])
TRINITY_DN2419_c0_g1	yes|down	yes|down	yes|down	yes|down	yes|down	no|down	yes|down	yes|down	no|down	yes|down	8	RVE54274.1(hypothetical protein evm_001101 [Chilo suppressalis])
TRINITY_DN1690_c2_g1	yes|down	yes|down	yes|up	no|up	no|up	yes|up	no|down	no|up	no|down	yes|up	5
TRINITY_DN76496_c0_g1	yes|down	yes|down	no|up	no|down	no|down	no|up	no|down	no|up	no|down	yes|up	3
TRINITY_DN334_c0_g1	no|down	no|down	yes|down	no|up	yes|down	no|up	no|up	yes|down	no|down	yes|down	4	AAX62029.1(chymotrypsin-like serine protease [Ostrinia nubilalis])
TRINITY_DN12010_c0_g1	no|down	no|down	no|up	no|up	no|up	no|up	no|up	no|up	no|down	yes|up	1
TRINITY_DN962_c2_g1	no|up	no|down	no|up	no|up	no|up	no|up	no|down	no|up	no|down	yes|up	1
TRINITY_DN70656_c0_g1	no|down	no|down	no|up	no|down	no|up	no|down	no|down	yes|up	no|up	no|up	1
TRINITY_DN65569_c0_g1	no|no change	no|no change	no|no change	yes|down	no|no change	no|down	yes|down	yes|up	no|no change	no|no change	3	XP_008556248.2(PREDICTED: uncharacterized protein LOC103577489 [Microplitis demolitor])
TRINITY_DN145627_c0_g1	no|no change	no|no change	no|no change	yes|down	no|no change	no|down	yes|down	yes|up	no|no change	no|no change	3	XP_012532091.1(nucleoside diphosphate kinase 6 [Monomorium pharaonis])
TRINITY_DN56702_c0_g1	no|down	no|down	no|up	no|down	no|up	no|down	no|down	yes|up	no|up	no|up	1
TRINITY_DN34046_c0_g1	no|up	no|up	yes|down	no|down	yes|down	no|down	no|down	yes|down	no|down	yes|down	4
TRINITY_DN87506_c0_g1	no|no change	no|no change	yes|down	no|down	yes|down	no|down	no|down	no|down	no|no change	yes|down	3	XP_028169062.1(phenoloxidase-activating enzyme-like [Ostrinia furnacalis])
TRINITY_DN6114_c0_g1	no|down	no|down	yes|up	no|down	no|up	no|up	no|down	yes|up	no|up	yes|up	3	XP_028171785.1(227 kDa spindle- and centromere-associated protein-like [Ostrinia furnacalis])
TRINITY_DN10363_c1_g1	no|up	no|up	yes|down	no|down	yes|down	no|down	no|down	no|down	no|up	yes|down	3
TRINITY_DN104109_c0_g1	no|down	no|down	no|up	no|up	no|up	no|up	no|up	no|up	no|up	yes|up	1
TRINITY_DN23393_c1_g1	no|down	no|up	no|down	no|down	no|up	no|down	no|down	no|up	yes|up	no|up	1	XP_028176380.1(luciferin 4-monooxygenase-like [Ostrinia furnacalis])
TRINITY_DN3093_c0_g1	yes|down	no|down	no|up	no|down	no|up	no|up	no|down	no|up	no|up	yes|up	2	XP_028161699.1(multidrug resistance protein 1A-like [Ostrinia furnacalis])
TRINITY_DN2831_c0_g2	no|up	no|down	yes|down	no|up	yes|down	no|down	no|down	yes|down	no|down	yes|down	4
TRINITY_DN10531_c0_g1	no|up	no|down	yes|down	no|down	yes|down	no|down	no|down	yes|down	no|down	yes|down	4	XP_028163487.1(uncharacterized protein LOC114355032 [Ostrinia furnacalis])
TRINITY_DN3564_c0_g1	no|down	no|down	yes|down	no|up	no|down	no|up	no|up	no|down	no|up	no|down	1
TRINITY_DN541_c0_g1	no|down	no|down	no|up	no|down	no|up	no|down	no|down	no|up	no|up	yes|up	1	XP_028170926.1(WD repeat-containing protein 34-like [Ostrinia furnacalis])
TRINITY_DN32009_c0_g1	no|up	no|down	yes|up	no|up	no|down	no|up	no|down	no|up	no|down	no|up	1
TRINITY_DN30331_c0_g1	no|down	no|down	no|up	no|up	no|up	no|up	no|down	no|up	no|down	yes|up	1
TRINITY_DN34207_c0_g2	no|down	no|down	no|down	no|up	yes|down	no|up	no|down	no|down	no|down	no|down	1
TRINITY_DN27205_c0_g1	no|down	no|down	yes|down	no|up	yes|down	no|up	no|down	yes|down	no|down	no|down	3	XP_028173413.1(anoctamin-4 [Ostrinia furnacalis])
TRINITY_DN25422_c0_g1	no|down	no|up	yes|up	no|up	no|up	no|up	no|up	no|up	no|up	yes|up	2	PCG67458.1(hypothetical protein B5V51_6382 [Heliothis virescens])
TRINITY_DN7640_c0_g1	no|down	no|down	no|up	no|up	no|up	no|up	no|up	no|up	no|up	yes|up	1	XP_026501060.1(glutamate receptor ionotropic, kainate 2-like [Vanessa tameamea])
TRINITY_DN54761_c0_g1	yes|down	yes|down	yes|down	no|down	yes|down	no|down	yes|down	yes|down	no|down	yes|down	7	XP_028158435.1(putative inorganic phosphate cotransporter [Ostrinia furnacalis])
TRINITY_DN6214_c0_g2	no|down	no|up	no|up	no|down	yes|up	no|up	no|up	no|up	no|up	no|up	1	ABW90362.1(putative ribosomal protein L30 [Sipunculus nudus])
TRINITY_DN3970_c0_g1	no|down	no|down	no|down	no|up	yes|down	no|up	no|down	no|down	no|down	no|down	1	RVE52892.1(hypothetical protein evm_002369 [Chilo suppressalis])
TRINITY_DN6118_c0_g1	no|up	no|up	yes|down	no|up	yes|down	no|down	no|down	yes|down	no|down	yes|down	4	ABO20845.1(trehalase-2 [Omphisa fuscidentalis])
TRINITY_DN1666_c0_g1	yes|down	yes|down	yes|down	no|down	yes|down	no|down	no|down	no|down	yes|down	yes|down	6	XP_028179339.1(putative defense protein Hdd11 [Ostrinia furnacalis])
TRINITY_DN6687_c2_g1	no|down	no|down	no|up	no|down	no|up	no|down	no|down	no|up	no|up	yes|up	1	XP_028166694.1(heat shock protein 68-like [Ostrinia furnacalis])
TRINITY_DN34884_c0_g3	no|down	no|down	yes|down	no|down	yes|down	no|down	no|down	no|down	no|up	no|down	2
TRINITY_DN57059_c0_g1	no|down	no|down	no|up	no|up	no|up	no|up	no|up	no|up	no|up	yes|up	1
TRINITY_DN57059_c0_g2	no|down	no|down	no|up	no|up	no|up	no|up	no|up	no|up	no|up	yes|up	1
TRINITY_DN15894_c0_g1	no|down	yes|down	no|down	no|down	yes|down	no|up	yes|down	no|up	yes|down	no|up	4	XP_028166479.1(organic cation transporter protein-like isoform X1 [Ostrinia furnacalis])
TRINITY_DN3979_c0_g1	no|down	no|down	no|up	no|down	no|up	no|up	no|down	no|up	no|down	yes|up	1
TRINITY_DN3012_c1_g1	no|up	yes|up	no|down	no|up	no|up	no|down	no|up	no|down	no|up	no|down	1
TRINITY_DN5859_c0_g1	no|no change	no|no change	yes|down	no|no change	yes|down	no|no change	no|no change	yes|down	no|no change	yes|down	4
TRINITY_DN115890_c0_g1	no|up	no|up	yes|down	yes|down	yes|down	yes|down	yes|down	no|down	no|down	yes|down	6	XP_028160549.1(uncharacterized protein LOC114352971 [Ostrinia furnacalis])
TRINITY_DN13363_c0_g1	no|up	no|up	no|down	no|up	no|down	no|up	no|up	yes|down	no|down	no|down	1
TRINITY_DN2320_c0_g1	no|up	no|up	yes|down	no|up	yes|down	no|down	no|up	yes|down	no|down	yes|down	4	XP_028156427.1(trifunctional enzyme subunit beta, mitochondrial isoform X1 [Ostrinia furnacalis])
TRINITY_DN118295_c0_g1	no|up	no|up	yes|down	no|down	yes|down	no|down	no|down	yes|down	no|up	yes|down	4	XP_028168466.1(trypsin-3-like [Ostrinia furnacalis])
TRINITY_DN938_c0_g2	no|down	no|down	no|up	no|up	no|up	no|up	no|down	no|up	no|down	yes|up	1
TRINITY_DN27723_c0_g1	yes|up	no|up	no|down	no|up	no|down	no|down	no|up	yes|down	no|down	yes|down	3	XP_028165397.1(putative uncharacterized protein DDB_G0282133 isoform X1 [Ostrinia furnacalis])
TRINITY_DN10912_c2_g1	no|down	no|down	no|up	no|down	no|up	no|down	no|down	yes|up	no|up	yes|up	2
TRINITY_DN628_c0_g1	no|down	no|down	yes|up	no|up	no|up	no|up	no|down	yes|up	no|down	yes|up	3	XP_013191153.1(PREDICTED: uncharacterized protein LOC106135410 [Amyelois transitella])
TRINITY_DN47135_c0_g1	no|no change	no|up	no|no change	no|down	yes|up	no|down	no|up	no|up	no|up	no|no change	1
TRINITY_DN71235_c0_g1	no|up	yes|up	no|up	no|down	no|up	no|down	no|down	no|up	no|up	no|down	1	XP_028178350.1(elongation of very long chain fatty acids protein 4-like [Ostrinia furnacalis])
TRINITY_DN46060_c0_g1	no|up	no|down	no|down	no|up	yes|down	no|up	no|down	no|down	no|down	no|down	1	XP_028166296.1(protein draper-like [Ostrinia furnacalis])
TRINITY_DN55099_c0_g1	no|up	no|up	no|down	no|up	no|down	no|down	no|up	yes|down	no|up	yes|down	2	XP_028166477.1(collagenase-like [Ostrinia furnacalis])
TRINITY_DN101286_c0_g1	yes|up	no|up	no|down	no|up	no|down	no|down	no|up	no|down	no|down	yes|down	2	XP_028177727.1(soluble calcium-activated nucleotidase 1 [Ostrinia furnacalis])
TRINITY_DN6406_c0_g1	no|up	no|up	no|down	no|up	no|down	no|down	no|up	no|down	no|down	yes|down	1	XP_028161477.1(protein FAM98A-like [Ostrinia furnacalis])
TRINITY_DN48410_c0_g1	no|down	no|down	yes|down	no|up	yes|down	no|up	no|up	yes|down	no|up	yes|down	4	XP_028177599.1(alpha-amylase 1-like [Ostrinia furnacalis])
TRINITY_DN10742_c0_g1	no|up	yes|up	no|down	no|down	no|up	no|down	no|up	no|down	yes|up	no|down	2	XP_028170980.1(ethanolamine-phosphate cytidylyltransferase isoform X1 [Ostrinia furnacalis])
TRINITY_DN13966_c0_g1	yes|up	no|up	no|up	no|up	no|up	no|down	no|up	no|up	no|up	no|down	1	XP_028173781.1(fasciculation and elongation protein zeta-2 [Ostrinia furnacalis])
TRINITY_DN244_c0_g1	no|up	no|up	yes|up	no|down	yes|up	no|down	no|down	yes|up	no|up	yes|up	4
TRINITY_DN1144_c0_g1	yes|down	no|down	no|up	no|down	yes|up	no|up	no|up	no|up	yes|up	yes|up	4	QEE79881.1(TIL [Ostrinia furnacalis])
TRINITY_DN1633_c0_g1	yes|up	no|down	no|down	no|up	yes|down	no|down	yes|down	no|down	yes|down	yes|down	5	XP_028161583.1(collagen alpha-2(I) chain-like isoform X1 [Ostrinia furnacalis])
TRINITY_DN19080_c0_g1	yes|down	no|down	no|down	yes|down	no|up	no|up	no|down	yes|up	no|up	yes|up	4	XP_028161171.1(synaptic vesicle 2-related protein-like isoform X1 [Ostrinia furnacalis])
TRINITY_DN105703_c0_g1	no|up	no|up	no|down	no|down	no|down	no|down	no|up	no|down	no|up	yes|down	1
TRINITY_DN9424_c0_g1	no|down	no|up	no|down	no|down	no|up	no|up	no|up	no|down	yes|up	no|up	1
TRINITY_DN52932_c0_g1	no|up	no|up	no|down	no|up	no|down	no|down	no|up	no|down	no|down	yes|down	1
TRINITY_DN41842_c0_g1	yes|down	no|down	no|up	no|down	no|up	no|up	no|down	no|up	no|up	yes|up	2	XP_028164572.1(importin-5 [Ostrinia furnacalis])
TRINITY_DN18196_c0_g1	no|down	yes|down	no|up	no|down	no|up	no|up	no|down	yes|up	no|down	yes|up	3	XP_028174997.1(uncharacterized protein LOC114363471 isoform X1 [Ostrinia furnacalis])
TRINITY_DN32828_c0_g1	yes|down	no|down	no|up	no|down	no|up	no|up	no|down	no|up	no|up	yes|up	2
TRINITY_DN36476_c0_g1	no|up	no|down	yes|up	no|up	no|up	no|up	no|down	yes|up	no|down	yes|up	3
TRINITY_DN38341_c0_g2	no|down	no|down	yes|down	no|down	no|down	no|down	no|down	no|down	no|up	no|down	1	XP_028161388.1(delta(24)-sterol reductase-like [Ostrinia furnacalis])
TRINITY_DN38341_c0_g1	no|down	no|up	yes|down	no|down	no|down	no|down	no|up	no|down	no|up	yes|down	2	XP_028161388.1(delta(24)-sterol reductase-like [Ostrinia furnacalis])
TRINITY_DN24618_c0_g1	no|up	no|up	no|down	no|down	yes|down	no|down	no|down	no|down	no|down	yes|down	2
TRINITY_DN29710_c0_g2	yes|down	yes|down	yes|up	no|down	no|up	no|up	yes|down	yes|up	no|down	yes|up	6
TRINITY_DN37_c0_g1	no|down	no|down	no|down	yes|down	no|down	no|down	yes|down	yes|up	no|up	no|up	3	RVE43148.1(hypothetical protein evm_012227 [Chilo suppressalis])
TRINITY_DN14094_c0_g1	yes|up	no|up	yes|up	yes|up	no|up	no|down	no|up	no|down	no|down	no|down	3
TRINITY_DN10278_c0_g1	yes|down	no|down	no|down	no|down	no|up	no|up	no|up	no|up	no|up	no|up	1
TRINITY_DN40435_c0_g1	yes|down	no|down	no|down	no|down	no|up	no|up	no|up	no|down	no|up	no|up	1
TRINITY_DN59557_c0_g1	no|up	yes|up	no|up	no|up	no|up	no|down	no|up	no|up	no|up	no|down	1
TRINITY_DN7152_c0_g1	no|down	no|down	no|up	no|down	no|up	no|down	no|down	yes|up	no|up	no|up	1	XP_028176570.1(tissue alpha-L-fucosidase [Ostrinia furnacalis])
TRINITY_DN12593_c0_g1	no|down	yes|down	no|up	no|up	no|no change	no|up	no|down	no|up	no|down	yes|up	2	CAB3227308.1(unnamed protein product [Arctia plantaginis])
TRINITY_DN41287_c0_g1	no|down	no|down	no|up	no|down	no|up	no|down	no|down	yes|up	no|down	no|up	1
TRINITY_DN65849_c0_g1	no|down	no|up	no|up	no|down	no|up	no|down	no|down	no|up	no|up	yes|up	1	XP_028158384.1(transcription termination factor 5, mitochondrial-like [Ostrinia furnacalis])
TRINITY_DN13222_c1_g1	no|down	no|up	yes|down	no|down	no|down	no|down	no|down	no|down	no|up	no|down	1
TRINITY_DN12957_c1_g1	no|up	yes|up	no|up	no|up	yes|up	no|down	no|up	no|up	no|up	no|up	2	ADI61819.1(endonuclease-reverse transcriptase [Bombyx mori])
TRINITY_DN4474_c0_g1	no|down	no|down	no|up	no|down	no|up	no|up	no|down	no|up	no|up	yes|up	1
TRINITY_DN5878_c0_g1	no|up	yes|up	no|down	no|down	no|up	no|down	no|up	no|down	no|up	yes|down	2
TRINITY_DN8332_c0_g1	no|up	no|up	no|down	no|down	no|down	no|down	no|up	no|down	no|up	yes|down	1	XP_028171768.1(uncharacterized protein LOC114361052 [Ostrinia furnacalis])
TRINITY_DN32987_c0_g1	no|no change	no|up	yes|down	no|down	no|down	no|down	no|up	no|down	no|up	yes|down	2
TRINITY_DN13488_c0_g1	no|no change	no|no change	yes|down	no|no change	no|down	no|no change	no|no change	no|down	no|no change	no|down	1
TRINITY_DN71259_c0_g1	yes|down	yes|down	no|up	no|down	no|down	no|up	no|down	no|up	no|down	yes|up	3
TRINITY_DN1127_c0_g1	no|up	no|down	yes|down	no|down	no|down	no|down	no|down	no|down	no|down	yes|down	2	XP_028178879.1(zonadhesin-like isoform X9 [Ostrinia furnacalis])
TRINITY_DN916_c0_g1	no|down	no|down	no|up	no|up	no|up	no|up	no|up	no|up	no|up	yes|up	1
TRINITY_DN5478_c0_g1	no|up	no|down	yes|down	no|up	yes|down	no|up	no|down	no|down	no|down	yes|down	3
TRINITY_DN5478_c0_g2	no|up	no|down	yes|down	no|up	yes|down	no|up	no|down	yes|down	no|down	yes|down	4	XP_028160508.1(venom protease-like isoform X4 [Ostrinia furnacalis])
TRINITY_DN12885_c0_g1	no|up	yes|up	no|up	no|down	yes|up	no|down	no|up	yes|up	no|up	no|up	3	XP_028166396.1(prolow-density lipoprotein receptor-related protein 1, partial [Ostrinia furnacalis])
TRINITY_DN122721_c0_g1	yes|down	yes|down	no|up	no|down	no|up	no|up	no|down	no|up	no|up	yes|up	3
TRINITY_DN12817_c0_g1	no|up	no|up	no|down	no|up	no|down	no|down	no|up	no|down	no|up	yes|down	1
TRINITY_DN65707_c0_g1	no|up	no|up	no|up	no|down	yes|up	no|down	no|up	no|up	no|up	no|up	1	XP_028158465.1(lysosomal alpha-mannosidase-like [Ostrinia furnacalis])
TRINITY_DN93657_c0_g1	no|down	no|up	no|up	no|down	yes|up	no|up	no|up	no|up	no|up	yes|up	2	XP_028159615.1(facilitated trehalose transporter Tret1-like [Ostrinia furnacalis])
TRINITY_DN2203_c0_g1	yes|up	no|up	yes|up	no|up	no|up	no|down	no|up	no|up	no|down	no|down	2	XP_013192038.1(PREDICTED: RNA-directed DNA polymerase from mobile element jockey-like [Amyelois transitella])
TRINITY_DN7411_c0_g1	no|down	no|up	yes|up	no|up	yes|up	no|up	no|up	yes|up	no|up	yes|up	4	XP_021186801.1(uncharacterized protein LOC110373775 [Helicoverpa armigera])
TRINITY_DN25607_c0_g1	no|down	no|up	yes|down	no|down	no|down	no|down	no|down	no|up	no|up	no|down	1
TRINITY_DN32815_c0_g1	no|down	no|down	no|up	no|down	no|up	no|up	no|down	yes|up	no|up	yes|up	2	XP_028156835.1(uncharacterized protein LOC114350298 [Ostrinia furnacalis])
TRINITY_DN23766_c1_g1	yes|down	no|down	yes|down	no|down	no|down	no|up	no|up	no|down	no|up	no|up	2
TRINITY_DN14134_c0_g2	no|up	no|down	no|down	no|up	yes|down	no|down	no|down	no|down	no|down	yes|down	2	XP_028171924.1(anoctamin-8-like [Ostrinia furnacalis])
TRINITY_DN29629_c0_g1	no|up	no|up	yes|up	no|up	yes|up	no|up	no|up	yes|up	no|up	yes|up	4
TRINITY_DN67231_c0_g1	no|up	no|down	yes|down	no|down	yes|down	no|down	no|down	no|up	no|down	yes|down	3	XP_028163694.1(endocuticle structural glycoprotein SgAbd-8-like [Ostrinia furnacalis])
TRINITY_DN27604_c1_g1	no|down	no|up	yes|up	no|down	no|up	no|up	no|up	no|up	no|up	yes|up	2	XP_028158309.1(uncharacterized protein LOC114351336 [Ostrinia furnacalis])
TRINITY_DN67748_c0_g1	no|down	no|down	no|up	no|down	no|up	no|down	no|down	no|up	no|up	yes|up	1
TRINITY_DN72762_c0_g1	no|up	no|up	yes|up	no|up	yes|up	no|down	no|up	no|up	no|up	yes|up	3	XP_028171281.1(basic juvenile hormone-suppressible protein 1-like [Ostrinia furnacalis])
TRINITY_DN1108_c0_g1	no|down	no|down	no|down	no|down	yes|down	no|down	no|down	no|up	no|down	no|down	1
TRINITY_DN44831_c0_g1	no|up	yes|up	no|down	no|down	no|up	no|down	no|up	no|up	no|up	yes|down	2	XP_028173006.1(proton-coupled folate transporter-like [Ostrinia furnacalis])
TRINITY_DN7854_c0_g1	no|down	no|up	no|up	yes|down	yes|up	no|down	no|down	yes|up	no|up	no|up	3	XP_028168917.1(failed axon connections [Ostrinia furnacalis])
TRINITY_DN28863_c0_g1	no|no change	no|no change	no|no change	yes|down	no|no change	no|down	yes|down	yes|up	no|no change	no|no change	3	XP_015585412.1(transcription elongation factor SPT5 [Cephus cinctus])
TRINITY_DN121610_c0_g1	no|up	no|up	no|down	no|up	no|down	no|up	no|up	yes|down	no|down	no|down	1
TRINITY_DN5500_c0_g1	no|down	no|up	no|up	no|up	no|up	no|up	yes|up	no|down	no|up	no|up	1	XP_028174532.1(DPH3 homolog [Ostrinia furnacalis])
TRINITY_DN58510_c0_g2	no|up	no|up	no|up	no|down	no|up	no|down	no|down	yes|up	no|down	no|up	1	RVE52399.1(hypothetical protein evm_003037 [Chilo suppressalis])
TRINITY_DN122383_c0_g1	no|no change	no|no change	yes|down	no|no change	no|down	no|no change	no|no change	no|down	no|no change	no|down	1
TRINITY_DN2544_c1_g1	no|up	no|up	no|up	no|down	yes|up	no|down	no|up	no|up	no|up	no|up	1	RVE50504.1(hypothetical protein evm_004833 [Chilo suppressalis])
TRINITY_DN3423_c1_g2	no|down	no|down	yes|up	no|up	yes|up	no|up	no|up	no|up	no|up	yes|up	3
TRINITY_DN26459_c0_g1	no|down	no|down	no|up	no|down	no|up	no|down	no|down	no|up	no|up	yes|up	1	CAB3260777.1(unnamed protein product [Arctia plantaginis])
TRINITY_DN76816_c0_g1	no|up	yes|up	no|up	no|up	no|up	no|down	no|up	no|up	no|up	no|down	1
TRINITY_DN12465_c0_g1	no|down	no|down	no|down	yes|down	no|down	no|up	no|down	no|up	no|up	no|up	1	BAR64807.1(ionotropic receptor [Ostrinia furnacalis])
TRINITY_DN4139_c0_g1	no|down	no|up	yes|down	no|up	no|down	no|up	no|up	yes|down	no|up	yes|down	3	XP_028165022.1(allatostatin-A-like [Ostrinia furnacalis])
TRINITY_DN108026_c0_g1	no|down	no|up	no|up	no|up	yes|up	no|up	no|up	no|up	no|up	yes|up	2	XP_028157825.1(probable cytochrome P450 9f2 isoform X1 [Ostrinia furnacalis])
TRINITY_DN1700_c0_g1	no|up	no|down	yes|up	no|up	yes|up	no|up	no|up	yes|up	no|down	yes|up	4
TRINITY_DN46046_c1_g1	no|down	no|down	yes|down	no|down	yes|down	no|down	no|down	no|down	no|no change	yes|down	3	XP_028169305.1(proton-coupled folate transporter-like isoform X3 [Ostrinia furnacalis])
TRINITY_DN143708_c0_g1	no|no change	no|no change	no|no change	yes|down	no|no change	no|down	no|down	no|up	no|no change	no|no change	1	XP_015124766.1(uncharacterized protein LOC107046622 [Diachasma alloeum])
TRINITY_DN19551_c0_g1	no|up	no|up	no|down	no|up	no|down	no|down	no|down	no|down	no|down	yes|down	1	XP_028175836.1(UDP-glucuronosyltransferase 2B30-like [Ostrinia furnacalis])
TRINITY_DN11308_c0_g1	no|up	no|up	no|down	no|up	no|down	no|down	no|up	yes|down	no|down	yes|down	2
TRINITY_DN114086_c0_g1	no|up	no|down	no|down	no|up	yes|down	no|down	no|down	no|down	no|down	no|down	1
TRINITY_DN7894_c0_g1	yes|down	no|down	yes|down	no|down	no|down	no|up	no|down	no|down	no|up	no|down	2	XP_028163655.1(uncharacterized protein LOC114355158 [Ostrinia furnacalis])
TRINITY_DN36509_c0_g1	no|down	no|up	no|up	no|down	no|up	no|up	no|up	no|up	no|up	yes|up	1
TRINITY_DN69009_c1_g2	no|down	no|down	no|down	no|down	no|down	no|up	no|down	yes|down	no|up	no|down	1
TRINITY_DN44468_c0_g1	no|down	no|up	no|up	no|down	yes|up	no|down	no|up	no|up	no|up	no|up	1
TRINITY_DN78878_c0_g2	no|down	no|down	yes|down	no|down	no|down	no|down	no|down	no|down	no|up	yes|down	2
TRINITY_DN23167_c0_g2	no|down	no|down	no|up	no|up	no|down	no|up	no|down	no|up	no|down	yes|up	1	RVE51580.1(hypothetical protein evm_003712 [Chilo suppressalis])
TRINITY_DN3029_c4_g1	yes|up	no|up	no|up	no|up	no|down	no|down	no|up	no|down	no|down	no|down	1	XP_028170010.1(proliferation marker protein Ki-67-like, partial [Ostrinia furnacalis])
TRINITY_DN8474_c0_g1	no|down	no|up	no|up	no|down	no|up	no|up	no|up	no|up	no|up	yes|up	1	XP_028157755.1(dynein heavy chain 2, axonemal-like, partial [Ostrinia furnacalis])
TRINITY_DN8869_c0_g2	no|down	no|down	no|up	no|down	no|up	no|up	no|down	no|up	no|up	yes|up	1	XP_031764198.1(actin-binding LIM protein 3 [Galleria mellonella])
TRINITY_DN1607_c7_g1	yes|up	no|down	no|up	no|up	no|down	no|up	no|no change	no|down	yes|down	no|up	2
TRINITY_DN11733_c0_g1	no|no change	no|no change	yes|down	no|no change	yes|down	no|no change	no|no change	yes|down	no|no change	yes|down	4	XP_028176089.1(mucin-2-like [Ostrinia furnacalis])
TRINITY_DN37386_c0_g1	no|down	no|down	no|up	no|up	yes|up	no|up	no|up	no|up	no|up	yes|up	2
TRINITY_DN32479_c0_g1	no|up	no|down	yes|down	no|down	yes|down	no|down	no|down	no|down	no|down	yes|down	3
TRINITY_DN54757_c0_g1	no|no change	no|up	yes|down	no|down	no|down	no|down	no|up	no|down	no|up	yes|down	2
TRINITY_DN8364_c2_g1	no|down	no|down	no|down	no|up	no|down	yes|up	no|up	no|down	no|down	no|up	1
TRINITY_DN8364_c2_g2	no|down	no|down	no|up	no|down	no|up	no|down	no|down	yes|up	no|up	yes|up	2
TRINITY_DN51471_c0_g2	yes|up	no|up	yes|up	no|up	no|up	no|up	no|up	no|up	no|down	no|up	2	XP_028162132.1(lysosomal alpha-mannosidase-like [Ostrinia furnacalis])
TRINITY_DN25558_c0_g1	no|no change	no|no change	no|no change	yes|down	no|no change	yes|down	yes|down	yes|up	no|no change	no|no change	4	XP_015110105.1(protein pygopus [Diachasma alloeum])
TRINITY_DN25558_c0_g2	no|no change	no|no change	no|no change	yes|down	no|no change	yes|down	yes|down	yes|up	no|no change	no|no change	4	XP_029034223.1(protein pygopus isoform X1 [Osmia bicornis bicornis])
TRINITY_DN44334_c0_g4	yes|up	no|up	no|up	no|up	no|down	no|down	no|down	no|up	no|down	no|down	1	XP_028166266.1(uncharacterized protein LOC114357040 [Ostrinia furnacalis])
TRINITY_DN34312_c0_g1	yes|down	no|down	no|down	no|down	no|up	no|up	no|up	no|up	no|up	no|up	1
TRINITY_DN23518_c0_g1	no|up	no|up	yes|up	no|up	yes|up	no|down	no|up	no|up	no|up	no|up	2
TRINITY_DN46854_c0_g1	no|up	no|up	no|down	no|up	yes|down	no|down	no|up	no|down	no|down	yes|down	2
TRINITY_DN32406_c0_g2	no|down	no|down	yes|up	no|down	no|up	no|up	no|down	no|up	no|up	yes|up	2	XP_028161214.1(uncharacterized protein LOC114353412 [Ostrinia furnacalis])
TRINITY_DN104251_c0_g1	no|up	no|no change	yes|down	no|up	yes|down	no|no change	no|no change	yes|down	no|down	yes|down	4
TRINITY_DN31260_c0_g1	no|up	no|up	yes|down	no|down	no|down	no|down	no|down	no|down	no|up	yes|down	2	XP_028162351.1(uncharacterized protein LOC114354262 [Ostrinia furnacalis])
TRINITY_DN1581_c0_g2	no|down	no|up	no|up	no|up	yes|up	no|up	no|up	no|up	no|up	yes|up	2
TRINITY_DN96821_c0_g1	no|down	no|down	yes|down	no|down	yes|down	no|up	no|down	yes|down	no|up	yes|down	4	XP_028159944.1(uncharacterized protein LOC114352518 [Ostrinia furnacalis])
TRINITY_DN132918_c0_g1	no|down	no|down	no|up	no|up	no|up	no|up	no|up	no|up	no|up	yes|up	1
TRINITY_DN4520_c0_g1	no|down	no|down	yes|down	no|down	yes|down	no|down	no|down	no|down	no|up	no|down	2	XP_028178781.1(uncharacterized protein LOC114366199 isoform X1 [Ostrinia furnacalis])
TRINITY_DN14001_c0_g1	yes|down	yes|down	no|up	no|down	no|up	no|up	no|down	yes|up	no|up	yes|up	4	XP_028167683.1(uncharacterized protein LOC114358024 isoform X2 [Ostrinia furnacalis])
TRINITY_DN68902_c0_g1	no|down	no|down	no|up	no|up	no|up	no|up	no|up	no|up	no|down	yes|up	1	XP_028171610.1(opsin, ultraviolet-sensitive-like [Ostrinia furnacalis])
TRINITY_DN6719_c0_g2	no|up	no|up	no|up	no|up	yes|up	no|down	no|up	no|up	no|up	no|up	1
TRINITY_DN98504_c0_g1	no|no change	no|no change	no|no change	yes|down	no|no change	no|down	no|down	no|up	no|no change	no|no change	1	XP_008545602.1(PREDICTED: coiled-coil and C2 domain-containing protein 1-like isoform X2 [Microplitis demolitor])
TRINITY_DN28557_c0_g1	no|down	no|down	no|up	no|down	no|up	no|up	no|up	no|up	no|up	yes|up	1
TRINITY_DN23105_c0_g1	no|down	no|down	yes|down	no|down	no|down	no|down	no|down	no|down	no|up	yes|down	2
TRINITY_DN100106_c0_g2	no|no change	no|no change	no|no change	yes|down	no|no change	no|down	no|down	no|up	no|no change	no|no change	1	XP_017797063.1(PREDICTED: LOW QUALITY PROTEIN: DNA mismatch repair protein Mlh3-like [Habropoda laboriosa])
TRINITY_DN351_c2_g2	yes|up	no|down	yes|up	no|down	no|down	no|down	no|down	no|up	yes|down	no|down	3
TRINITY_DN47558_c0_g1	no|up	no|up	no|down	no|up	no|down	no|down	no|up	no|down	no|down	yes|down	1	XP_028175062.1(extended synaptotagmin-2-A isoform X3 [Ostrinia furnacalis])
TRINITY_DN3768_c0_g1	no|down	no|down	yes|up	no|down	no|up	no|up	no|up	no|up	no|up	yes|up	2
TRINITY_DN78163_c0_g1	no|down	no|down	yes|down	no|down	yes|down	no|up	no|down	no|down	no|up	no|down	2	XP_028161577.1(organic cation transporter protein-like [Ostrinia furnacalis])
TRINITY_DN15109_c0_g1	no|up	no|down	yes|down	no|up	yes|down	no|down	no|down	yes|down	no|down	yes|down	4	XP_028161683.1(glucose dehydrogenase [FAD, quinone]-like [Ostrinia furnacalis])
TRINITY_DN11838_c0_g1	no|up	no|up	yes|down	no|up	yes|down	no|up	no|up	yes|down	no|down	yes|down	4	XP_028173158.1(endochitinase-like [Ostrinia furnacalis])
TRINITY_DN25521_c0_g1	no|up	no|up	no|up	no|down	no|up	no|down	no|down	yes|up	no|up	no|up	1
TRINITY_DN4185_c0_g1	no|up	yes|up	no|up	no|up	no|up	no|down	no|up	no|down	no|up	no|down	1
TRINITY_DN3769_c0_g2	no|up	no|up	yes|down	no|up	no|down	no|down	no|up	no|down	no|up	yes|down	2
TRINITY_DN3769_c0_g1	yes|up	no|up	yes|down	no|up	no|down	no|down	no|up	yes|down	no|down	yes|down	4	XP_028171102.1(uncharacterized protein LOC114360562 [Ostrinia furnacalis])
TRINITY_DN7099_c0_g1	no|down	no|down	yes|up	no|up	yes|up	no|up	no|up	no|up	no|up	yes|up	3	XP_028175034.1(uncharacterized protein LOC114363500 [Ostrinia furnacalis])
TRINITY_DN15275_c0_g1	no|down	no|down	yes|down	yes|down	yes|down	no|down	no|down	yes|down	no|up	yes|down	5	XP_028159842.1(innexin inx7 [Ostrinia furnacalis])
TRINITY_DN19708_c0_g1	no|down	yes|down	yes|up	no|up	no|up	no|up	no|down	no|up	yes|down	yes|up	4
TRINITY_DN62_c1_g1	yes|down	no|down	no|up	no|down	no|down	no|up	no|down	no|up	no|down	no|up	1	XP_028161858.1(D-2-hydroxyglutarate dehydrogenase, mitochondrial-like [Ostrinia furnacalis])
TRINITY_DN344_c1_g1	no|down	no|down	yes|down	no|down	yes|down	no|up	no|down	yes|down	no|up	yes|down	4	AFM77775.1(chymotrypsin-like serine protease 16 [Ostrinia nubilalis])
TRINITY_DN344_c1_g2	no|no change	no|up	yes|down	no|down	yes|down	no|down	no|down	yes|down	no|up	yes|down	4	AFM77775.1(chymotrypsin-like serine protease 16 [Ostrinia nubilalis])
TRINITY_DN16216_c1_g1	no|down	no|down	no|up	no|down	no|up	no|up	no|down	no|up	no|down	yes|up	1
TRINITY_DN13160_c0_g1	no|up	no|down	no|down	no|up	yes|down	no|down	no|down	yes|down	no|down	yes|down	3	XP_028169820.1(serine/threonine-protein kinase 10-like, partial [Ostrinia furnacalis])
TRINITY_DN12217_c0_g2	yes|down	no|down	no|up	no|down	no|up	no|up	no|up	no|up	no|up	yes|up	2	XP_028174055.1(ionotropic receptor 93a-like [Ostrinia furnacalis])
TRINITY_DN12217_c0_g1	yes|down	no|down	no|up	no|down	no|up	no|up	no|up	no|up	no|up	yes|up	2	XP_028170425.1(ionotropic receptor 93a-like [Ostrinia furnacalis])
TRINITY_DN4443_c0_g1	no|down	no|down	no|down	no|down	yes|down	no|up	no|down	no|down	no|down	no|down	1
TRINITY_DN81461_c0_g2	no|no change	no|no change	no|no change	yes|down	no|no change	yes|down	yes|down	yes|up	no|no change	no|no change	4	XP_012253446.1(spermatogenesis-associated protein 5 [Athalia rosae])
TRINITY_DN7597_c0_g1	no|up	no|up	yes|down	no|down	no|down	no|down	no|up	yes|down	no|up	yes|down	3	XP_028174795.1(protein hunchback [Ostrinia furnacalis])
TRINITY_DN35245_c0_g1	yes|up	no|up	no|down	no|up	no|down	no|down	no|up	no|down	no|down	yes|down	2	XP_030023077.1(ras GTPase-activating protein-binding protein 2, partial [Manduca sexta])
TRINITY_DN31519_c0_g1	no|down	no|down	yes|up	no|down	yes|up	no|up	no|up	no|up	no|up	yes|up	3	XP_028176531.1(uncharacterized protein LOC114364540 [Ostrinia furnacalis])
TRINITY_DN42769_c0_g1	no|down	no|down	no|down	no|down	yes|down	no|down	no|down	no|down	no|down	yes|down	2
TRINITY_DN4097_c0_g1	yes|down	yes|down	no|down	no|down	no|up	no|up	no|up	no|up	no|up	no|up	2
TRINITY_DN16672_c0_g1	no|down	no|down	no|down	no|up	no|down	no|up	no|down	yes|down	no|down	no|down	1
TRINITY_DN58968_c0_g2	no|up	no|up	no|down	no|down	yes|down	no|down	no|down	no|down	no|down	yes|down	2	XP_028163599.1(clotting factor B isoform X1 [Ostrinia furnacalis])
TRINITY_DN140924_c0_g1	yes|down	yes|down	no|down	no|down	no|down	no|up	no|down	no|up	no|up	yes|up	3
TRINITY_DN47758_c0_g1	no|up	no|down	yes|down	no|down	yes|down	no|down	no|down	yes|down	no|down	yes|down	4	XP_028179555.1(spidroin-1-like [Ostrinia furnacalis])
TRINITY_DN142390_c0_g1	no|no change	no|no change	no|no change	yes|down	no|no change	yes|down	yes|down	yes|up	no|no change	no|no change	4	XP_008556257.1(PREDICTED: protein FAM177A1 [Microplitis demolitor])
TRINITY_DN4555_c0_g1	no|down	no|down	no|up	no|down	no|up	no|up	no|down	yes|up	no|up	yes|up	2	XP_028167890.1(uncharacterized protein LOC114358189 isoform X2 [Ostrinia furnacalis])
TRINITY_DN3732_c1_g1	no|down	no|down	yes|up	no|up	yes|up	no|up	no|down	yes|up	no|down	yes|up	4	XP_028178591.1(cytochrome P450 6B2-like [Ostrinia furnacalis])
TRINITY_DN112921_c0_g1	no|down	no|down	no|up	no|up	no|up	no|up	no|up	yes|up	no|up	yes|up	2	XP_028175414.1(2-oxoglutarate and iron-dependent oxygenase domain-containing protein 3-like [Ostrinia furnacalis])
TRINITY_DN5577_c0_g1	no|up	no|up	no|down	no|up	yes|down	no|down	no|down	yes|down	no|down	yes|down	3
TRINITY_DN139384_c0_g1	yes|down	no|down	no|down	no|down	no|down	no|up	no|down	no|up	no|up	no|up	1
TRINITY_DN33409_c0_g1	no|down	no|down	no|down	no|up	no|down	no|up	no|up	yes|down	no|up	no|down	1
TRINITY_DN17406_c0_g1	no|up	no|up	no|up	no|down	yes|up	no|down	no|up	no|up	no|up	no|up	1	XP_028165727.1(uncharacterized protein LOC114356625 [Ostrinia furnacalis])
TRINITY_DN387_c0_g1	no|up	no|down	no|down	no|up	yes|down	no|down	no|down	yes|down	no|down	yes|down	3	RVE48854.1(hypothetical protein evm_006504 [Chilo suppressalis])
TRINITY_DN20672_c0_g1	yes|down	yes|down	no|no change	no|down	no|up	no|up	no|down	no|up	no|up	yes|up	3
TRINITY_DN43391_c0_g1	no|down	no|down	yes|down	no|down	yes|down	no|up	no|down	yes|down	no|up	no|down	3	XP_028170435.1(myrosinase 1-like isoform X2 [Ostrinia furnacalis])
TRINITY_DN6320_c0_g1	no|down	no|up	no|up	no|down	no|up	no|down	no|up	no|up	no|up	yes|up	1	XP_028163908.1(uncharacterized protein LOC114355314 [Ostrinia furnacalis])
TRINITY_DN386_c0_g1	no|up	no|up	no|down	no|up	no|up	no|up	no|up	no|down	no|up	yes|down	1	CAB3232120.1(unnamed protein product [Arctia plantaginis])
TRINITY_DN2911_c0_g1	no|down	no|down	no|up	no|down	no|up	no|up	no|down	no|up	no|up	yes|up	1	XP_028163708.1(peripherin-2-like [Ostrinia furnacalis])
TRINITY_DN11352_c0_g3	no|up	no|up	no|down	no|up	no|down	no|down	no|up	no|down	no|down	yes|down	1	XP_013164372.1(PREDICTED: ankyrin repeat domain-containing protein 13D [Papilio xuthus])
TRINITY_DN12357_c0_g2	no|down	no|down	yes|down	no|down	no|down	no|up	no|up	no|down	no|up	no|down	1
TRINITY_DN41177_c0_g2	no|down	no|down	no|up	no|down	no|up	no|down	no|down	no|up	no|down	yes|up	1	XP_028166627.1(uncharacterized protein LOC114357289 [Ostrinia furnacalis])
TRINITY_DN965_c0_g1	no|down	yes|down	no|up	no|down	no|down	no|down	no|down	no|up	no|down	yes|up	2
TRINITY_DN129257_c0_g1	no|down	no|down	no|up	no|down	no|up	no|up	no|down	no|up	no|down	yes|up	1
TRINITY_DN5224_c0_g1	no|up	no|down	yes|down	no|down	yes|down	no|down	no|down	yes|down	no|down	yes|down	4
TRINITY_DN3058_c0_g1	yes|up	no|up	no|down	no|up	no|down	no|down	no|down	no|down	no|down	yes|down	2	XP_028164933.1(mesencephalic astrocyte-derived neurotrophic factor homolog [Ostrinia furnacalis])
TRINITY_DN69703_c0_g1	no|up	no|down	yes|down	no|up	yes|down	no|down	no|down	yes|down	no|down	yes|down	4	KPI99610.1(Motile sperm domain-containing protein 2 [Papilio xuthus])
TRINITY_DN88671_c0_g2	no|down	no|down	no|up	no|down	no|up	no|down	no|down	yes|up	no|up	yes|up	2	XP_028179278.1(dynein light chain 1, axonemal-like [Ostrinia furnacalis])
TRINITY_DN34815_c0_g1	no|down	no|down	yes|up	no|up	no|up	no|up	no|up	no|up	no|down	yes|up	2	XP_022818666.1(LOW QUALITY PROTEIN: voltage-dependent calcium channel type A subunit alpha-1 [Spodoptera litura])
TRINITY_DN11371_c0_g1	yes|up	no|up	no|up	no|up	no|down	no|down	no|down	no|down	no|down	no|down	1	XP_028170589.1(WD repeat-containing protein 81 [Ostrinia furnacalis])
TRINITY_DN23987_c0_g1	no|down	no|down	yes|up	no|up	no|up	no|up	no|up	no|up	no|down	no|up	1	RVE50209.1(hypothetical protein evm_005044 [Chilo suppressalis])
TRINITY_DN37848_c0_g1	no|down	no|down	no|down	yes|down	no|up	no|down	no|down	yes|up	no|up	no|up	2	XP_028176399.1(uncharacterized protein LOC114364430 isoform X1 [Ostrinia furnacalis])
TRINITY_DN18887_c0_g1	no|down	no|down	yes|up	no|down	yes|up	no|up	no|up	yes|up	no|up	yes|up	4	RVE45197.1(hypothetical protein evm_010138 [Chilo suppressalis])
TRINITY_DN54410_c0_g2	yes|down	no|down	no|up	no|down	no|up	no|down	no|down	yes|up	no|up	yes|up	3	XP_028169326.1(lysozyme-like [Ostrinia furnacalis])
TRINITY_DN15142_c0_g1	no|down	no|down	no|up	no|down	no|up	no|up	no|down	no|up	no|down	yes|up	1
TRINITY_DN32011_c0_g1	yes|up	no|up	no|down	no|up	no|down	no|down	no|up	yes|down	no|down	yes|down	3	XP_028178365.1(protein disulfide-isomerase [Ostrinia furnacalis])
TRINITY_DN25642_c0_g1	yes|up	no|up	no|down	yes|up	yes|down	no|down	no|up	yes|down	no|down	yes|down	5
TRINITY_DN23435_c0_g1	no|down	no|down	yes|down	no|down	yes|down	no|down	no|down	no|down	no|down	no|down	2
TRINITY_DN26364_c0_g1	no|down	no|down	no|up	no|down	no|up	no|up	no|down	no|up	no|down	yes|up	1
TRINITY_DN39089_c0_g1	no|down	no|down	no|no change	no|no change	no|no change	no|up	no|no change	no|no change	no|no change	yes|up	1
TRINITY_DN71270_c0_g1	no|up	no|down	no|down	no|up	yes|down	no|down	no|down	no|down	no|down	no|down	1
TRINITY_DN17297_c0_g1	no|up	no|down	no|down	no|up	yes|down	no|down	no|down	yes|down	no|down	yes|down	3	XP_028160888.1(uncharacterized protein LOC114353202 [Ostrinia furnacalis])
TRINITY_DN14401_c0_g1	yes|down	yes|down	no|down	no|down	yes|down	no|up	no|down	no|down	no|down	no|up	3
TRINITY_DN120500_c0_g1	yes|down	no|down	yes|down	no|down	no|up	no|up	no|up	no|up	yes|up	no|up	3	XP_028162934.1(cytochrome P450 6B5-like [Ostrinia furnacalis])
TRINITY_DN48457_c0_g1	yes|up	no|up	no|up	no|up	no|down	no|down	no|up	no|down	no|down	no|down	1
TRINITY_DN10380_c0_g1	no|up	no|up	no|down	no|up	no|down	no|up	no|up	yes|down	no|up	no|down	1
TRINITY_DN12471_c0_g1	no|down	no|down	no|up	no|down	no|up	no|up	no|up	no|up	no|up	yes|up	1	XP_021191615.1(protein tramtrack, beta isoform-like isoform X33 [Helicoverpa armigera])
TRINITY_DN16504_c0_g1	no|down	no|down	no|up	no|down	no|up	no|down	no|down	no|up	no|up	yes|up	1	XP_028170339.1(uncharacterized protein LOC114359990 [Ostrinia furnacalis])
TRINITY_DN4087_c0_g1	no|down	no|down	no|down	no|down	no|down	no|down	yes|down	no|up	no|down	no|down	1
TRINITY_DN58186_c0_g1	no|down	no|down	no|no change	yes|down	no|up	no|down	no|down	yes|up	no|up	no|up	2
TRINITY_DN88837_c0_g1	no|no change	no|no change	no|down	yes|down	no|down	no|down	yes|down	no|up	no|no change	no|down	2	XP_011310824.1(PREDICTED: regulator of microtubule dynamics protein 1-like [Fopius arisanus])
TRINITY_DN3360_c0_g1	no|down	no|up	no|up	no|down	yes|up	no|down	no|up	no|up	no|up	yes|up	2
TRINITY_DN52370_c0_g1	no|down	no|down	no|up	no|up	no|up	no|up	no|up	no|up	no|up	yes|up	1
TRINITY_DN9332_c0_g1	no|down	no|up	no|up	no|up	yes|up	no|up	no|up	no|up	no|up	no|up	1	XP_028179034.1(uncharacterized protein LOC114366372 [Ostrinia furnacalis])
TRINITY_DN50606_c0_g1	no|down	no|down	yes|down	no|down	yes|down	no|up	no|down	no|down	no|up	no|down	2
TRINITY_DN31271_c0_g1	yes|down	no|down	no|up	no|up	no|up	no|up	no|up	no|up	no|up	yes|up	2
TRINITY_DN136523_c0_g2	no|down	no|down	no|up	no|down	no|up	no|up	no|up	no|up	no|up	yes|up	1
TRINITY_DN133183_c0_g1	no|down	no|down	no|up	no|down	no|up	no|up	no|down	yes|up	no|up	yes|up	2
TRINITY_DN12720_c0_g1	no|down	no|up	yes|up	no|down	yes|up	no|up	no|up	yes|up	no|up	yes|up	4
TRINITY_DN26960_c0_g1	no|up	no|up	no|down	no|down	no|down	no|down	no|down	no|down	no|down	yes|down	1
TRINITY_DN6120_c0_g1	no|down	yes|down	no|down	no|down	no|down	no|up	no|down	no|up	no|down	no|up	1	ADI61810.1(endonuclease-reverse transcriptase [Bombyx mori])
TRINITY_DN25921_c0_g1	no|up	no|down	no|down	no|up	yes|down	no|up	no|down	no|down	no|down	no|down	1
TRINITY_DN10437_c0_g1	yes|down	no|down	yes|up	no|down	no|up	no|up	no|up	yes|up	no|up	yes|up	4	XP_028177380.1(uncharacterized protein LOC114365106, partial [Ostrinia furnacalis])
TRINITY_DN13121_c0_g1	no|up	no|down	no|down	no|up	yes|down	no|up	no|down	yes|down	no|down	yes|down	3
TRINITY_DN88059_c0_g1	yes|down	no|down	no|down	yes|down	no|up	no|down	no|down	yes|up	no|up	no|up	3	RVE43023.1(hypothetical protein evm_012335 [Chilo suppressalis])
TRINITY_DN55203_c0_g3	no|down	no|down	yes|down	no|down	yes|down	no|up	no|down	no|down	no|up	no|down	2
TRINITY_DN3548_c1_g1	no|down	no|up	yes|up	no|down	yes|up	no|up	no|up	no|up	no|up	yes|up	3	XP_028162063.1(uncharacterized protein LOC114354032 isoform X1 [Ostrinia furnacalis])
TRINITY_DN19886_c0_g3	no|down	no|down	no|down	no|up	yes|down	no|up	no|down	no|down	no|down	no|down	1
TRINITY_DN21231_c0_g1	no|up	no|up	yes|up	no|up	no|up	no|up	no|up	no|up	no|down	no|up	1
TRINITY_DN55469_c0_g1	no|up	no|up	no|down	no|up	no|down	no|down	no|down	no|down	no|down	yes|down	1
TRINITY_DN11975_c0_g1	no|down	no|up	no|up	no|down	no|up	no|down	no|up	yes|up	no|up	yes|up	2	XP_026739756.1(uncharacterized protein LOC113502398 [Trichoplusia ni])
TRINITY_DN8165_c0_g1	no|down	no|down	no|up	no|down	no|up	no|up	no|down	no|up	no|up	yes|up	1	XP_028171262.1(N-terminal Xaa-Pro-Lys N-methyltransferase 1-like [Ostrinia furnacalis])
TRINITY_DN29566_c0_g1	yes|up	no|up	no|down	no|down	no|down	no|down	no|down	no|up	no|down	yes|down	2	KPJ16236.1(Retrovirus-related Pol polyprotein from transposon TNT 1-94 [Papilio machaon])
TRINITY_DN4317_c0_g1	no|down	no|down	no|up	no|down	no|up	no|up	no|down	no|up	no|up	yes|up	1	XP_028163149.1(uncharacterized protein LOC114354787 [Ostrinia furnacalis])
TRINITY_DN434_c1_g1	no|up	yes|up	no|up	no|up	yes|up	no|down	no|up	no|up	yes|up	no|down	3
TRINITY_DN304_c0_g1	yes|up	yes|up	no|up	no|up	yes|up	no|down	no|up	no|up	no|up	no|down	3
TRINITY_DN41629_c0_g2	no|down	no|up	no|up	no|down	yes|up	no|down	no|down	yes|up	yes|up	no|up	3	RVE46686.1(hypothetical protein evm_008649 [Chilo suppressalis])
TRINITY_DN12188_c0_g1	yes|up	no|up	no|up	no|up	no|down	no|down	no|down	no|up	no|down	no|down	1	XP_030021877.1(serum response factor homolog isoform X1 [Manduca sexta])
TRINITY_DN1194_c0_g1	no|down	no|down	yes|down	no|down	yes|down	no|up	no|down	no|down	no|up	no|down	2
TRINITY_DN12965_c0_g1	yes|down	yes|down	no|down	no|down	no|down	no|up	no|down	no|up	no|up	no|up	2	GBP53166.1(hypothetical protein EVAR_28508_1 [Eumeta japonica])
TRINITY_DN62084_c0_g1	no|down	no|down	yes|down	no|down	no|down	no|up	no|down	no|down	no|up	no|down	1	XP_028157283.1(uncharacterized protein LOC114350615 [Ostrinia furnacalis])
TRINITY_DN45128_c0_g1	yes|up	no|up	yes|up	no|up	no|up	no|down	no|up	no|down	no|down	no|down	2
TRINITY_DN36860_c0_g1	no|up	no|up	yes|down	no|down	yes|down	no|down	no|down	yes|down	no|down	yes|down	4	XP_028168438.1(glycine-rich protein 2-like [Ostrinia furnacalis])
TRINITY_DN11916_c0_g1	no|down	no|up	no|up	no|down	yes|up	no|down	no|down	yes|up	no|up	no|up	2
TRINITY_DN11916_c0_g2	no|up	yes|up	no|up	no|up	yes|up	no|no change	no|up	no|no change	no|up	no|no change	2	XP_013196079.1(PREDICTED: heparan-alpha-glucosaminide N-acetyltransferase [Amyelois transitella])
TRINITY_DN2191_c0_g2	no|down	no|down	no|up	no|down	yes|up	no|up	no|up	no|up	no|up	yes|up	2	RVE40036.1(hypothetical protein evm_015314, partial [Chilo suppressalis])
TRINITY_DN11253_c0_g1	no|down	no|down	no|up	no|down	no|up	no|up	no|down	no|up	no|down	yes|up	1	XP_028173166.1(alsin [Ostrinia furnacalis])
TRINITY_DN6923_c0_g1	no|down	no|up	yes|up	no|down	yes|up	no|up	no|up	yes|up	no|up	yes|up	4
TRINITY_DN9465_c0_g1	no|down	no|down	yes|down	no|down	yes|down	no|down	no|down	yes|down	no|down	yes|down	4	XP_028162150.1(prisilkin-39-like [Ostrinia furnacalis])
TRINITY_DN146158_c0_g1	no|no change	no|no change	no|no change	yes|down	no|no change	yes|down	yes|down	yes|up	no|no change	no|no change	4	XP_015127451.1(ADP-ribosylation factor-like protein 2-binding protein [Diachasma alloeum])
TRINITY_DN9079_c1_g1	yes|down	no|down	yes|down	no|down	no|down	no|up	no|down	no|down	no|up	no|down	2	XP_028166369.1(UDP-glucuronosyltransferase 2B15-like [Ostrinia furnacalis])
TRINITY_DN9872_c0_g1	yes|up	no|up	no|down	no|down	no|down	no|down	no|down	no|up	no|down	yes|down	2	XP_028165758.1(serine protease inhibitor 88Ea-like [Ostrinia furnacalis])
TRINITY_DN58748_c0_g1	no|down	no|up	no|up	no|up	yes|up	no|up	no|up	no|up	no|up	yes|up	2
TRINITY_DN845_c0_g1	no|down	no|up	yes|up	no|down	no|up	no|up	no|up	yes|up	no|up	yes|up	3	XP_028159957.1(probable sodium/potassium-transporting ATPase subunit beta-3 [Ostrinia furnacalis])
TRINITY_DN35525_c0_g1	no|up	yes|up	no|up	no|up	yes|up	no|down	no|up	no|up	no|up	no|up	2
TRINITY_DN6338_c0_g1	no|down	no|up	yes|down	no|down	yes|down	no|down	no|down	yes|down	no|up	yes|down	4	XP_028171761.1(lipopolysaccharide-induced tumor necrosis factor-alpha factor homolog [Ostrinia furnacalis])
TRINITY_DN59291_c0_g1	no|up	no|up	yes|up	no|up	yes|up	no|up	no|up	no|up	no|up	no|up	2	XP_028166803.1(ATP-dependent RNA helicase vasa [Ostrinia furnacalis])
TRINITY_DN2625_c0_g1	no|up	yes|up	no|down	no|down	no|up	no|down	no|down	no|up	no|up	no|down	1	XP_028158703.1(synaptic vesicle glycoprotein 2A-like isoform X1 [Ostrinia furnacalis])
TRINITY_DN2625_c0_g2	no|up	yes|up	no|up	no|down	yes|up	no|down	no|up	no|up	no|up	no|down	2	XP_028158703.1(synaptic vesicle glycoprotein 2A-like isoform X1 [Ostrinia furnacalis])
TRINITY_DN30193_c0_g1	no|down	no|down	no|up	no|up	no|up	no|up	no|down	no|up	no|down	yes|up	1
TRINITY_DN25028_c0_g2	no|up	no|down	no|down	no|down	yes|down	no|down	no|down	no|down	no|down	no|down	1	XP_026322204.1(histone-lysine N-methyltransferase SETMAR-like [Hyposmocoma kahamanoa])
TRINITY_DN14783_c0_g1	no|down	no|down	no|up	no|down	no|up	no|up	no|down	no|up	no|down	yes|up	1	XP_028175558.1(peroxidase-like [Ostrinia furnacalis])
TRINITY_DN11363_c0_g1	no|down	no|up	yes|down	no|down	yes|down	no|down	no|down	yes|down	no|up	yes|down	4
TRINITY_DN8270_c0_g1	no|down	no|down	yes|up	no|down	no|up	no|up	no|down	no|up	no|up	yes|up	2	XP_028171717.1(uncharacterized protein LOC114361012 [Ostrinia furnacalis])
TRINITY_DN21582_c0_g1	no|up	no|down	no|up	no|up	no|down	no|down	no|down	no|up	yes|down	no|up	1
TRINITY_DN8694_c1_g1	yes|up	no|up	no|up	no|up	no|up	no|down	no|up	no|up	no|down	no|down	1	XP_028176253.1(sodium/potassium-transporting ATPase subunit beta-2-like isoform X2 [Ostrinia furnacalis])
TRINITY_DN11429_c0_g1	no|up	no|up	no|down	no|up	no|down	no|down	no|down	no|down	no|down	yes|down	1
TRINITY_DN3223_c0_g1	no|up	no|up	no|down	no|up	no|down	no|down	no|down	no|down	no|down	yes|down	1
TRINITY_DN71095_c0_g1	no|no change	no|no change	no|down	yes|down	no|down	no|down	no|down	no|up	no|no change	no|down	1	XP_011302400.1(PREDICTED: probable tRNA pseudouridine synthase 2 [Fopius arisanus])
TRINITY_DN57524_c0_g1	no|down	no|down	yes|down	no|down	yes|down	no|down	no|down	no|down	no|down	no|down	2
TRINITY_DN33032_c0_g1	no|up	yes|down	no|up	no|up	no|down	no|up	no|down	no|up	yes|down	no|up	2
TRINITY_DN50261_c0_g2	no|down	yes|down	no|up	no|down	no|down	no|up	no|down	no|up	no|down	yes|up	2
TRINITY_DN69236_c0_g1	yes|up	no|up	no|down	no|up	no|down	no|down	no|up	no|down	no|down	no|down	1	XP_028179473.1(peroxiredoxin [Ostrinia furnacalis])
TRINITY_DN10248_c0_g1	no|down	no|up	yes|down	no|down	yes|down	no|down	no|down	yes|down	no|up	yes|down	4	XP_028173494.1(uncharacterized protein LOC114362339 [Ostrinia furnacalis])
TRINITY_DN10248_c0_g2	no|down	no|down	yes|down	no|down	yes|down	no|down	no|down	yes|down	no|up	yes|down	4	XP_028173494.1(uncharacterized protein LOC114362339 [Ostrinia furnacalis])
TRINITY_DN143113_c0_g1	no|no change	no|no change	no|no change	yes|down	no|no change	no|down	no|down	no|up	no|no change	no|no change	1	XP_028982119.1(DNA-directed RNA polymerase III subunit RPC8 [Diachasma alloeum])
TRINITY_DN1674_c0_g1	no|no change	no|up	yes|down	no|down	yes|down	no|down	no|down	yes|down	no|up	yes|down	4	XP_028155981.1(lipase 3-like, partial [Ostrinia furnacalis])
TRINITY_DN137387_c0_g1	no|up	no|up	no|up	no|up	yes|up	no|down	no|up	no|up	no|up	no|up	1
TRINITY_DN84528_c0_g1	no|up	no|down	yes|down	no|up	yes|down	no|up	no|down	yes|down	no|down	yes|down	4
TRINITY_DN39763_c0_g2	no|up	no|down	yes|down	no|down	yes|down	no|down	no|down	no|down	no|down	yes|down	3
TRINITY_DN15480_c0_g1	no|up	no|down	no|down	no|up	yes|down	no|down	no|down	no|down	no|down	no|down	1
TRINITY_DN1310_c0_g1	no|down	no|down	yes|down	no|up	yes|down	no|up	no|up	yes|down	no|down	yes|down	4	XP_028159117.1(trypsin-like isoform X1 [Ostrinia furnacalis])
TRINITY_DN25485_c0_g1	no|down	no|up	no|down	no|down	no|up	no|up	no|up	no|down	yes|up	no|up	1
TRINITY_DN66971_c0_g1	no|down	no|down	yes|down	no|down	yes|down	no|up	no|down	yes|down	no|down	yes|down	4	XP_028167970.1(ATP-sensitive inward rectifier potassium channel 1-like [Ostrinia furnacalis])
TRINITY_DN10080_c0_g1	no|down	no|down	yes|up	no|down	no|up	no|up	no|down	no|up	no|up	yes|up	2	XP_028176848.1(uncharacterized protein LOC114364757 [Ostrinia furnacalis])
TRINITY_DN92976_c0_g1	no|no change	no|no change	yes|down	no|down	yes|down	no|down	no|down	no|down	no|no change	yes|down	3
TRINITY_DN10642_c0_g1	no|down	no|up	yes|down	no|down	no|down	no|up	no|up	no|down	no|up	yes|down	2	XP_028164042.1(uncharacterized protein LOC114355405 [Ostrinia furnacalis])
TRINITY_DN47328_c0_g1	no|down	yes|down	no|down	no|down	no|down	no|up	no|down	no|down	no|no change	no|up	1
TRINITY_DN81282_c0_g1	no|down	no|down	yes|up	no|down	yes|up	no|up	no|down	yes|up	no|down	yes|up	4
TRINITY_DN13040_c0_g1	no|up	yes|up	no|up	no|down	yes|up	no|down	no|up	no|up	no|up	no|down	2
TRINITY_DN11809_c0_g1	no|up	no|up	yes|down	no|down	no|down	no|down	no|up	no|down	no|up	yes|down	2	XP_028157374.1(venom dipeptidyl peptidase 4-like isoform X2 [Ostrinia furnacalis])
TRINITY_DN64398_c0_g3	no|no change	no|no change	no|no change	yes|down	no|no change	yes|down	yes|down	yes|up	no|no change	no|no change	4	XP_015109780.1(protein bicaudal D isoform X2 [Diachasma alloeum])
TRINITY_DN18215_c0_g1	no|down	no|down	yes|up	no|up	no|up	no|up	no|up	no|up	no|up	yes|up	2
TRINITY_DN19984_c0_g1	no|down	no|down	no|up	no|down	no|no change	no|down	yes|down	yes|up	no|down	no|up	2
TRINITY_DN23357_c0_g1	no|down	no|up	no|up	yes|down	no|up	yes|down	no|down	yes|up	no|up	no|up	3
TRINITY_DN7625_c0_g1	no|up	no|down	yes|down	no|up	yes|down	no|down	no|down	no|down	no|down	yes|down	3	XP_028167740.1(toll-like receptor 6 [Ostrinia furnacalis])
TRINITY_DN987_c0_g1	no|up	no|up	no|down	no|up	no|down	no|down	no|up	no|down	no|up	yes|down	1
TRINITY_DN1375_c0_g1	yes|down	no|down	yes|down	no|down	no|down	no|up	no|up	no|down	yes|up	no|up	3	AKL78861.1(glutaminase [Chilo suppressalis])
TRINITY_DN43767_c0_g5	no|no change	no|no change	no|no change	yes|down	no|no change	yes|down	yes|down	yes|up	no|no change	no|no change	4	XP_008557031.1(PREDICTED: laminin subunit alpha [Microplitis demolitor])
TRINITY_DN71204_c0_g1	no|up	no|up	no|down	no|up	no|down	no|up	no|up	no|down	no|down	yes|down	1	XP_028160650.1(5-hydroxytryptamine receptor 3B-like [Ostrinia furnacalis])
TRINITY_DN126127_c0_g1	no|up	yes|up	yes|up	no|down	yes|up	no|down	no|up	yes|up	no|up	no|up	4	XP_028166396.1(prolow-density lipoprotein receptor-related protein 1, partial [Ostrinia furnacalis])
TRINITY_DN6636_c2_g1	no|down	no|down	no|up	no|up	no|up	no|up	no|up	no|up	no|down	yes|up	1	XP_032528134.1(zinc finger protein 57-like [Danaus plexippus plexippus])
TRINITY_DN13888_c0_g1	yes|up	no|up	yes|up	no|up	no|up	no|down	no|up	no|up	no|down	no|down	2
TRINITY_DN21451_c0_g1	no|up	no|down	yes|down	no|up	yes|down	no|down	no|down	yes|down	no|down	yes|down	4	XP_028169061.1(gelsolin-like [Ostrinia furnacalis])
TRINITY_DN39860_c0_g1	yes|down	no|down	no|down	no|down	no|down	no|up	no|down	no|up	no|down	no|up	1
TRINITY_DN107650_c0_g2	no|no change	no|no change	yes|down	no|no change	yes|down	no|no change	no|no change	yes|down	no|no change	yes|down	4	KPJ15683.1(Chymotrypsin-2 [Papilio machaon])
TRINITY_DN7948_c0_g1	no|up	yes|down	yes|down	no|up	yes|down	no|down	yes|down	yes|down	yes|down	yes|down	7
TRINITY_DN37862_c0_g1	yes|up	no|up	no|up	no|up	no|up	no|down	no|down	no|up	no|down	no|down	1
TRINITY_DN472_c1_g1	no|up	no|up	no|down	no|up	no|down	no|down	no|down	no|down	no|down	yes|down	1
TRINITY_DN31955_c0_g1	no|down	no|down	no|up	no|down	no|up	no|up	no|down	no|up	no|up	yes|up	1	XP_028158957.1(uncharacterized protein LOC114351820 [Ostrinia furnacalis])
TRINITY_DN49600_c1_g1	no|up	no|up	no|up	no|up	yes|up	no|up	no|up	no|up	no|up	no|up	1
TRINITY_DN59009_c0_g1	yes|up	no|up	yes|up	no|up	yes|up	no|down	no|up	no|up	no|up	no|up	3
TRINITY_DN55692_c0_g1	no|no change	no|no change	yes|down	no|no change	yes|down	no|no change	no|no change	yes|down	no|no change	yes|down	4
TRINITY_DN19611_c0_g1	no|up	no|up	yes|up	no|up	yes|up	no|down	no|up	no|up	no|down	no|up	2	XP_028156363.1(glutamate decarboxylase 1-like isoform X1 [Ostrinia furnacalis])
TRINITY_DN28859_c0_g1	no|up	no|down	no|down	no|down	yes|down	no|down	no|down	no|down	no|down	yes|down	2	XP_028173316.1(putative inorganic phosphate cotransporter isoform X2 [Ostrinia furnacalis])
TRINITY_DN9301_c0_g1	no|down	no|down	no|up	no|down	no|up	no|down	no|down	yes|up	no|up	yes|up	2
TRINITY_DN1226_c0_g1	no|up	no|down	yes|up	no|down	no|up	no|down	no|down	yes|up	no|down	yes|up	3
TRINITY_DN941_c0_g1	no|down	no|up	no|up	no|down	no|up	no|down	no|up	no|up	no|up	yes|up	1	XP_028162537.1(uncharacterized protein LOC114354376 [Ostrinia furnacalis])
TRINITY_DN18916_c0_g1	no|down	no|down	yes|down	no|down	no|down	no|up	no|down	no|down	no|up	no|down	1	RVE41649.1(hypothetical protein evm_013688, partial [Chilo suppressalis])
TRINITY_DN36171_c0_g1	no|down	no|up	no|down	yes|down	no|down	no|down	no|down	no|up	no|up	no|down	1
TRINITY_DN51674_c0_g1	no|down	no|down	yes|down	no|down	yes|down	no|up	no|down	no|down	no|up	yes|down	3	XP_028173612.1(organic cation transporter protein-like [Ostrinia furnacalis])
TRINITY_DN498_c0_g1	no|up	no|down	yes|down	no|up	yes|down	no|down	no|down	yes|down	no|down	yes|down	4
TRINITY_DN481_c0_g1	no|down	no|down	yes|up	no|down	yes|up	no|up	no|up	yes|up	no|up	yes|up	4
TRINITY_DN32057_c0_g1	no|up	no|up	no|down	no|down	no|down	no|down	no|down	no|down	no|down	yes|down	1	XP_013187968.1(PREDICTED: WAS/WASL-interacting protein family member 3-like isoform X1 [Amyelois transitella])
TRINITY_DN16162_c0_g1	no|up	no|down	no|down	no|down	yes|down	no|down	no|down	no|down	no|down	yes|down	2
TRINITY_DN25797_c0_g2	no|down	no|down	no|down	no|down	yes|down	no|down	no|down	no|down	no|down	no|down	1
TRINITY_DN36352_c0_g1	no|down	no|up	no|down	yes|down	no|down	no|down	no|down	no|up	no|up	no|down	1
TRINITY_DN774_c0_g1	no|down	no|down	yes|down	no|down	yes|down	no|up	no|down	no|down	no|down	no|down	2	XP_028163686.1(uncharacterized protein LOC114355181 [Ostrinia furnacalis])
TRINITY_DN21074_c0_g1	no|down	no|down	yes|up	no|up	yes|up	no|up	no|up	yes|up	no|up	yes|up	4	XP_028176733.1(zinc finger protein 782-like isoform X1 [Ostrinia furnacalis])
TRINITY_DN17417_c0_g1	no|up	no|down	yes|down	no|up	yes|down	no|down	no|down	yes|down	no|down	yes|down	4	XP_028176743.1(sodium/hydrogen exchanger 9B2-like isoform X4 [Ostrinia furnacalis])
TRINITY_DN704_c0_g2	no|down	no|down	yes|down	no|up	yes|down	no|up	no|down	yes|down	no|down	yes|down	4	AFM77754.1(putative trypsin 6 [Ostrinia nubilalis])
TRINITY_DN18261_c0_g1	no|down	no|down	no|up	no|down	no|up	no|down	no|down	no|up	no|up	yes|up	1	XP_028168626.1(DNA cross-link repair 1A protein-like isoform X1 [Ostrinia furnacalis])
TRINITY_DN704_c0_g1	no|up	no|up	yes|down	no|up	yes|down	no|up	no|up	yes|down	no|up	yes|down	4	XP_011561432.1(PREDICTED: trypsin, alkaline C-like isoform X2 [Plutella xylostella])
TRINITY_DN53976_c0_g1	no|down	no|down	no|up	no|down	no|up	no|down	no|down	yes|up	no|down	yes|up	2	XP_028166012.1(uncharacterized protein LOC114356849 [Ostrinia furnacalis])
TRINITY_DN17361_c0_g1	no|up	no|up	no|up	no|up	yes|up	no|down	no|up	no|up	no|up	no|up	1
TRINITY_DN51321_c0_g1	no|down	yes|down	no|up	no|up	no|down	no|up	no|up	no|down	no|down	no|up	1
TRINITY_DN92774_c0_g1	no|down	no|down	no|up	no|up	no|up	no|up	no|up	no|no change	no|up	yes|up	1
TRINITY_DN62781_c0_g2	no|down	no|down	no|down	no|down	yes|down	no|down	yes|down	no|up	no|down	no|down	2	XP_028169756.1(23 kDa integral membrane protein-like [Ostrinia furnacalis])
TRINITY_DN40648_c0_g2	no|no change	no|no change	no|no change	yes|down	no|no change	no|down	yes|down	yes|up	no|no change	no|no change	3
TRINITY_DN49_c0_g1	no|down	no|down	no|up	no|down	no|up	no|up	no|up	no|up	no|up	yes|up	1	XP_021198429.1(uncharacterized protein LOC110382234 isoform X1 [Helicoverpa armigera])
TRINITY_DN36434_c0_g2	no|up	no|up	yes|down	no|down	no|down	no|down	no|down	no|down	no|up	yes|down	2	XP_028163599.1(clotting factor B isoform X1 [Ostrinia furnacalis])
TRINITY_DN36434_c0_g1	no|down	no|up	yes|down	no|down	no|down	no|down	no|up	no|down	no|up	yes|down	2
TRINITY_DN28347_c0_g1	no|down	yes|down	no|up	no|down	no|up	no|up	no|down	no|up	no|down	yes|up	2
TRINITY_DN90852_c0_g1	no|down	no|down	no|up	no|down	no|up	no|down	no|down	no|up	no|down	yes|up	1	PZC81834.1(hypothetical protein B5X24_HaOG211847 [Helicoverpa armigera])
TRINITY_DN10765_c0_g1	no|down	no|down	no|up	no|up	no|up	yes|up	no|up	no|down	no|up	yes|up	2
TRINITY_DN26109_c0_g1	no|up	no|down	no|down	no|down	yes|down	no|down	no|down	no|down	no|down	yes|down	2	XP_028174808.1(uncharacterized protein LOC114363317 [Ostrinia furnacalis])
TRINITY_DN631_c0_g1	no|up	yes|up	no|up	no|down	yes|up	yes|down	no|down	yes|up	no|up	no|up	4	XP_028172895.1(cytosolic 10-formyltetrahydrofolate dehydrogenase isoform X1 [Ostrinia furnacalis])
TRINITY_DN35142_c0_g1	no|up	yes|up	no|up	no|down	no|up	no|down	no|down	no|up	no|up	no|down	1
TRINITY_DN14467_c0_g1	no|up	no|up	yes|down	yes|down	yes|down	no|down	no|down	no|down	no|up	yes|down	4	XP_028173313.1(putative inorganic phosphate cotransporter [Ostrinia furnacalis])
TRINITY_DN6185_c0_g1	no|up	no|down	no|down	no|up	yes|down	no|down	no|down	yes|down	no|down	yes|down	3	XP_028179228.1(mitogen-activated protein kinase 1 [Ostrinia furnacalis])
TRINITY_DN23278_c0_g1	no|down	no|down	yes|up	no|up	yes|up	no|up	no|up	no|up	no|down	yes|up	3
TRINITY_DN15624_c0_g1	yes|up	no|up	yes|down	no|up	yes|down	no|down	no|down	yes|down	no|down	yes|down	5	XP_028161770.1(LOW QUALITY PROTEIN: V-type proton ATPase subunit S1-like [Ostrinia furnacalis])
TRINITY_DN15624_c0_g3	no|up	no|down	yes|down	no|down	yes|down	no|down	no|down	yes|down	no|down	yes|down	4
TRINITY_DN15624_c0_g2	no|up	no|up	no|down	no|up	yes|down	no|down	no|down	no|down	no|down	yes|down	2
TRINITY_DN8406_c0_g1	no|up	no|up	no|down	no|down	no|down	no|down	no|up	no|down	no|up	yes|down	1
TRINITY_DN668_c0_g1	yes|up	yes|up	no|up	no|down	yes|up	no|down	no|up	no|up	no|up	no|down	3	XP_028172316.1(fatty acid synthase-like isoform X1 [Ostrinia furnacalis])
TRINITY_DN24024_c0_g1	yes|up	no|up	no|up	no|up	no|down	no|up	no|up	no|down	no|down	no|down	1	XP_028166090.1(dolichyl-diphosphooligosaccharide--protein glycosyltransferase subunit 1 [Ostrinia furnacalis])
TRINITY_DN1799_c0_g1	no|up	no|up	no|down	no|up	no|down	no|down	no|down	no|down	no|down	yes|down	1
TRINITY_DN18598_c0_g1	no|up	no|up	no|down	no|down	no|down	no|down	no|down	no|down	no|down	yes|down	1	XP_028177748.1(protein lin-37 homolog isoform X1 [Ostrinia furnacalis])
TRINITY_DN45575_c0_g1	no|down	no|down	no|up	no|up	no|up	no|up	no|up	no|up	no|down	yes|up	1
TRINITY_DN4073_c0_g1	no|down	no|down	no|down	no|down	yes|down	no|up	no|down	no|down	no|down	no|down	1
TRINITY_DN7120_c0_g1	no|down	no|up	no|up	no|down	yes|up	no|up	no|up	no|up	no|up	no|up	1
TRINITY_DN123139_c0_g1	no|no change	no|no change	yes|down	no|no change	yes|down	no|no change	no|no change	yes|down	no|no change	yes|down	4
TRINITY_DN40219_c0_g1	no|down	no|down	yes|up	no|down	no|up	no|down	no|down	yes|up	no|up	yes|up	3
TRINITY_DN19697_c0_g1	no|up	no|up	no|down	yes|down	no|down	yes|down	no|down	no|up	no|up	no|down	2
TRINITY_DN516_c0_g1	no|down	no|down	no|up	no|down	no|up	no|up	no|up	no|up	no|up	yes|up	1	XP_028157693.1(uncharacterized protein LOC114350926 [Ostrinia furnacalis])
TRINITY_DN1555_c0_g1	no|up	no|up	yes|down	no|down	no|down	no|down	no|up	no|down	no|up	yes|down	2
TRINITY_DN1046_c0_g2	yes|down	no|down	no|up	no|down	no|up	no|up	no|down	no|up	no|down	yes|up	2	PZC83521.1(hypothetical protein B5X24_HaOG207504 [Helicoverpa armigera])
TRINITY_DN26293_c0_g1	yes|up	no|up	no|down	no|up	no|down	no|down	no|down	no|down	no|down	yes|down	2	XP_028161057.1(UDP-glucose 6-dehydrogenase [Ostrinia furnacalis])
TRINITY_DN34646_c0_g1	no|down	no|down	yes|down	no|down	no|down	no|up	no|down	yes|down	no|up	no|down	2	XP_028168586.1(uncharacterized protein LOC114358747 [Ostrinia furnacalis])
TRINITY_DN117409_c0_g1	no|down	no|down	yes|down	no|down	no|down	no|up	no|down	no|down	no|down	no|down	1	XP_028163608.1(integrin beta pat-3-like [Ostrinia furnacalis])
TRINITY_DN6684_c0_g1	yes|up	no|up	no|down	no|up	no|down	no|down	no|down	no|down	no|down	yes|down	2	XP_028159296.1(26S proteasome non-ATPase regulatory subunit 6 isoform X1 [Ostrinia furnacalis])
TRINITY_DN567_c0_g1	no|down	no|up	no|up	no|down	yes|up	no|down	no|up	no|up	no|up	yes|up	2
TRINITY_DN23452_c0_g1	no|up	no|down	yes|up	no|up	no|up	no|up	no|up	no|up	no|down	no|up	1	XP_028168077.1(zinc finger protein 664-like [Ostrinia furnacalis])
TRINITY_DN54330_c0_g1	yes|up	no|up	no|up	no|up	no|down	no|down	no|up	no|down	no|down	no|down	1	XP_028172501.1(ethanolaminephosphotransferase 1-like [Ostrinia furnacalis])
TRINITY_DN37461_c0_g1	yes|down	yes|down	yes|down	no|down	yes|down	no|down	yes|down	no|down	yes|down	yes|down	7
TRINITY_DN32299_c0_g1	no|down	no|down	no|up	no|down	no|up	no|up	no|up	no|up	no|up	yes|up	1	XP_028173841.1(uncharacterized protein LOC114362586 [Ostrinia furnacalis])
TRINITY_DN29284_c0_g1	no|down	no|up	yes|down	no|down	yes|down	no|down	no|up	yes|down	no|up	yes|down	4
TRINITY_DN12064_c0_g2	no|up	no|up	no|down	no|down	no|down	no|down	no|up	no|down	no|up	yes|down	1	XP_028168997.1(ras-related protein Rab-35 [Ostrinia furnacalis])
TRINITY_DN3348_c0_g1	yes|down	no|down	no|down	no|down	no|up	no|down	no|down	no|up	no|up	yes|up	2	XP_028158583.1(larval cuticle protein A2B-like [Ostrinia furnacalis])
TRINITY_DN2854_c0_g1	no|down	no|up	no|up	no|down	no|up	no|down	no|up	no|up	no|up	yes|up	1	XP_028175933.1(uncharacterized protein LOC114364125 isoform X1 [Ostrinia furnacalis])
TRINITY_DN9909_c0_g1	no|up	no|up	yes|down	no|down	yes|down	no|down	no|down	yes|down	no|up	yes|down	4
TRINITY_DN14684_c0_g1	no|up	no|down	no|down	no|down	yes|down	no|down	no|down	no|down	no|down	no|down	1
TRINITY_DN134087_c0_g1	yes|down	no|down	no|down	no|down	no|down	no|up	no|down	no|down	no|down	no|down	1	ABK29517.1(cytochrome P450-like TBP, partial [Helicoverpa armigera])
TRINITY_DN14041_c0_g1	yes|down	no|down	no|up	no|down	yes|up	no|up	no|up	yes|up	no|up	yes|up	4	XP_028175833.1(uncharacterized protein LOC114364050 [Ostrinia furnacalis])
TRINITY_DN30780_c0_g2	no|down	no|down	no|up	no|up	no|up	no|up	no|up	no|up	no|down	yes|up	1	XP_026746810.1(protein tramtrack, beta isoform-like isoform X4 [Trichoplusia ni])
TRINITY_DN28210_c0_g1	no|down	no|down	no|up	no|up	no|up	no|up	no|up	no|no change	no|up	yes|up	1
TRINITY_DN48641_c0_g1	no|down	no|down	no|up	no|down	yes|up	no|up	no|up	yes|up	no|up	yes|up	3	XP_026763967.1(RNA-binding protein 45-like [Galleria mellonella])
TRINITY_DN84933_c0_g1	yes|down	no|down	yes|down	no|down	no|down	no|up	no|up	no|down	no|up	no|up	2
TRINITY_DN41456_c0_g1	no|down	no|down	no|up	no|down	no|up	no|up	no|down	no|up	no|down	yes|up	1
TRINITY_DN7595_c0_g1	no|down	no|up	no|up	no|down	yes|up	no|down	no|up	no|up	no|up	no|up	1
TRINITY_DN76793_c0_g1	no|up	no|down	yes|up	no|up	no|no change	no|up	no|no change	no|no change	yes|down	no|up	2	XP_026488490.1(40S ribosomal protein SA [Vanessa tameamea])
TRINITY_DN43232_c0_g1	no|down	no|up	no|no change	no|down	no|up	no|down	no|down	yes|up	no|up	no|up	1
TRINITY_DN15030_c0_g1	no|down	no|down	yes|up	no|up	no|up	no|up	no|up	no|up	no|down	yes|up	2
TRINITY_DN1506_c0_g1	no|up	yes|down	yes|up	no|up	no|up	no|up	yes|down	yes|up	yes|down	yes|up	6
TRINITY_DN103425_c0_g1	no|down	no|down	no|up	no|down	no|up	no|down	no|down	yes|up	no|down	no|up	1
TRINITY_DN4424_c0_g1	yes|up	no|up	no|up	no|up	no|down	no|down	no|up	no|down	no|down	yes|down	2
TRINITY_DN15695_c0_g1	no|down	no|up	no|up	no|up	yes|up	no|up	no|up	no|up	no|up	yes|up	2
TRINITY_DN780_c2_g1	no|up	no|up	yes|up	no|down	yes|up	no|down	no|up	yes|up	no|up	no|up	3
TRINITY_DN3937_c0_g1	no|down	no|up	yes|up	no|down	no|up	no|down	no|down	yes|up	no|up	yes|up	3
TRINITY_DN43938_c0_g1	no|down	yes|down	no|down	no|up	no|down	no|up	no|down	no|down	no|down	no|up	1	XP_028166266.1(uncharacterized protein LOC114357040 [Ostrinia furnacalis])
TRINITY_DN4253_c0_g1	no|up	no|up	no|down	no|down	no|down	no|down	no|down	no|down	no|down	yes|down	1	XP_030029822.1(protein real-time isoform X1 [Manduca sexta])
TRINITY_DN757_c0_g1	no|up	yes|up	no|down	no|up	no|up	no|down	no|up	no|down	no|up	yes|down	2
TRINITY_DN98024_c0_g1	no|up	no|down	yes|up	no|up	no|up	no|up	no|up	no|up	no|down	no|up	1
TRINITY_DN112649_c0_g1	no|up	no|down	no|down	no|up	yes|down	no|up	no|down	no|down	no|down	no|down	1
TRINITY_DN10220_c0_g1	no|up	no|up	yes|down	no|down	yes|down	no|down	no|down	no|down	no|up	yes|down	3	XP_028162016.1(beta-1,4-N-acetylgalactosaminyltransferase bre-4-like [Ostrinia furnacalis])
TRINITY_DN956_c0_g3	no|up	no|up	no|up	no|up	yes|up	no|up	no|up	no|up	no|up	no|up	1
TRINITY_DN137253_c0_g1	no|down	no|down	no|up	no|down	no|up	no|up	no|down	no|up	no|up	yes|up	1	XP_028158558.1(dynein regulatory complex subunit 3 [Ostrinia furnacalis])
TRINITY_DN17674_c0_g1	no|down	no|down	no|up	no|down	no|up	no|up	no|down	no|up	no|up	yes|up	1	PZC80076.1(hypothetical protein B5X24_HaOG215417 [Helicoverpa armigera])
TRINITY_DN57213_c0_g1	yes|down	yes|down	no|up	no|down	no|up	no|up	no|down	no|up	no|down	yes|up	3	RVE43824.1(hypothetical protein evm_011535 [Chilo suppressalis])
TRINITY_DN28274_c0_g1	no|up	no|up	no|down	no|up	no|down	no|down	no|down	no|down	no|down	yes|down	1
TRINITY_DN87367_c0_g1	no|up	no|down	yes|down	no|up	yes|down	no|down	no|down	no|down	no|down	yes|down	3
TRINITY_DN3237_c2_g1	no|down	no|down	no|down	no|down	yes|down	no|up	no|down	no|down	no|down	no|down	1
TRINITY_DN52208_c0_g2	no|up	no|down	no|down	no|up	yes|down	no|down	no|down	no|down	no|down	no|down	1	XP_028161178.1(synaptic vesicle glycoprotein 2C-like isoform X1 [Ostrinia furnacalis])
TRINITY_DN1169_c0_g1	no|up	no|up	yes|up	no|up	yes|up	no|up	no|up	no|up	no|up	yes|up	3	RVE52579.1(hypothetical protein evm_002698 [Chilo suppressalis])
TRINITY_DN12888_c0_g1	yes|up	no|up	no|up	yes|up	no|down	no|up	no|up	no|down	no|down	no|down	2
TRINITY_DN14295_c0_g1	no|down	no|down	no|up	no|up	no|up	no|up	no|up	no|up	no|down	yes|up	1
TRINITY_DN29596_c0_g1	no|up	no|up	no|up	no|up	yes|up	no|down	no|up	no|up	no|up	no|up	1	XP_028165848.1(uncharacterized protein LOC114356715 [Ostrinia furnacalis])
TRINITY_DN6845_c0_g1	no|down	yes|down	no|down	no|down	yes|down	no|up	no|down	no|up	no|down	no|up	2	XP_028178713.1(uncharacterized protein LOC114366121 [Ostrinia furnacalis])
TRINITY_DN66209_c0_g1	no|up	no|up	yes|down	no|down	yes|down	no|down	no|down	no|down	no|up	yes|down	3	XP_028175285.1(uncharacterized protein LOC114363686 [Ostrinia furnacalis])
TRINITY_DN16147_c0_g1	no|up	yes|down	yes|down	no|up	yes|down	no|up	no|down	yes|down	no|down	yes|down	5	XP_028166093.1(aldo-keto reductase AKR2E4-like isoform X1 [Ostrinia furnacalis])
TRINITY_DN6913_c0_g1	no|down	no|up	yes|down	no|down	no|down	no|down	no|up	no|down	no|up	yes|down	2
TRINITY_DN25378_c0_g1	no|down	no|up	yes|down	no|down	no|down	no|down	no|down	no|down	no|up	no|down	1	XP_028162755.1(sialin-like isoform X1 [Ostrinia furnacalis])
TRINITY_DN55880_c1_g1	no|up	no|up	yes|down	no|up	yes|down	no|down	no|up	yes|down	no|up	yes|down	4
TRINITY_DN10154_c1_g1	no|down	no|up	no|up	no|down	no|up	no|down	no|up	no|up	no|up	yes|up	1	XP_028178858.1(uncharacterized protein LOC114366221 [Ostrinia furnacalis])
TRINITY_DN28958_c0_g1	no|down	no|down	no|up	no|down	no|up	no|up	no|down	no|up	no|up	yes|up	1	GBP13921.1(Ig-like V-type domain-containing protein FAM187A [Eumeta japonica])
TRINITY_DN101923_c0_g1	no|up	no|down	no|down	no|down	no|down	no|down	no|down	no|down	no|down	yes|down	1	XP_028160705.1(cardioacceleratory peptide receptor-like isoform X1 [Ostrinia furnacalis])
TRINITY_DN5451_c0_g1	no|down	yes|up	no|up	yes|down	yes|up	yes|down	no|down	yes|up	yes|up	yes|up	7
TRINITY_DN63402_c0_g1	no|up	no|up	no|down	no|up	no|down	no|down	no|up	no|down	no|up	yes|down	1
TRINITY_DN75014_c0_g1	no|up	no|up	yes|up	no|up	no|up	no|down	no|up	no|up	no|down	no|down	1
TRINITY_DN51929_c0_g1	yes|up	no|down	no|up	no|up	no|down	no|up	no|up	no|down	no|down	no|down	1
TRINITY_DN2430_c0_g1	no|down	no|down	yes|down	no|down	yes|down	no|up	no|down	no|down	no|down	no|down	2	XP_028167803.1(uncharacterized protein LOC114358126 [Ostrinia furnacalis])
TRINITY_DN2197_c0_g1	no|down	no|up	no|up	no|down	yes|up	no|up	no|up	no|up	no|up	yes|up	2
TRINITY_DN36373_c0_g1	no|up	no|up	no|down	no|up	no|down	no|down	no|up	no|down	no|down	yes|down	1
TRINITY_DN13435_c0_g1	no|up	no|down	no|down	no|down	yes|down	no|down	no|down	no|up	no|down	no|down	1	XP_028175429.1(putative mediator of RNA polymerase II transcription subunit 26 [Ostrinia furnacalis])
TRINITY_DN19771_c0_g1	yes|up	no|down	yes|up	no|up	no|down	no|down	no|down	no|down	yes|down	no|down	3	XP_028161782.1(ATP-citrate synthase [Ostrinia furnacalis])
TRINITY_DN120349_c1_g1	yes|down	no|up	yes|down	no|down	no|up	no|up	no|up	no|down	no|up	no|down	2	ACO24949.1(cytochrome c oxidase subunit I, partial [Sarcophaga argyrostoma])
TRINITY_DN106605_c0_g1	no|down	no|down	no|up	no|down	no|up	no|up	no|down	no|up	no|up	yes|up	1
TRINITY_DN42051_c0_g1	no|up	no|down	no|down	no|up	yes|down	no|down	no|down	no|down	no|down	yes|down	2	XP_028157910.1(integrin alpha-PS5-like [Ostrinia furnacalis])
TRINITY_DN17502_c0_g1	no|down	no|down	yes|down	no|up	yes|down	no|up	no|down	yes|down	no|down	yes|down	4	XP_028164779.1(lipase 3-like [Ostrinia furnacalis])
TRINITY_DN17502_c0_g2	no|no change	no|up	yes|down	no|no change	no|down	no|no change	no|up	no|down	no|up	yes|down	2	XP_028164779.1(lipase 3-like [Ostrinia furnacalis])
TRINITY_DN15097_c0_g1	no|down	no|up	no|up	no|down	no|up	no|up	no|up	yes|up	no|up	yes|up	2	XP_028170706.1(zinc finger protein 300-like [Ostrinia furnacalis])
TRINITY_DN5649_c0_g1	no|down	yes|down	no|up	no|down	no|down	no|up	no|down	no|up	yes|down	yes|up	3
TRINITY_DN2811_c0_g1	no|up	no|up	yes|down	no|up	yes|down	no|down	no|down	yes|down	no|down	yes|down	4	GBP89731.1(Leucine-rich repeat-containing protein 47 [Eumeta japonica])
TRINITY_DN14262_c0_g1	yes|down	no|down	no|down	yes|down	no|up	no|down	no|down	yes|up	no|up	yes|up	4	AJN91173.1(cytochrome P450 monooxygenase CYP9G18 [Cnaphalocrocis medinalis])
TRINITY_DN25276_c0_g1	no|up	no|down	no|up	no|up	yes|down	no|down	no|down	no|down	yes|down	no|down	2	XP_028174621.1(rhophilin-2 isoform X2 [Ostrinia furnacalis])
TRINITY_DN30346_c0_g1	no|down	no|down	no|down	no|up	yes|down	no|up	no|down	no|down	no|down	no|down	1	XP_028157353.1(G-protein coupled receptor Mth2-like [Ostrinia furnacalis])
TRINITY_DN459_c0_g1	yes|down	yes|down	no|up	no|down	no|down	no|up	yes|down	no|up	no|down	yes|up	4
TRINITY_DN23527_c0_g1	no|up	no|up	no|down	no|down	no|down	no|down	no|up	no|down	no|up	yes|down	1	XP_028172811.1(uncharacterized protein LOC114361819 isoform X1 [Ostrinia furnacalis])
TRINITY_DN962_c6_g1	no|down	no|down	yes|down	no|up	yes|down	no|up	no|down	yes|down	no|down	yes|down	4
TRINITY_DN46658_c1_g1	no|up	no|down	yes|down	no|down	yes|down	no|down	no|down	no|down	no|down	yes|down	3	BAR64784.1(carboxylesterase, partial [Ostrinia furnacalis])
TRINITY_DN3847_c1_g1	yes|down	no|down	no|down	no|down	no|up	no|up	no|up	no|up	no|up	no|up	1	XP_028178697.1(ribosome production factor 2 homolog [Ostrinia furnacalis])
TRINITY_DN14455_c0_g1	no|down	no|down	no|up	no|up	no|up	no|up	no|up	no|up	no|up	yes|up	1
TRINITY_DN8932_c1_g1	no|down	no|down	no|up	no|down	no|up	no|up	no|down	no|up	no|down	yes|up	1
TRINITY_DN1638_c0_g2	no|down	no|down	yes|down	no|down	yes|down	no|up	no|down	no|down	no|up	no|down	2	XP_028166229.1(uncharacterized protein LOC114357015 [Ostrinia furnacalis])
TRINITY_DN1638_c0_g1	no|down	no|up	yes|down	no|down	no|down	no|down	no|down	no|down	no|up	no|down	1
TRINITY_DN1728_c1_g1	no|up	no|down	no|down	no|down	yes|down	no|down	yes|down	no|down	no|down	yes|down	3	XP_028170822.1(uncharacterized protein LOC114360338 isoform X1 [Ostrinia furnacalis])
TRINITY_DN86638_c0_g1	no|down	no|down	yes|down	no|down	no|down	no|down	no|down	no|down	no|up	no|down	1
TRINITY_DN1787_c0_g1	no|up	no|up	no|down	no|down	no|down	no|down	no|down	no|down	no|down	yes|down	1	XP_028173549.1(uncharacterized protein LOC114362367 [Ostrinia furnacalis])
TRINITY_DN244_c3_g1	no|up	no|up	no|up	no|down	yes|up	no|down	no|down	yes|up	no|down	no|up	2
TRINITY_DN36949_c0_g1	no|down	no|up	no|up	no|down	yes|up	no|up	no|up	no|up	no|up	no|up	1
TRINITY_DN14999_c0_g1	no|down	no|down	yes|down	no|down	yes|down	no|down	no|down	no|down	no|down	no|down	2
TRINITY_DN8183_c1_g1	no|down	no|down	no|down	no|up	no|down	no|up	no|up	yes|down	no|down	no|down	1
TRINITY_DN147831_c0_g1	no|down	no|down	no|up	no|down	no|up	no|up	no|down	no|up	no|up	yes|up	1	XP_021198053.1(zinc finger BED domain-containing protein 4-like [Helicoverpa armigera])
TRINITY_DN13856_c0_g1	no|up	no|up	no|down	no|up	yes|down	no|up	no|up	yes|down	no|down	yes|down	3	XP_028160304.1(angiotensin-converting enzyme-like [Ostrinia furnacalis])
TRINITY_DN77431_c0_g1	no|down	no|down	yes|up	no|up	yes|up	no|up	no|up	yes|up	no|down	yes|up	4
TRINITY_DN5773_c0_g1	yes|down	no|down	yes|down	no|down	no|down	no|up	no|up	no|down	no|up	no|up	2	XP_022828240.1(uncharacterized protein LOC111357680 isoform X1 [Spodoptera litura])
TRINITY_DN98290_c0_g1	no|up	no|up	yes|up	no|up	yes|up	no|down	no|up	yes|up	no|up	no|up	3
TRINITY_DN49493_c0_g1	no|up	no|up	yes|up	no|up	no|up	no|up	no|up	no|up	no|down	no|up	1	XP_028161853.1(N-alpha-acetyltransferase 80 [Ostrinia furnacalis])
TRINITY_DN100047_c0_g1	no|no change	no|no change	no|no change	yes|down	no|no change	no|down	yes|down	yes|up	no|no change	no|no change	3	XP_008545555.1(PREDICTED: uncharacterized protein LOC103569818 [Microplitis demolitor])
TRINITY_DN34824_c0_g1	no|up	no|up	no|down	no|down	no|down	no|down	no|down	no|down	no|down	yes|down	1	XP_028159802.1(dual specificity tyrosine-phosphorylation-regulated kinase 2 [Ostrinia furnacalis])
TRINITY_DN45233_c0_g1	no|down	no|down	yes|down	no|up	yes|down	no|up	no|up	yes|down	no|up	yes|down	4	XP_028177162.1(myosin heavy chain 95F isoform X10 [Ostrinia furnacalis])
TRINITY_DN66638_c1_g1	yes|up	no|up	yes|up	yes|up	no|down	no|down	no|down	no|down	yes|down	no|down	4
TRINITY_DN14630_c0_g1	yes|down	no|down	no|down	no|down	no|up	no|up	no|down	no|up	no|up	no|up	1	PZC72507.1(hypothetical protein B5X24_HaOG211075 [Helicoverpa armigera])
TRINITY_DN53080_c0_g1	no|down	no|down	yes|up	no|down	no|up	no|up	no|down	yes|up	no|up	yes|up	3	XP_028170272.1(uncharacterized protein LOC114359921 [Ostrinia furnacalis])
TRINITY_DN4319_c0_g1	no|down	no|down	no|up	no|down	no|up	no|up	no|up	no|up	no|up	yes|up	1
TRINITY_DN24227_c0_g2	yes|down	no|down	no|down	no|down	no|down	no|up	no|down	no|up	no|no change	no|up	1
TRINITY_DN19653_c0_g1	no|up	no|up	no|up	no|up	yes|up	no|up	no|up	no|up	no|up	no|up	1
TRINITY_DN10518_c2_g1	no|down	no|down	no|up	no|down	yes|up	no|up	no|up	no|up	no|up	yes|up	2	XP_028177477.1(dimethyladenosine transferase 2, mitochondrial [Ostrinia furnacalis])
TRINITY_DN140134_c0_g1	no|up	no|down	yes|down	no|up	yes|down	no|up	no|up	yes|down	no|down	yes|down	4
TRINITY_DN9492_c0_g1	yes|down	yes|down	yes|up	no|down	no|up	no|up	no|down	yes|up	no|down	yes|up	5	XP_028168019.1(aldo-keto reductase AKR2E4-like [Ostrinia furnacalis])
TRINITY_DN44090_c0_g2	no|down	no|down	no|down	no|down	yes|down	no|down	yes|down	no|down	no|down	no|down	2	XP_022818122.1(uncharacterized protein LOC111350703 [Spodoptera litura])
TRINITY_DN7301_c0_g1	no|down	no|down	no|up	no|down	no|up	no|down	no|down	no|up	no|down	yes|up	1
TRINITY_DN56226_c0_g3	no|down	no|down	yes|down	no|down	yes|down	no|down	yes|down	no|down	no|down	yes|down	4	XP_028159992.1(uncharacterized protein LOC114352560 [Ostrinia furnacalis])
TRINITY_DN2745_c3_g1	no|down	no|down	no|up	no|down	no|up	no|up	no|down	no|up	no|up	yes|up	1	RVE46588.1(hypothetical protein evm_008775 [Chilo suppressalis])
TRINITY_DN7475_c0_g2	no|down	no|down	no|up	no|down	no|up	no|up	no|down	no|up	no|down	yes|up	1
TRINITY_DN7475_c0_g1	yes|down	no|down	no|up	no|down	no|up	no|up	no|down	yes|up	no|up	yes|up	3
TRINITY_DN6059_c0_g1	no|down	no|down	yes|down	no|down	yes|down	no|down	no|down	yes|down	no|down	yes|down	4	XP_028156478.1(brachyurin-like [Ostrinia furnacalis])
TRINITY_DN23617_c1_g1	yes|up	no|up	no|up	yes|up	no|down	no|down	no|up	no|down	no|down	yes|down	3	XP_028179356.1(zinc finger protein 774 isoform X1 [Ostrinia furnacalis])
TRINITY_DN15165_c0_g1	no|down	no|up	no|up	no|up	yes|up	no|up	no|up	yes|up	no|up	yes|up	3
TRINITY_DN1086_c0_g1	no|up	no|down	yes|up	no|up	no|up	no|up	no|up	no|up	no|down	no|up	1
TRINITY_DN21501_c0_g2	no|up	yes|up	yes|up	no|down	yes|up	no|down	no|up	no|up	yes|up	yes|up	5	XP_021181605.1(bombyxin G-1-like [Helicoverpa armigera])
TRINITY_DN21501_c0_g1	yes|up	no|up	yes|up	no|down	no|up	no|down	no|down	no|up	no|down	no|up	2	PCG78497.1(hypothetical protein B5V51_3957 [Heliothis virescens])
TRINITY_DN13192_c0_g1	no|up	no|up	no|down	no|down	no|down	no|down	no|down	no|down	no|up	yes|down	1
TRINITY_DN1898_c0_g1	no|up	no|up	yes|up	no|up	yes|up	no|down	no|up	no|up	no|up	yes|up	3
TRINITY_DN6006_c0_g1	yes|down	no|down	no|up	no|down	no|up	no|up	no|down	no|up	no|up	yes|up	2	RVE45458.1(hypothetical protein evm_009893 [Chilo suppressalis])
TRINITY_DN56581_c0_g1	no|down	no|down	no|up	no|down	yes|up	no|down	no|down	yes|up	no|up	yes|up	3
TRINITY_DN110611_c0_g1	no|up	no|up	no|down	no|up	no|down	no|down	no|down	no|down	no|down	yes|down	1	XP_013135044.1(PREDICTED: myrosinase 1-like [Papilio polytes])
TRINITY_DN26174_c0_g1	no|down	no|up	no|up	no|up	no|up	no|up	no|up	no|up	no|up	yes|up	1	XP_028176475.1(DNA repair protein XRCC4-like [Ostrinia furnacalis])
TRINITY_DN131364_c1_g1	no|down	no|down	no|up	no|down	no|up	no|up	no|down	no|up	no|down	yes|up	1	XP_028163106.1(uncharacterized protein LOC114354756 [Ostrinia furnacalis])
TRINITY_DN29462_c0_g1	no|up	no|down	no|down	yes|up	yes|down	no|up	no|down	no|down	yes|down	no|down	3
TRINITY_DN98998_c0_g1	yes|down	yes|down	no|up	no|up	no|down	yes|up	no|up	no|down	no|down	yes|up	4	GBP72447.1(hypothetical protein EVAR_24358_1 [Eumeta japonica])
TRINITY_DN75916_c0_g1	yes|up	no|up	no|up	yes|up	no|down	no|down	no|up	no|down	no|down	no|down	2
TRINITY_DN104938_c0_g1	no|down	no|down	yes|up	no|down	yes|up	no|up	no|down	yes|up	no|up	yes|up	4	XP_021193859.1(senecionine N-oxygenase isoform X2 [Helicoverpa armigera])
TRINITY_DN10949_c0_g4	no|no change	no|no change	no|no change	yes|down	no|no change	no|down	yes|down	yes|up	no|no change	no|no change	3
TRINITY_DN3667_c0_g1	yes|up	yes|up	no|up	no|up	no|up	no|down	no|up	no|down	no|up	no|down	2	XP_028159302.1(coronin-2B-like isoform X2 [Ostrinia furnacalis])
TRINITY_DN24492_c0_g1	yes|down	no|down	yes|up	no|down	yes|up	no|up	no|down	yes|up	no|up	yes|up	5	XP_028169321.1(lipase 3-like [Ostrinia furnacalis])
TRINITY_DN10259_c0_g1	no|down	no|down	yes|up	no|down	no|up	no|up	no|up	yes|up	no|up	yes|up	3	XP_028163621.1(uncharacterized protein LOC114355134 [Ostrinia furnacalis])
TRINITY_DN22954_c0_g4	no|up	no|down	no|up	no|down	no|up	no|down	no|down	yes|up	no|down	no|up	1
TRINITY_DN22392_c0_g2	no|down	no|down	no|up	no|up	no|up	no|up	no|up	no|down	no|down	yes|up	1
TRINITY_DN17020_c0_g1	no|down	no|down	yes|down	no|down	yes|down	no|down	no|down	no|down	no|down	yes|down	3	PCG63185.1(hypothetical protein B5V51_12808 [Heliothis virescens])
TRINITY_DN57761_c0_g1	no|down	no|down	no|up	no|up	no|up	no|up	no|up	no|up	no|down	yes|up	1
TRINITY_DN69873_c0_g1	no|up	no|up	no|up	no|down	yes|up	no|down	no|up	no|up	no|up	no|up	1	RVE49732.1(hypothetical protein evm_005602 [Chilo suppressalis])
TRINITY_DN69873_c0_g3	no|down	no|up	yes|down	no|down	no|down	no|up	no|up	no|down	no|up	no|down	1	XP_028175801.1(trypsin inhibitor-like [Ostrinia furnacalis])
TRINITY_DN20763_c0_g1	no|down	no|up	no|up	no|down	yes|up	no|down	no|down	yes|up	no|up	yes|up	3	XP_028164680.1(uncharacterized protein LOC114355848 [Ostrinia furnacalis])
TRINITY_DN4569_c0_g1	no|down	no|up	no|up	no|down	no|up	no|down	no|up	yes|up	no|up	no|up	1	XP_028168879.1(zinc finger protein 99-like isoform X1 [Ostrinia furnacalis])
TRINITY_DN63679_c0_g1	no|down	no|down	yes|down	no|up	yes|down	no|up	no|down	yes|down	no|down	yes|down	4
TRINITY_DN46679_c0_g1	no|up	no|up	no|down	no|up	no|down	no|up	no|up	yes|down	no|down	yes|down	2
TRINITY_DN6534_c0_g1	no|up	no|up	yes|up	no|up	no|up	no|up	no|up	no|up	no|down	no|up	1	PCG74292.1(hypothetical protein B5V51_13574 [Heliothis virescens])
TRINITY_DN22851_c0_g1	no|up	no|up	yes|down	no|down	no|down	no|down	no|down	no|down	no|up	yes|down	2
TRINITY_DN137534_c0_g1	yes|up	no|up	no|up	no|up	no|down	no|down	no|down	no|up	no|down	no|down	1
TRINITY_DN1777_c0_g1	no|up	no|up	no|down	no|up	no|down	no|down	no|up	no|down	no|up	yes|down	1	XP_028165856.1(uncharacterized protein LOC114356722 isoform X1 [Ostrinia furnacalis])
TRINITY_DN3833_c0_g1	yes|up	yes|up	no|up	no|up	no|up	no|down	no|up	no|down	no|up	no|down	2	XP_028164447.1(division abnormally delayed protein [Ostrinia furnacalis])
TRINITY_DN56814_c0_g1	no|down	no|down	no|down	no|up	yes|down	no|up	no|down	no|down	no|down	no|down	1
TRINITY_DN22808_c0_g1	no|up	no|up	yes|down	no|down	yes|down	no|down	no|down	no|down	no|down	yes|down	3	XP_028169967.1(uncharacterized protein LOC114359688 [Ostrinia furnacalis])
TRINITY_DN32004_c0_g1	no|up	no|down	no|down	no|up	yes|down	no|down	no|down	no|down	no|down	no|down	1	XP_028166175.1(G-protein coupled receptor Mth2-like isoform X1 [Ostrinia furnacalis])
TRINITY_DN73149_c0_g1	no|down	no|down	no|up	no|down	no|up	no|up	no|down	no|up	no|up	yes|up	1	XP_028158830.1(uncharacterized protein LOC114351731 isoform X1 [Ostrinia furnacalis])
TRINITY_DN10810_c0_g1	no|up	no|up	no|down	no|up	yes|down	no|down	no|down	no|down	no|down	yes|down	2	XP_026750026.1(arrestin domain-containing protein 17 [Galleria mellonella])
TRINITY_DN26698_c0_g1	no|down	no|down	no|up	no|up	no|no change	no|up	no|no change	no|no change	no|down	yes|up	1
TRINITY_DN81160_c0_g1	no|up	no|up	yes|down	no|up	yes|down	no|down	no|up	yes|down	no|down	yes|down	4
TRINITY_DN15048_c0_g1	no|up	no|up	yes|up	no|up	no|up	no|up	no|up	no|up	no|down	no|up	1
TRINITY_DN20344_c0_g1	no|down	no|up	yes|down	no|down	yes|down	no|down	no|down	yes|down	no|up	yes|down	4
TRINITY_DN8837_c0_g1	no|down	no|up	no|up	yes|down	no|up	yes|down	no|down	yes|up	no|up	yes|up	4
TRINITY_DN38893_c0_g1	no|up	no|up	no|down	no|up	no|down	no|down	no|down	no|down	no|down	yes|down	1
TRINITY_DN7243_c1_g1	no|down	no|up	no|down	no|down	no|up	no|down	no|up	no|down	yes|up	no|down	1	XP_028170897.1(torso-like protein [Ostrinia furnacalis])
TRINITY_DN108200_c0_g1	no|down	no|down	yes|down	no|down	yes|down	no|down	no|down	yes|down	no|down	yes|down	4	XP_028157587.1(uncharacterized protein LOC114350842 [Ostrinia furnacalis])
TRINITY_DN69049_c0_g1	no|up	no|up	yes|down	no|down	no|down	no|down	no|up	no|down	no|up	yes|down	2	XP_028172208.1(membrane alanyl aminopeptidase-like [Ostrinia furnacalis])
TRINITY_DN40993_c0_g1	no|down	no|down	no|up	no|down	no|up	no|up	no|down	no|up	no|up	yes|up	1	XP_028160499.1(lanC-like protein 3 [Ostrinia furnacalis])
TRINITY_DN30052_c0_g1	no|down	no|down	yes|down	no|down	yes|down	no|down	no|down	yes|down	no|up	yes|down	4
TRINITY_DN3446_c0_g1	no|up	no|up	yes|up	no|down	no|up	no|down	no|down	yes|up	no|up	no|up	2	XP_028176615.1(uncharacterized protein LOC114364603 [Ostrinia furnacalis])
TRINITY_DN15447_c0_g1	no|down	no|up	no|up	no|up	yes|up	no|up	no|up	no|up	no|up	yes|up	2
TRINITY_DN9050_c0_g1	no|down	no|down	yes|down	no|down	yes|down	no|down	no|down	no|down	no|down	yes|down	3
TRINITY_DN18136_c0_g1	no|down	no|down	yes|up	no|up	no|up	no|up	no|down	no|up	no|down	yes|up	2	XP_028174765.1(proteoglycan 4-like [Ostrinia furnacalis])
TRINITY_DN18136_c0_g2	no|up	no|down	yes|up	no|up	no|up	no|up	no|down	no|up	no|down	no|up	1	XP_030022969.1(titin-like isoform X1 [Manduca sexta])
TRINITY_DN12576_c0_g1	no|down	no|down	no|up	no|down	no|up	no|up	no|down	no|up	no|down	yes|up	1	XP_026333787.1(eukaryotic translation initiation factor 4E transporter-like isoform X5 [Hyposmocoma kahamanoa])
TRINITY_DN2722_c1_g1	no|down	no|up	no|up	no|down	yes|up	no|down	no|up	no|up	no|up	no|up	1
TRINITY_DN73689_c0_g3	no|down	no|down	no|down	no|down	no|up	no|up	no|down	no|up	no|up	yes|up	1	XP_026495545.1(uncharacterized protein LOC113400254 [Vanessa tameamea])
TRINITY_DN73689_c0_g5	yes|down	no|down	no|down	no|down	no|up	no|up	no|down	no|up	no|up	yes|up	2	PCG64171.1(hypothetical protein B5V51_11100 [Heliothis virescens])
TRINITY_DN28561_c0_g1	no|no change	no|up	yes|down	no|no change	yes|down	no|no change	no|up	yes|down	no|up	yes|down	4
TRINITY_DN3039_c0_g2	no|down	yes|down	no|up	no|down	no|up	no|up	no|down	no|up	no|down	yes|up	2	XP_028160777.1(uncharacterized protein LOC114353136 [Ostrinia furnacalis])
TRINITY_DN18728_c0_g1	no|up	no|up	no|down	no|up	no|down	no|up	no|up	yes|down	no|up	no|down	1	XP_026760784.1(H/ACA ribonucleoprotein complex subunit 3 [Galleria mellonella])
TRINITY_DN116476_c0_g1	no|up	no|up	yes|down	no|up	yes|down	no|no change	no|up	yes|down	no|up	yes|down	4
TRINITY_DN14112_c0_g1	yes|down	yes|down	yes|down	no|down	no|down	no|up	no|down	no|down	no|up	no|up	3	XP_028157763.1(uncharacterized protein LOC114350956 [Ostrinia furnacalis])
TRINITY_DN12428_c0_g1	no|down	yes|down	yes|down	no|down	yes|down	no|down	no|down	yes|down	no|down	yes|down	5	XP_028178660.1(CD63 antigen-like [Ostrinia furnacalis])
TRINITY_DN4465_c0_g1	no|down	no|down	no|up	no|down	no|up	no|up	no|up	no|up	no|up	yes|up	1	XP_028171147.1(nucleolar protein 6-like, partial [Ostrinia furnacalis])
TRINITY_DN4897_c0_g1	no|up	no|up	yes|down	no|down	no|down	no|down	no|up	no|down	no|up	yes|down	2	XP_028170516.1(uncharacterized protein LOC114360135 [Ostrinia furnacalis])
TRINITY_DN91205_c1_g1	no|down	yes|down	yes|up	no|up	yes|up	no|up	no|down	yes|up	no|down	yes|up	5
TRINITY_DN5605_c0_g1	yes|up	no|up	no|up	no|up	no|up	no|down	no|up	no|down	no|down	no|down	1	XP_026739524.1(kinesin-like protein KIF21A [Trichoplusia ni])
TRINITY_DN14523_c0_g2	yes|down	no|down	yes|up	no|down	yes|up	no|up	no|up	yes|up	no|up	yes|up	5
TRINITY_DN14523_c0_g1	yes|down	no|down	no|up	no|down	no|up	no|up	no|down	no|up	no|up	yes|up	2
TRINITY_DN5778_c0_g2	no|up	yes|up	no|up	no|up	no|up	no|down	no|up	no|down	no|down	yes|down	2
TRINITY_DN45004_c0_g1	no|down	no|up	no|up	no|up	no|up	no|up	no|up	no|up	no|up	yes|up	1
TRINITY_DN8817_c0_g1	no|down	no|down	no|up	no|down	no|up	no|up	no|down	no|up	no|down	yes|up	1	XP_028168950.1(proton-coupled amino acid transporter-like protein pathetic [Ostrinia furnacalis])
TRINITY_DN4294_c0_g1	yes|up	no|up	no|up	no|up	no|down	no|down	no|up	no|down	no|down	no|down	1	XP_028158997.1(protein vav isoform X4 [Ostrinia furnacalis])
TRINITY_DN11797_c0_g2	no|down	no|down	yes|down	no|down	yes|down	no|up	no|down	no|down	no|down	no|down	2
TRINITY_DN974_c0_g1	no|down	no|up	no|up	yes|down	yes|up	no|down	no|down	yes|up	no|up	yes|up	4
TRINITY_DN974_c0_g2	no|up	no|up	no|up	yes|down	yes|up	yes|down	no|down	yes|up	no|up	no|up	4
TRINITY_DN91636_c0_g2	no|down	no|up	no|up	no|up	no|up	no|up	no|up	no|up	no|up	yes|up	1	XP_028173587.1(potassium channel subfamily T member 2 isoform X2 [Ostrinia furnacalis])
TRINITY_DN57870_c0_g1	no|up	no|up	no|down	no|up	no|down	no|down	no|up	no|down	no|up	yes|down	1
TRINITY_DN107446_c0_g1	no|up	no|down	yes|up	no|up	no|up	no|up	no|up	no|up	no|down	no|up	1
TRINITY_DN26799_c0_g1	no|down	no|down	no|up	no|down	no|up	no|up	no|down	no|up	no|up	yes|up	1	XP_028177693.1(ZZ-type zinc finger-containing protein 3 [Ostrinia furnacalis])
TRINITY_DN90293_c0_g1	no|no change	no|no change	no|no change	yes|down	no|no change	yes|down	yes|down	yes|up	no|no change	no|no change	4
TRINITY_DN3491_c0_g1	no|up	no|down	yes|down	no|down	yes|down	no|down	no|down	no|down	no|down	yes|down	3	XP_028167691.1(retinol-binding protein pinta-like [Ostrinia furnacalis])
TRINITY_DN74173_c0_g1	no|up	no|down	yes|down	no|down	yes|down	no|down	no|down	no|down	no|down	yes|down	3	AXY94659.1(seroin transcript 1B [Ostrinia nubilalis])
TRINITY_DN10045_c0_g1	no|down	no|down	yes|up	no|up	yes|up	no|up	no|up	no|up	no|up	yes|up	3	XP_028165870.1(methylosome protein 50-like [Ostrinia furnacalis])
TRINITY_DN6639_c0_g1	no|up	yes|up	no|down	no|up	no|up	no|down	no|up	no|down	no|up	no|down	1	XP_028170063.1(nuclear hormone receptor FTZ-F1 beta-like [Ostrinia furnacalis])
TRINITY_DN64214_c0_g1	no|down	yes|down	no|down	no|down	yes|down	no|up	no|down	no|down	no|down	no|up	2
TRINITY_DN3212_c1_g2	no|up	no|up	yes|down	no|down	yes|down	no|down	no|down	no|down	no|down	yes|down	3
TRINITY_DN26361_c0_g1	no|down	no|down	no|up	no|down	no|up	no|up	no|up	no|up	no|up	yes|up	1	XP_026497999.1(uncharacterized protein LOC113402096 isoform X2 [Vanessa tameamea])
TRINITY_DN4257_c0_g1	yes|up	no|up	no|up	no|up	no|down	no|down	no|up	no|down	no|down	no|down	1	XP_028166489.1(dynactin subunit 1 [Ostrinia furnacalis])
TRINITY_DN60670_c0_g1	no|down	no|up	yes|down	no|down	no|down	no|down	no|down	no|down	no|up	no|down	1
TRINITY_DN13725_c0_g1	no|down	no|down	yes|up	no|down	yes|up	no|up	no|up	yes|up	no|up	yes|up	4	XP_028166964.1(uncharacterized protein LOC114357525 [Ostrinia furnacalis])
TRINITY_DN5714_c0_g1	yes|down	yes|down	yes|down	yes|down	yes|down	no|down	yes|down	no|up	no|down	yes|up	7	XP_028167264.1(cuticle protein 16.5 [Ostrinia furnacalis])
TRINITY_DN29035_c0_g1	no|down	no|down	yes|down	no|down	no|down	no|up	no|down	no|down	no|up	no|down	1	XP_028163376.1(2-oxoisovalerate dehydrogenase subunit beta, mitochondrial [Ostrinia furnacalis])
TRINITY_DN8805_c0_g1	no|up	yes|down	yes|up	no|up	no|down	no|up	yes|down	yes|up	yes|down	yes|up	6
[truncated: 9,488 more rows]
