# Supplementary material for: Transcriptome Analysis of Beet Webworm Shows That Histone Deacetylase May Affect Diapause by Regulating Juvenile Hormone
Source: Insects. 2022 Sep 14;13(9):835. doi: 10.3390/insects13090835 (PMC9505968; doi:10.3390/insects13090835)
Supplement: Supplementary file 1 [file insects-13-00835-s001.zip › Supplementary TableS3.xlsx]

## Sheet: Supplementary Table 2
diff_group	total DEG	up	down
D_Mai2_vs_Chil	2024	920	1104
D_Mai2_vs_Rel_D	1286	441	845
NBS_vs_Chil	4402	1474	2928
D_Mai1_vs_Chil	1034	193	841
NBS_vs_Rel_D	4592	1573	3019
D_Mai1_vs_D_Mai2	375	99	276
D_Mai1_vs_Rel_D	990	129	861
NBS_vs_D_Mai1	3144	1480	1664
Chil_vs_Rel_D	598	256	342
NBS_vs_D_Mai2	7064	3397	3667
