# Supplementary material for: Transcriptome Analysis of Beet Webworm Shows That Histone Deacetylase May Affect Diapause by Regulating Juvenile Hormone
Source: Insects. 2022 Sep 14;13(9):835. doi: 10.3390/insects13090835 (PMC9505968; doi:10.3390/insects13090835)
Supplement: Supplementary file 1 [file insects-13-00835-s001.zip › Supplementary TableS4.xlsx]

## Sheet: 1
profile 45	line	Gene id	NR description	NBS	D_Mai1	D_Mai2	Chil	Rel_D
	Line Graph	TRINITY_DN100208_c0_g1	neurofilament heavy polypeptide-like isoform X2 [Ostrinia furnacalis]	0	3.74	3.48	4.86	5.61
	Line Graph	TRINITY_DN10045_c0_g1	methylosome protein 50-like [Ostrinia furnacalis]	0	1.02	1.39	1.45	1.64
	Line Graph	TRINITY_DN10056_c0_g1	uncharacterized protein LOC114362258 [Ostrinia furnacalis]	0	3.28	2.85	2.59	3.09
	Line Graph	TRINITY_DN10080_c0_g1	uncharacterized protein LOC114364757 [Ostrinia furnacalis]	0	3.13	2.94	3.1	2.98
	Line Graph	TRINITY_DN10095_c1_g1	U11/U12 small nuclear ribonucleoprotein 25 kDa protein-like [Ostrinia furnacalis]	0	0.98	1.25	0.79	1.61
	Line Graph	TRINITY_DN10105_c0_g1	uncharacterized protein LOC114350694 isoform X1 [Ostrinia furnacalis]	0	0.97	0.91	1.06	1.19
	Line Graph	TRINITY_DN1010_c0_g1	uncharacterized protein LOC114365674 [Ostrinia furnacalis]	0	2.81	2.53	2.26	2.37
	Line Graph	TRINITY_DN1011_c0_g1	zinc finger and SCAN domain-containing protein 12-like [Ostrinia furnacalis]	0	2.79	2.63	2.4	2.31
	Line Graph	TRINITY_DN101297_c0_g1		0	2.84	3.66	3.04	4.05
	Line Graph	TRINITY_DN1012_c0_g1	teneurin-a isoform X1 [Ostrinia furnacalis]	0	2.52	1.81	3.07	3.52
	Line Graph	TRINITY_DN1012_c0_g2	teneurin-a isoform X1 [Ostrinia furnacalis]	0	2.83	2.6	3.11	4.07
	Line Graph	TRINITY_DN10154_c1_g1	uncharacterized protein LOC114366221 [Ostrinia furnacalis]	0	2.31	2.04	2.41	2.62
	Line Graph	TRINITY_DN10173_c0_g1	dynein assembly factor 3, axonemal homolog [Ostrinia furnacalis]	0	1.57	1.56	1.37	1.44
	Line Graph	TRINITY_DN10177_c0_g1	uncharacterized protein LOC114363483 [Ostrinia furnacalis]	0	2.79	2.42	2.08	2.95
	Line Graph	TRINITY_DN101813_c0_g1	uncharacterized protein LOC114361012 [Ostrinia furnacalis]	0	3.36	3.14	3.24	3.41
	Line Graph	TRINITY_DN10193_c0_g1	uncharacterized protein LOC114364488 [Ostrinia furnacalis]	0	1.86	2.52	2.58	3.21
	Line Graph	TRINITY_DN10206_c0_g1	uncharacterized protein LOC114355113 [Ostrinia furnacalis]	0	1.33	1.04	1.63	1.79
	Line Graph	TRINITY_DN10212_c0_g2		0	3.66	3.96	4.2	3.26
	Line Graph	TRINITY_DN10220_c1_g1	nucleolar protein 10 [Ostrinia furnacalis]	0	3.16	3.42	2.76	2.5
	Line Graph	TRINITY_DN102332_c0_g1		0	2.43	2.42	1.78	1.45
	Line Graph	TRINITY_DN102390_c0_g1	uncharacterized protein LOC114353557 [Ostrinia furnacalis]	0	3.23	2.69	2.86	3.01
	Line Graph	TRINITY_DN10241_c0_g1	hypothetical protein B5V51_148 [Heliothis virescens]	0	3.72	3.27	3.38	3.86
	Line Graph	TRINITY_DN10244_c0_g1	uncharacterized protein LOC114366044 [Ostrinia furnacalis]	0	2.97	3.08	3.14	3.98
	Line Graph	TRINITY_DN10256_c0_g1		0	4.5	3.19	3.06	3.3
	Line Graph	TRINITY_DN10259_c0_g1	uncharacterized protein LOC114355134 [Ostrinia furnacalis]	0	2.77	2.58	2.94	3.17
	Line Graph	TRINITY_DN10268_c0_g1	peptidyl-prolyl cis-trans isomerase-like 3 [Ostrinia furnacalis]	0	1.18	1.29	0.89	1.57
	Line Graph	TRINITY_DN10300_c1_g1	uncharacterized protein LOC114351291 [Ostrinia furnacalis]	0	2.88	2.04	1.79	2.54
	Line Graph	TRINITY_DN10305_c0_g1	hypothetical protein RR48_13816 [Papilio machaon]	0	2.71	2.45	2.95	3.68
	Line Graph	TRINITY_DN10324_c0_g1	hypothetical protein evm_004924 [Chilo suppressalis]	0	2.6	2.34	2.75	3.43
	Line Graph	TRINITY_DN103277_c0_g1	thioredoxin domain-containing protein 12-like [Ostrinia furnacalis]	0	3.45	3.4	3.31	3.63
	Line Graph	TRINITY_DN103475_c0_g1	lipid storage droplets surface-binding protein 1 isoform X3 [Ostrinia furnacalis]	0	2.28	2.86	2.69	2.09
	Line Graph	TRINITY_DN1034_c0_g1	glycerol kinase isoform X4 [Ostrinia furnacalis]	0	1.86	1.51	1.6	0.92
	Line Graph	TRINITY_DN104109_c0_g1		0	3.19	3.68	3.94	4
	Line Graph	TRINITY_DN10413_c0_g1	uncharacterized protein LOC114361762 [Ostrinia furnacalis]	0	1.21	1.33	0.83	1.22
	Line Graph	TRINITY_DN104263_c0_g1		0	4.47	3.55	4.95	5.21
	Line Graph	TRINITY_DN10437_c0_g1	uncharacterized protein LOC114365106, partial [Ostrinia furnacalis]	0	3.06	3.41	2.73	3.84
	Line Graph	TRINITY_DN104528_c0_g1	venom peptide isomerase heavy chain-like [Ostrinia furnacalis]	0	3.02	2.73	2.58	3.02
	Line Graph	TRINITY_DN104636_c0_g1		0	2.34	2.98	2.32	2.88
	Line Graph	TRINITY_DN104757_c0_g1		0	2.77	2.55	2.62	2.06
	Line Graph	TRINITY_DN10477_c0_g1	hypothetical protein B5X24_HaOG212910 [Helicoverpa armigera]	0	3.94	2.96	2.5	3.94
	Line Graph	TRINITY_DN104785_c0_g1	hypothetical protein B5X24_HaOG202264 [Helicoverpa armigera]	0	2.97	2.82	2.93	3.64
	Line Graph	TRINITY_DN104938_c0_g1	senecionine N-oxygenase isoform X2 [Helicoverpa armigera]	0	5.86	5.95	5.96	5.74
	Line Graph	TRINITY_DN10510_c0_g1	hypothetical protein evm_006411 [Chilo suppressalis]	0	1.83	1.4	1.53	1.9
	Line Graph	TRINITY_DN10518_c2_g1	dimethyladenosine transferase 2, mitochondrial [Ostrinia furnacalis]	0	1.07	1.22	1.1	1.51
	Line Graph	TRINITY_DN10539_c0_g1	uncharacterized protein LOC114358962 isoform X1 [Ostrinia furnacalis]	0	2.39	2.31	2.44	2.19
	Line Graph	TRINITY_DN1057_c0_g1	peroxisomal N(1)-acetyl-spermine/spermidine oxidase-like [Ostrinia furnacalis]	0	2.85	3.5	3.07	3.13
	Line Graph	TRINITY_DN106242_c0_g1	CYP9G18, partial [Heortia vitessoides]	0	3.96	4.26	3.75	4.45
	Line Graph	TRINITY_DN1062_c0_g1	uncharacterized protein LOC116413357 [Galleria mellonella]	0	3.28	2.84	2.6	3.67
	Line Graph	TRINITY_DN106467_c0_g1		0	5.41	4.98	3.72	4.33
	Line Graph	TRINITY_DN106737_c0_g1		0	2.12	3.18	2.46	3.47
	Line Graph	TRINITY_DN1070_c2_g2	WW domain-containing oxidoreductase-like isoform X1 [Ostrinia furnacalis]	0	2.16	1.84	1.41	2.67
	Line Graph	TRINITY_DN107104_c0_g1	peroxisomal N(1)-acetyl-spermine/spermidine oxidase-like [Ostrinia furnacalis]	0	2.83	2.73	2.39	2.75
	Line Graph	TRINITY_DN10711_c0_g1	tetratricopeptide repeat protein 8 [Ostrinia furnacalis]	0	1.9	2.99	2.1	2.87
	Line Graph	TRINITY_DN10716_c0_g1		0	2.77	2.94	3.27	3.05
	Line Graph	TRINITY_DN10721_c0_g1	sodium/potassium-transporting ATPase subunit alpha-like [Ostrinia furnacalis]	0	2.26	2.51	2.35	2.75
	Line Graph	TRINITY_DN10760_c0_g1	uncharacterized protein LOC114365103 [Ostrinia furnacalis]	0	3.42	2.68	2.94	3.71
	Line Graph	TRINITY_DN10776_c0_g2		0	2.26	2.86	1.97	2.18
	Line Graph	TRINITY_DN107919_c0_g1		0	2.76	3.52	2.57	3.88
	Line Graph	TRINITY_DN107_c0_g1	dynein light chain 2, cytoplasmic isoform X1 [Ostrinia furnacalis]	0	0.95	0.79	0.91	1.14
	Line Graph	TRINITY_DN10846_c0_g1	zinc finger protein 300-like [Ostrinia furnacalis]	0	2.3	0.96	1.41	1.46
	Line Graph	TRINITY_DN108537_c0_g1	uncharacterized protein LOC114357782 [Ostrinia furnacalis]	0	1.33	1.19	1.03	1.79
	Line Graph	TRINITY_DN10856_c0_g1	uncharacterized protein LOC114357506 [Ostrinia furnacalis]	0	2.82	2.32	2.6	2.59
	Line Graph	TRINITY_DN10875_c0_g1	WASH complex subunit 3 [Ostrinia furnacalis]	0	1.26	1.14	1.25	1.62
	Line Graph	TRINITY_DN1089_c0_g2		0	3.37	3.12	1.7	2.45
	Line Graph	TRINITY_DN10912_c2_g1		0	3.73	2.93	2.42	3.55
	Line Graph	TRINITY_DN10920_c0_g1		0	2.16	2.64	2.5	2.74
	Line Graph	TRINITY_DN109282_c0_g1	GATOR complex protein MIOS [Ostrinia furnacalis]	0	4.5	4.76	4.61	3.3
	Line Graph	TRINITY_DN10944_c0_g1	unnamed protein product [Arctia plantaginis]	0	3.35	3.21	3.22	4.31
	Line Graph	TRINITY_DN10960_c0_g1	zinc finger protein 85-like isoform X1 [Ostrinia furnacalis]	0	0.84	1.27	1.24	1.48
	Line Graph	TRINITY_DN1096_c0_g1	proton-coupled amino acid transporter-like protein CG1139 [Ostrinia furnacalis]	0	2.94	3.02	2.65	3.22
	Line Graph	TRINITY_DN10970_c0_g1	hypothetical protein evm_009646 [Chilo suppressalis]	0	2.5	2.39	2.35	2.58
	Line Graph	TRINITY_DN109807_c0_g1	uncharacterized protein LOC114354115 [Ostrinia furnacalis]	0	2.98	2.59	3.09	2.99
	Line Graph	TRINITY_DN11037_c0_g1	uncharacterized protein LOC114250529 isoform X1 [Bombyx mandarina]	0	2.52	1.68	1.38	2.41
	Line Graph	TRINITY_DN11077_c0_g2		0	3.5	2.17	3.05	4.16
	Line Graph	TRINITY_DN11094_c0_g2	malate dehydrogenase, mitochondrial-like [Ostrinia furnacalis]	0	2.69	2.78	2.42	2.93
	Line Graph	TRINITY_DN11109_c0_g1	uncharacterized protein LOC114365964 isoform X1 [Ostrinia furnacalis]	0	3.08	2.69	2.96	2.78
	Line Graph	TRINITY_DN1110_c1_g1	MD-2-related lipid-recognition protein-like [Ostrinia furnacalis]	0	3.15	1.77	2.04	3.37
	Line Graph	TRINITY_DN111451_c0_g1		0	3.25	3.42	3.3	3.7
	Line Graph	TRINITY_DN11162_c0_g1	uncharacterized protein LOC114354163 [Ostrinia furnacalis]	0	2.35	2.28	2	2.85
	Line Graph	TRINITY_DN11164_c0_g1	chitooligosaccharidolytic beta-N-acetylglucosaminidase [Ostrinia furnacalis]	0	3.55	2.3	3.83	4.52
	Line Graph	TRINITY_DN11176_c0_g1	peroxiredoxin-6 [Ostrinia furnacalis]	0	0.93	1.34	0.96	1.16
	Line Graph	TRINITY_DN111776_c0_g1	transcription factor E2F4-like [Ostrinia furnacalis]	0	1.4	1.98	1.89	1.53
	Line Graph	TRINITY_DN11184_c0_g1	leucine-rich repeat-containing protein 74B-like [Ostrinia furnacalis]	0	3.18	2.71	2.8	2.86
	Line Graph	TRINITY_DN11219_c0_g1	proteasome subunit beta type-2-like isoform X1 [Ostrinia furnacalis]	0	3.76	4.97	5.44	4.63
	Line Graph	TRINITY_DN11219_c0_g2	proteasome subunit beta type-2-like isoform X1 [Ostrinia furnacalis]	0	3.25	2.87	2.25	2.87
	Line Graph	TRINITY_DN11233_c0_g1	uncharacterized protein LOC114357746 isoform X2 [Ostrinia furnacalis]	0	3	3.01	2.91	3.6
	Line Graph	TRINITY_DN11251_c0_g1		0	2.08	2.62	2.04	2.24
	Line Graph	TRINITY_DN1126_c0_g1	PREDICTED: probable ATP-dependent RNA helicase DHX34 [Papilio xuthus]	0	0.91	1.17	0.88	1.23
	Line Graph	TRINITY_DN112921_c0_g1	2-oxoglutarate and iron-dependent oxygenase domain-containing protein 3-like [Ostrinia furnacalis]	0	1.05	0.9	1.35	1.39
	Line Graph	TRINITY_DN113007_c0_g1		0	2.47	2.95	2.07	2.33
	Line Graph	TRINITY_DN1131_c0_g1	uncharacterized protein LOC114357287 [Ostrinia furnacalis]	0	2.64	1.79	2.05	2.27
	Line Graph	TRINITY_DN113357_c0_g1		0	4.74	4.2	4.31	3.99
	Line Graph	TRINITY_DN11339_c0_g1	uncharacterized protein LOC113521490 [Galleria mellonella]	0	3.63	3.36	3.25	3.91
	Line Graph	TRINITY_DN11381_c0_g1	radial spoke head 1 homolog [Ostrinia furnacalis]	0	2.97	2.67	2.33	2.84
	Line Graph	TRINITY_DN11389_c0_g1	uncharacterized protein LOC113499852 isoform X1 [Trichoplusia ni]	0	1.83	2.16	2.13	2.84
	Line Graph	TRINITY_DN114277_c0_g1	PREDICTED: prostamide/prostaglandin F synthase-like isoform X2 [Papilio polytes]	0	3.45	3.05	3.43	2.02
	Line Graph	TRINITY_DN11434_c0_g1	corepressor interacting with RBPJ 1 [Ostrinia furnacalis]	0	1.33	0.77	0.65	0.87
	Line Graph	TRINITY_DN11437_c0_g1	uncharacterized protein LOC114353771 [Ostrinia furnacalis]	0	3.01	2.78	3.19	3.48
	Line Graph	TRINITY_DN11443_c0_g1	hypothetical protein evm_005663 [Chilo suppressalis]	0	2.9	3.46	2.95	3.29
	Line Graph	TRINITY_DN114726_c0_g1	uncharacterized protein LOC114365153 [Ostrinia furnacalis]	0	3.51	3.5	3.34	3.9
	Line Graph	TRINITY_DN11480_c0_g1	uncharacterized protein LOC114351330 [Ostrinia furnacalis]	0	2.59	2.73	2.41	2.93
	Line Graph	TRINITY_DN11489_c0_g1		0	2.51	2.45	2.51	2.44
	Line Graph	TRINITY_DN11499_c0_g1	uncharacterized protein LOC114351109 isoform X1 [Ostrinia furnacalis]	0	3.29	3.2	3.01	3.47
	Line Graph	TRINITY_DN1150_c2_g1	uncharacterized protein K02A2.6-like isoform X1 [Spodoptera litura]	0	2.76	1.99	1.85	3.26
	Line Graph	TRINITY_DN115393_c0_g1		0	3.08	3.95	4.38	4.19
	Line Graph	TRINITY_DN115720_c0_g1		0	2.3	1.46	2.01	1.82
	Line Graph	TRINITY_DN115924_c0_g1	alpha-(1,3)-fucosyltransferase C-like [Ostrinia furnacalis]	0	2.61	3.02	2.53	2.85
	Line Graph	TRINITY_DN11608_c0_g1		0	3.41	2.14	2.99	3.03
	Line Graph	TRINITY_DN1161_c0_g1	fructose-1,6-bisphosphatase 1 [Ostrinia furnacalis]	0	3.16	3.65	2.42	3.6
	Line Graph	TRINITY_DN11684_c0_g1	uncharacterized protein LOC114365378 isoform X1 [Ostrinia furnacalis]	0	4.4	4.06	3.83	5.13
	Line Graph	TRINITY_DN11684_c0_g2	uncharacterized protein LOC114365378 isoform X2 [Ostrinia furnacalis]	0	3.48	3.53	3.16	3.46
	Line Graph	TRINITY_DN11695_c0_g1	acylphosphatase-1-like [Ostrinia furnacalis]	0	3.24	3.24	3.28	4.07
	Line Graph	TRINITY_DN11724_c0_g1		0	5.54	6.25	5.46	3.95
	Line Graph	TRINITY_DN11747_c0_g1	aldose 1-epimerase-like isoform X1 [Ostrinia furnacalis]	0	2.85	2.9	2.83	3.31
	Line Graph	TRINITY_DN117593_c0_g1	hypothetical protein B5X24_HaOG209161 [Helicoverpa armigera]	0	3.13	2.68	2.39	2.89
	Line Graph	TRINITY_DN117792_c0_g1	protein unc-80 homolog [Ostrinia furnacalis]	0	1.91	3.77	3.36	3.59
	Line Graph	TRINITY_DN11779_c0_g1		0	4.36	3.78	3.81	4.52
	Line Graph	TRINITY_DN11830_c0_g2		0	3.65	3.7	2.07	3.41
	Line Graph	TRINITY_DN11841_c0_g1		0	1.41	0.91	0.99	1.4
	Line Graph	TRINITY_DN118633_c0_g1	gastrula zinc finger protein XlCGF26.1-like [Ostrinia furnacalis]	0	1	1.19	0.88	0.9
	Line Graph	TRINITY_DN11882_c1_g1		0	5.17	3.2	5.42	4.37
	Line Graph	TRINITY_DN11895_c0_g1	NADP-dependent malic enzyme-like isoform X1 [Ostrinia furnacalis]	0	2.99	2.71	2.72	2.94
	Line Graph	TRINITY_DN11901_c0_g1		0	1.05	0.92	1.02	0.9
	Line Graph	TRINITY_DN11917_c0_g1	uncharacterized protein LOC114364827 [Ostrinia furnacalis]	0	1.31	1.04	1.47	1.58
	Line Graph	TRINITY_DN1192_c0_g1	trichohyalin-like [Ostrinia furnacalis]	0	2.02	1.84	2.23	2.27
	Line Graph	TRINITY_DN11934_c0_g1		0	1.71	2.19	2.72	2.47
	Line Graph	TRINITY_DN11942_c0_g1	triokinase/FMN cyclase-like [Helicoverpa armigera]	0	3.51	3.45	2.47	4.36
	Line Graph	TRINITY_DN11970_c0_g1	myb-like protein AA [Ostrinia furnacalis]	0	2.22	2.34	2.41	2.73
	Line Graph	TRINITY_DN11975_c0_g1	uncharacterized protein LOC113502398 [Trichoplusia ni]	0	2.89	2.34	2.18	3.45
	Line Graph	TRINITY_DN11978_c0_g1	trichohyalin-like [Ostrinia furnacalis]	0	2.85	2.15	1.91	2.36
	Line Graph	TRINITY_DN11981_c0_g1	luciferin 4-monooxygenase-like isoform X2 [Ostrinia furnacalis]	0	1.1	1.18	1.12	1.36
	Line Graph	TRINITY_DN1200_c0_g1	mpv17-like protein [Ostrinia furnacalis]	0	3.01	3.22	2.91	3.14
	Line Graph	TRINITY_DN120247_c0_g2	uncharacterized protein LOC114350077 [Ostrinia furnacalis]	0	2.8	2.45	2.34	3.02
	Line Graph	TRINITY_DN120343_c0_g1	hyphal wall protein 1-like [Ostrinia furnacalis]	0	3.12	3.01	2.67	3.51
	Line Graph	TRINITY_DN12056_c0_g1	intracellular protein transport protein USO1-like [Ostrinia furnacalis]	0	2.82	3.24	2.62	3.57
	Line Graph	TRINITY_DN12067_c0_g1	uncharacterized protein LOC114361402 [Ostrinia furnacalis]	0	2.62	2.69	2.06	2.5
	Line Graph	TRINITY_DN120_c1_g1	uncharacterized protein LOC114361411 [Ostrinia furnacalis]	0	1.77	1.85	2.12	2.34
	Line Graph	TRINITY_DN1210_c0_g1	Bardet-Biedl syndrome 7 protein homolog isoform X4 [Ostrinia furnacalis]	0	2.33	2.13	2.41	2.68
	Line Graph	TRINITY_DN12112_c0_g1		0	1.89	2.61	2.14	1.97
	Line Graph	TRINITY_DN121458_c0_g1	UPF0193 protein EVG1 homolog [Ostrinia furnacalis]	0	2.55	2.56	2.32	2.41
	Line Graph	TRINITY_DN12172_c1_g1		0	3.77	3.14	4.8	4.78
	Line Graph	TRINITY_DN12195_c1_g1		0	2.28	3.27	2.5	2.89
	Line Graph	TRINITY_DN122337_c0_g1	pancreatic lipase-related protein 2-like [Ostrinia furnacalis]	0	4.2	3.47	2.39	3.63
	Line Graph	TRINITY_DN12238_c0_g1		0	3.66	3.8	3.93	4.53
	Line Graph	TRINITY_DN12256_c0_g1	lysosome membrane protein 2-like [Ostrinia furnacalis]	0	2.14	1.18	1.98	2.28
	Line Graph	TRINITY_DN123067_c0_g1	uncharacterized protein LOC114354313 [Ostrinia furnacalis]	0	2.97	2.57	2.72	2.9
	Line Graph	TRINITY_DN1230_c1_g1	uncharacterized protein LOC114353440 [Ostrinia furnacalis]	0	3.26	1.79	2.66	2.84
	Line Graph	TRINITY_DN123351_c0_g1		0	6.09	4.21	4.06	3.92
	Line Graph	TRINITY_DN12346_c0_g1	protein KIAA0556-like [Ostrinia furnacalis]	0	2.36	1.79	1.94	2.29
	Line Graph	TRINITY_DN123678_c0_g1	dynein regulatory complex protein 11-like [Ostrinia furnacalis]	0	1.43	1.43	1.75	2.06
	Line Graph	TRINITY_DN1236_c0_g1		0	6.12	4.07	6.97	7.76
	Line Graph	TRINITY_DN1236_c0_g2		0	1.6	1.69	2.38	2.22
	Line Graph	TRINITY_DN123897_c0_g1	alpha-1,6-mannosyl-glycoprotein 2-beta-N-acetylglucosaminyltransferase-like [Ostrinia furnacalis]	0	3.07	3.34	3.12	3.6
	Line Graph	TRINITY_DN12407_c0_g2	exopolyphosphatase PRUNE1 [Ostrinia furnacalis]	0	0.96	1.71	1.13	1.69
	Line Graph	TRINITY_DN12471_c0_g1	protein tramtrack, beta isoform-like isoform X33 [Helicoverpa armigera]	0	1.59	2.7	1.89	2.37
	Line Graph	TRINITY_DN12519_c0_g1	protein DPCD [Ostrinia furnacalis]	0	1.3	0.87	0.95	1.55
	Line Graph	TRINITY_DN12544_c0_g1		0	1.69	1.6	0.86	1.23
	Line Graph	TRINITY_DN12576_c0_g1	eukaryotic translation initiation factor 4E transporter-like isoform X5 [Hyposmocoma kahamanoa]	0	0.87	0.91	1.1	1
	Line Graph	TRINITY_DN1258_c0_g1	uncharacterized protein LOC114362386 [Ostrinia furnacalis]	0	4.8	4.71	2.64	4.42
	Line Graph	TRINITY_DN1267_c0_g1	uncharacterized protein LOC114365245 [Ostrinia furnacalis]	0	3.58	3.61	3.22	3.84
	Line Graph	TRINITY_DN12691_c1_g1	uncharacterized protein LOC114355286 [Ostrinia furnacalis]	0	2.26	1.69	1.87	1.32
	Line Graph	TRINITY_DN127151_c0_g1	3-oxoacyl-[acyl-carrier-protein] synthase, mitochondrial [Ostrinia furnacalis]	0	1.09	0.56	0.52	0.75
	Line Graph	TRINITY_DN127193_c0_g1	uncharacterized protein LOC114356896 [Ostrinia furnacalis]	0	2.96	2.57	2.11	2.95
	Line Graph	TRINITY_DN12720_c0_g1		0	3.54	3.95	3.2	4.99
	Line Graph	TRINITY_DN12762_c0_g1	coiled-coil domain-containing protein 102A [Ostrinia furnacalis]	0	1.56	1.56	1.51	1.04
	Line Graph	TRINITY_DN12766_c0_g1		0	3.83	3.09	3.1	4.22
	Line Graph	TRINITY_DN1276_c0_g1	uncharacterized protein LOC114350398 [Ostrinia furnacalis]	0	4.3	4.62	4.15	5.17
	Line Graph	TRINITY_DN12826_c0_g1	uncharacterized protein LOC114363296 [Ostrinia furnacalis]	0	1.7	1.45	1.22	1.57
	Line Graph	TRINITY_DN128290_c0_g1	ATP synthase subunit O, mitochondrial-like [Ostrinia furnacalis]	0	2.89	3.08	2.46	3.19
	Line Graph	TRINITY_DN12851_c0_g1		0	2.54	2.35	2.73	1.68
	Line Graph	TRINITY_DN12855_c0_g2		0	5.56	4.31	3.96	4.82
	Line Graph	TRINITY_DN12883_c0_g1		0	5.11	4.58	5.11	3.76
	Line Graph	TRINITY_DN1293_c1_g1	putative fatty acyl-CoA reductase CG5065 [Ostrinia furnacalis]	0	2.03	1.72	1.64	1.67
	Line Graph	TRINITY_DN12961_c0_g1	uncharacterized protein LOC114364276 isoform X1 [Ostrinia furnacalis]	0	1.29	0.92	0.94	1.54
	Line Graph	TRINITY_DN12998_c0_g1	uncharacterized protein LOC114357994 [Ostrinia furnacalis]	0	3.23	3.77	2.79	3.37
	Line Graph	TRINITY_DN13026_c0_g2	unconventional prefoldin RPB5 interactor-like protein [Ostrinia furnacalis]	0	1.76	1.3	1.41	2.39
	Line Graph	TRINITY_DN13043_c0_g1	uncharacterized protein LOC114359537 [Ostrinia furnacalis]	0	2.24	1.69	1.49	1.82
	Line Graph	TRINITY_DN130575_c0_g1		0	3.17	3.43	2.89	1.82
	Line Graph	TRINITY_DN13069_c0_g1	uncharacterized protein LOC114365040 [Ostrinia furnacalis]	0	2.86	3.14	3.09	3.89
	Line Graph	TRINITY_DN13074_c0_g1	uncharacterized protein LOC114364374 [Ostrinia furnacalis]	0	2.54	2.66	2.69	2.76
	Line Graph	TRINITY_DN130804_c0_g1	uncharacterized protein LOC113520829 [Galleria mellonella]	0	2.42	2.12	1.97	3.17
	Line Graph	TRINITY_DN13096_c0_g1		0	3.19	1.86	1.3	1.72
	Line Graph	TRINITY_DN13138_c0_g1	potassium voltage-gated channel unc-103-like [Ostrinia furnacalis]	0	3.26	3.98	2.73	3.73
	Line Graph	TRINITY_DN13162_c0_g1		0	3.69	4.35	3.87	2.87
	Line Graph	TRINITY_DN13163_c0_g2	uncharacterized protein LOC114352229 [Ostrinia furnacalis]	0	3.36	1.94	2.89	3.15
	Line Graph	TRINITY_DN13191_c0_g1	uncharacterized protein LOC114352839 [Ostrinia furnacalis]	0	3.03	2.55	2.19	3.03
	Line Graph	TRINITY_DN1319_c0_g1		0	2.61	1.83	2.45	2.76
	Line Graph	TRINITY_DN1320_c0_g1	uncharacterized protein LOC116775248 [Danaus plexippus plexippus]	0	3.84	3.93	2.57	3.44
	Line Graph	TRINITY_DN13223_c0_g2		0	1.05	1.77	1.26	1.85
	Line Graph	TRINITY_DN1325_c1_g1	centrosomal protein of 120 kDa-like [Ostrinia furnacalis]	0	1.62	1.87	1.7	1.44
	Line Graph	TRINITY_DN1325_c1_g2	centrosomal protein of 120 kDa-like [Ostrinia furnacalis]	0	2.04	1.64	2.1	1.92
	Line Graph	TRINITY_DN133183_c0_g1		0	3.88	4.24	3.54	3.9
	Line Graph	TRINITY_DN13322_c0_g2	immulectin-3 [Ostrinia furnacalis]	0	3.4	2.86	2.2	3.69
	Line Graph	TRINITY_DN13325_c0_g1	uncharacterized protein LOC114362174 isoform X1 [Ostrinia furnacalis]	0	3.24	3.08	3.61	3.64
	Line Graph	TRINITY_DN1332_c0_g1	malate dehydrogenase, mitochondrial-like [Ostrinia furnacalis]	0	3.84	3.33	3.12	2.93
	Line Graph	TRINITY_DN133474_c0_g1	enoyl-[acyl-carrier-protein] reductase, mitochondrial [Ostrinia furnacalis]	0	3.38	2.91	2.54	3.48
	Line Graph	TRINITY_DN1336_c0_g1	adenylate cyclase type 10-like [Ostrinia furnacalis]	0	2.65	3.31	2.61	3.45
	Line Graph	TRINITY_DN133840_c0_g1		0	3.79	3.41	4.55	3.46
	Line Graph	TRINITY_DN13388_c0_g1	leucine-rich repeat-containing protein 49 isoform X2 [Ostrinia furnacalis]	0	2.66	2.34	2.83	3
	Line Graph	TRINITY_DN13394_c0_g1	carboxypeptidase B-like [Ostrinia furnacalis]	0	3.2	3.37	3.45	4.07
	Line Graph	TRINITY_DN13405_c0_g2	PREDICTED: uncharacterized protein LOC106133923 [Amyelois transitella]	0	2.35	2.6	2.09	2.67
	Line Graph	TRINITY_DN13416_c0_g1		0	2.51	2.53	2.77	2.75
	Line Graph	TRINITY_DN13458_c1_g1		0	2.31	1.25	1.85	1.83
	Line Graph	TRINITY_DN13479_c0_g1	heat shock factor protein-like isoform X1 [Ostrinia furnacalis]	0	2.9	3.11	2.46	2.93
	Line Graph	TRINITY_DN13489_c2_g1		0	4.56	3.08	2.55	2.5
	Line Graph	TRINITY_DN134948_c0_g1		0	1.64	2.72	1.83	3.23
	Line Graph	TRINITY_DN13508_c0_g1		0	2.62	2.82	1.95	2.66
	Line Graph	TRINITY_DN13513_c0_g1	PREDICTED: zinc finger and BTB domain-containing protein 42 [Amyelois transitella]	0	2.02	1.87	2.02	2.36
	Line Graph	TRINITY_DN13515_c0_g1	low-density lipoprotein receptor-related protein 4-like isoform X2 [Ostrinia furnacalis]	0	3	2.5	3.92	3.19
	Line Graph	TRINITY_DN13515_c0_g2		0	3.52	3.89	4.07	3.92
	Line Graph	TRINITY_DN135207_c0_g1	carboxypeptidase B-like [Ostrinia furnacalis]	0	3.34	2.96	2.56	3.14
	Line Graph	TRINITY_DN13534_c0_g1	uncharacterized protein LOC114361155 [Ostrinia furnacalis]	0	4.52	4.87	6.24	5.48
	Line Graph	TRINITY_DN1358_c2_g1	uncharacterized protein LOC114362587 [Ostrinia furnacalis]	0	6.65	6.79	7.6	5.2
	Line Graph	TRINITY_DN13629_c0_g1	uncharacterized protein LOC114350409 [Ostrinia furnacalis]	0	1.36	0.93	1.12	1.4
	Line Graph	TRINITY_DN13645_c0_g1	MATH and LRR domain-containing protein PFE0570w-like [Trichoplusia ni]	0	4.3	3.4	3.42	3.65
	Line Graph	TRINITY_DN136773_c0_g1	uncharacterized protein LOC113516220 [Galleria mellonella]	0	3.2	3.25	3.09	4.59
	Line Graph	TRINITY_DN13686_c0_g1	transmembrane protease serine 9-like [Ostrinia furnacalis]	0	2.44	1.56	2.46	2.94
	Line Graph	TRINITY_DN137253_c0_g1	dynein regulatory complex subunit 3 [Ostrinia furnacalis]	0	2.27	2.61	2.23	2.51
	Line Graph	TRINITY_DN13725_c0_g1	uncharacterized protein LOC114357525 [Ostrinia furnacalis]	0	3.22	3.47	3.37	3.64
	Line Graph	TRINITY_DN13727_c0_g1	uncharacterized protein LOC113501176 [Trichoplusia ni]	0	2.83	2.55	2.69	3.32
	Line Graph	TRINITY_DN1372_c0_g1	protamine-like [Ostrinia furnacalis]	0	3.46	3.29	3	3.72
	Line Graph	TRINITY_DN13733_c0_g1		0	4.17	4.7	4.32	4.31
	Line Graph	TRINITY_DN1378_c0_g1	transmembrane protein 136-like isoform X3 [Ostrinia furnacalis]	0	3.49	3.56	3.02	3.73
	Line Graph	TRINITY_DN13799_c0_g1	uncharacterized protein LOC116345248 [Contarinia nasturtii]	0	5.31	4.09	3.5	4.19
	Line Graph	TRINITY_DN13820_c0_g1	nucleoporin AMO1-like isoform X2 [Ostrinia furnacalis]	0	0.98	0.77	0.89	1.33
	Line Graph	TRINITY_DN13861_c1_g1	myb/SANT-like DNA-binding domain-containing protein 3 isoform X1 [Ostrinia furnacalis]	0	3.02	2.9	2.86	3.37
	Line Graph	TRINITY_DN13865_c0_g1	uncharacterized protein LOC114353110 [Ostrinia furnacalis]	0	2.84	2.84	2.76	3.15
	Line Graph	TRINITY_DN13873_c0_g1		0	4.89	4.6	5.6	6.51
	Line Graph	TRINITY_DN13883_c0_g1		0	3.29	5.03	4.92	4.44
	Line Graph	TRINITY_DN13883_c0_g2		0	2.53	2.65	2.29	1.71
	Line Graph	TRINITY_DN13886_c0_g1		0	4.86	5.93	4.98	3.3
	Line Graph	TRINITY_DN1390_c0_g1		0	1.59	2.46	1.67	2.64
	Line Graph	TRINITY_DN1391_c1_g1	uncharacterized protein LOC114360382 [Ostrinia furnacalis]	0	1.47	1.07	1.02	1.56
	Line Graph	TRINITY_DN13953_c0_g2	sodium- and chloride-dependent neutral and basic amino acid transporter B(0+)-like [Ostrinia furnacalis]	0	3.08	3.29	3.05	3.3
	Line Graph	TRINITY_DN13994_c0_g1		0	3.16	2.18	2.44	4.28
	Line Graph	TRINITY_DN1399_c0_g1	uncharacterized protein LOC114357018 [Ostrinia furnacalis]	0	2.92	2.45	2.56	2.78
	Line Graph	TRINITY_DN1402_c1_g2	uncharacterized protein LOC113233539 [Hyposmocoma kahamanoa]	0	4	4.08	2.96	4.56
	Line Graph	TRINITY_DN140389_c0_g1	ommochrome-binding protein-like [Ostrinia furnacalis]	0	2.83	2.78	2.28	2.76
	Line Graph	TRINITY_DN1403_c0_g1	uncharacterized protein LOC114357018 [Ostrinia furnacalis]	0	2.84	3.15	2.84	3.78
	Line Graph	TRINITY_DN1403_c0_g2	uncharacterized protein LOC114357018 [Ostrinia furnacalis]	0	3.56	3.03	2.9	3.13
	Line Graph	TRINITY_DN14041_c0_g1	uncharacterized protein LOC114364050 [Ostrinia furnacalis]	0	1.19	1.86	1.14	1.82
	Line Graph	TRINITY_DN140934_c0_g1	uncharacterized protein LOC114363566 [Ostrinia furnacalis]	0	2.82	2.7	2.52	3.12
	Line Graph	TRINITY_DN1412_c0_g1	uncharacterized protein LOC114360875 [Ostrinia furnacalis]	0	2.99	3.16	3.16	3.88
	Line Graph	TRINITY_DN14178_c0_g1	uncharacterized protein LOC110995208 [Pieris rapae]	0	3.17	2.93	3.17	3.51
	Line Graph	TRINITY_DN142198_c0_g1	enolase-like [Ostrinia furnacalis]	0	2.78	2.63	2.53	2.67
	Line Graph	TRINITY_DN14229_c0_g1	uncharacterized protein LOC114351791 [Ostrinia furnacalis]	0	2.46	2.28	1.96	1.95
	Line Graph	TRINITY_DN14259_c0_g1	DNA replication complex GINS protein SLD5 [Ostrinia furnacalis]	0	1.03	1.19	1.19	1.14
	Line Graph	TRINITY_DN14261_c2_g1	unknown protein, partial [Papilio polytes]	0	2.04	1.32	1.71	2.3
	Line Graph	TRINITY_DN14267_c0_g1		0	3.17	3.27	4.43	3.47
	Line Graph	TRINITY_DN14272_c0_g1	homogentisate 1,2-dioxygenase [Ostrinia furnacalis]	0	3.37	3.72	4.02	2.65
	Line Graph	TRINITY_DN14321_c0_g1		0	3.24	3.72	3.41	3.25
	Line Graph	TRINITY_DN14444_c0_g1		0	4.94	3.75	5.02	5.43
	Line Graph	TRINITY_DN14446_c0_g1		0	1.67	1.96	1.88	1.44
	Line Graph	TRINITY_DN14460_c0_g1	scavenger receptor class B member 1-like [Ostrinia furnacalis]	0	5.09	3.59	3.09	4.07
	Line Graph	TRINITY_DN14462_c0_g1		0	0.86	1.54	0.93	1.58
	Line Graph	TRINITY_DN14474_c0_g1	uncharacterized protein LOC114358877 [Ostrinia furnacalis]	0	3.4	3.03	2.92	3.51
	Line Graph	TRINITY_DN145184_c0_g1	testis-specific serine/threonine-protein kinase 2 [Ostrinia furnacalis]	0	2.98	2.76	2.72	3
	Line Graph	TRINITY_DN1451_c0_g1	uncharacterized protein LOC114364875 isoform X1 [Ostrinia furnacalis]	0	3.21	4.25	4.11	3.93
	Line Graph	TRINITY_DN14528_c0_g1	protein tramtrack, alpha isoform-like isoform X1 [Ostrinia furnacalis]	0	3.04	2.81	3.06	3.02
	Line Graph	TRINITY_DN14569_c0_g1		0	3.9	2.79	3.97	4.07
	Line Graph	TRINITY_DN146283_c0_g1	cilia- and flagella-associated protein 36 [Ostrinia furnacalis]	0	2.63	2.35	2.05	2.36
	Line Graph	TRINITY_DN1468_c0_g1	ankyrin repeat and LEM domain-containing protein 2 isoform X2 [Ostrinia furnacalis]	0	1.01	0.61	1.16	1.1
	Line Graph	TRINITY_DN14736_c0_g1		0	8.59	6.76	8.38	6.88
	Line Graph	TRINITY_DN14783_c0_g1	peroxidase-like [Ostrinia furnacalis]	0	2.03	2.57	2.1	2.14
	Line Graph	TRINITY_DN14826_c0_g1	uncharacterized protein LOC114350939 [Ostrinia furnacalis]	0	0.8	0.84	0.56	1.14
	Line Graph	TRINITY_DN14876_c1_g1		0	3.22	4.08	3.42	5.04
	Line Graph	TRINITY_DN14881_c0_g1		0	1.41	1.29	0.89	2.08
	Line Graph	TRINITY_DN1490_c0_g1	pyruvate kinase-like [Ostrinia furnacalis]	0	2.83	2.53	2.8	2.92
	Line Graph	TRINITY_DN14957_c0_g1		0	1.45	2.35	2.04	2.36
	Line Graph	TRINITY_DN14994_c1_g1		0	2.52	2.78	2.24	4.32
	Line Graph	TRINITY_DN1499_c0_g1	uncharacterized protein LOC114354225, partial [Ostrinia furnacalis]	0	2.57	2.61	2.6	2.99
	Line Graph	TRINITY_DN1514_c0_g1	paramyosin-like isoform X2 [Ostrinia furnacalis]	0	2.98	2.21	2.41	2.08
	Line Graph	TRINITY_DN151_c0_g1	V-type proton ATPase subunit e-like [Ostrinia furnacalis]	0	2.14	2.32	1.41	1.69
	Line Graph	TRINITY_DN151_c1_g1	Uncharacterized protein OBRU01_02553 [Operophtera brumata]	0	2.54	2.45	1.86	2.38
	Line Graph	TRINITY_DN15221_c1_g1	hypothetical protein RR48_09052 [Papilio machaon]	0	1.34	0.86	0.81	1.08
	Line Graph	TRINITY_DN15247_c0_g1	probable G-protein coupled receptor Mth-like 3 isoform X1 [Ostrinia furnacalis]	0	1.08	0.94	1.31	0.95
	Line Graph	TRINITY_DN15248_c0_g1	myosin-7B-like isoform X8 [Ostrinia furnacalis]	0	2.94	2.95	2.97	3.09
	Line Graph	TRINITY_DN15271_c0_g1	testis-specific serine/threonine-protein kinase 3-like [Ostrinia furnacalis]	0	3.47	3.36	3.16	3.8
	Line Graph	TRINITY_DN15327_c2_g2		0	1.47	2.7	1.73	2.91
	Line Graph	TRINITY_DN15330_c0_g1	uncharacterized protein LOC114357815 [Ostrinia furnacalis]	0	2.8	2.31	2.55	3.13
	Line Graph	TRINITY_DN15381_c0_g1	extensin-like isoform X1 [Ostrinia furnacalis]	0	1.59	1.45	2.09	1.87
	Line Graph	TRINITY_DN15420_c0_g3	elongation factor 1-alpha-like [Danaus plexippus plexippus]	0	1.76	1.89	1.86	2.3
	Line Graph	TRINITY_DN15437_c0_g1		0	1.23	1.63	1.93	2.07
	Line Graph	TRINITY_DN1544_c1_g1		0	3.85	3.5	2.63	3.23
	Line Graph	TRINITY_DN15452_c1_g1	uncharacterized protein LOC114351888 [Ostrinia furnacalis]	0	3.33	3.02	3.69	3.72
	Line Graph	TRINITY_DN15452_c1_g2	uncharacterized protein LOC114351888 [Ostrinia furnacalis]	0	4.04	3.82	4.19	4.43
	Line Graph	TRINITY_DN15473_c0_g1		0	2.21	2.44	2.1	3.48
	Line Graph	TRINITY_DN15507_c0_g1	zinc finger protein 43-like [Ostrinia furnacalis]	0	2.63	2.41	2.23	3.02
	Line Graph	TRINITY_DN15531_c0_g2		0	3.39	4.07	2.75	4.04
	Line Graph	TRINITY_DN1553_c1_g1	uncharacterized protein LOC114361432 isoform X3 [Ostrinia furnacalis]	0	2.88	2.81	2.86	3.65
	Line Graph	TRINITY_DN15578_c0_g3		0	4.38	3.85	4.09	2.9
	Line Graph	TRINITY_DN15595_c0_g1		0	3.64	4.04	3.39	4.01
	Line Graph	TRINITY_DN1559_c0_g1		0	3.55	3.51	3.03	3.88
	Line Graph	TRINITY_DN155_c0_g1		0	3.1	2.94	2.64	3.2
	Line Graph	TRINITY_DN15600_c0_g1		0	3.75	3.89	2.78	3.75
	Line Graph	TRINITY_DN15631_c0_g1	uncharacterized protein LOC114359998 [Ostrinia furnacalis]	0	2.15	2.88	2.11	2.6
	Line Graph	TRINITY_DN15663_c0_g1	uncharacterized protein LOC114358505 [Ostrinia furnacalis]	0	4.95	4.5	3.41	5.21
	Line Graph	TRINITY_DN1566_c0_g1	GATOR complex protein WDR24 [Trichoplusia ni]	0	2.04	1.9	1.79	2.71
	Line Graph	TRINITY_DN15685_c0_g1	uncharacterized protein LOC114352354 [Ostrinia furnacalis]	0	5.33	5.23	4.65	2.89
	Line Graph	TRINITY_DN156_c0_g1	uncharacterized protein LOC114350179 [Ostrinia furnacalis]	0	2.99	2.39	1.99	2.57
	Line Graph	TRINITY_DN15837_c0_g1		0	5.48	5.09	4.99	3.18
	Line Graph	TRINITY_DN15852_c0_g1	ATP synthase subunit b, mitochondrial-like [Ostrinia furnacalis]	0	3.01	2.97	3.01	3.32
	Line Graph	TRINITY_DN15853_c0_g1		0	2.88	2.09	1.99	3.64
	Line Graph	TRINITY_DN1586_c0_g1	early endosome antigen 1 isoform X1 [Ostrinia furnacalis]	0	1.27	1.36	1.75	1.94
	Line Graph	TRINITY_DN15908_c0_g1		0	3.73	3.7	3.65	3.26
	Line Graph	TRINITY_DN15920_c1_g1	uncharacterized protein LOC114362583 [Ostrinia furnacalis]	0	2.84	2.39	2.63	3.23
	Line Graph	TRINITY_DN15950_c0_g1	facilitated trehalose transporter Tret1-like [Ostrinia furnacalis]	0	3.92	3.08	3.29	1.93
	Line Graph	TRINITY_DN15954_c0_g1	uncharacterized protein LOC114359816 [Ostrinia furnacalis]	0	1.49	0.98	1.36	1.01
	Line Graph	TRINITY_DN15971_c0_g1	hypothetical protein evm_004401 [Chilo suppressalis]	0	2.1	2.41	1.87	2.01
	Line Graph	TRINITY_DN1597_c0_g1	lysozyme-like [Ostrinia furnacalis]	0	2.35	3.61	2.03	3.67
	Line Graph	TRINITY_DN15993_c0_g1	carbonyl reductase [NADPH] 1-like [Ostrinia furnacalis]	0	1.38	1.64	1.48	1.93
	Line Graph	TRINITY_DN16006_c0_g1		0	3.14	2.99	2.71	3.54
	Line Graph	TRINITY_DN16238_c0_g1	coiled-coil domain-containing protein 18-like [Ostrinia furnacalis]	0	3.3	2.79	2.58	3.87
	Line Graph	TRINITY_DN16365_c0_g1	uncharacterized protein LOC114357903 isoform X1 [Ostrinia furnacalis]	0	2.24	2.72	2.46	3.11
	Line Graph	TRINITY_DN1641_c0_g1	rhodanese domain-containing protein CG4456-like [Ostrinia furnacalis]	0	1.52	1.55	1.19	1.58
	Line Graph	TRINITY_DN16427_c0_g1	hypothetical protein evm_003513 [Chilo suppressalis]	0	3.4	3.81	3.32	4.52
	Line Graph	TRINITY_DN16476_c0_g1	zinc finger protein 62-like [Ostrinia furnacalis]	0	2.2	2.71	1.68	2.84
	Line Graph	TRINITY_DN1647_c0_g1	hypothetical protein evm_004798 [Chilo suppressalis]	0	3.78	3.9	4.19	4.31
	Line Graph	TRINITY_DN16504_c0_g1	uncharacterized protein LOC114359990 [Ostrinia furnacalis]	0	3.19	2.79	2.63	3.11
	Line Graph	TRINITY_DN16515_c0_g1	uncharacterized protein LOC114364761 [Ostrinia furnacalis]	0	2.6	2.59	1.89	3.25
	Line Graph	TRINITY_DN1655_c0_g1		0	3.49	3.11	3.46	4.26
	Line Graph	TRINITY_DN1655_c0_g2	heat shock protein beta-6-like [Ostrinia furnacalis]	0	3.28	3.05	3.47	3.52
	Line Graph	TRINITY_DN1660_c0_g1	glutathione S-transferase 1-like isoform X1 [Ostrinia furnacalis]	0	2.74	3.01	2.75	3.42
	Line Graph	TRINITY_DN16643_c0_g1	unknown unsecreted protein [Papilio xuthus]	0	0.95	0.99	0.71	1.53
	Line Graph	TRINITY_DN16653_c0_g2		0	0.7	0.79	0.64	1.06
	Line Graph	TRINITY_DN16696_c0_g1		0	1.73	2.45	2.48	2.87
	Line Graph	TRINITY_DN16761_c0_g1	protein SON-like [Ostrinia furnacalis]	0	6.5	5.43	6.29	6.3
	Line Graph	TRINITY_DN16761_c0_g2	protein SON-like [Ostrinia furnacalis]	0	5.02	4.85	5.09	4.35
	Line Graph	TRINITY_DN16767_c0_g1		0	5.5	6.09	4.31	4.49
	Line Graph	TRINITY_DN16776_c0_g1	uncharacterized protein LOC114353932 [Ostrinia furnacalis]	0	3.97	3.56	3.58	3.85
	Line Graph	TRINITY_DN16792_c0_g1	monocarboxylate transporter 14-like isoform X1 [Ostrinia furnacalis]	0	3.21	3.62	3.66	2.85
	Line Graph	TRINITY_DN16792_c0_g2		0	3.21	4.07	3.51	3.22
	Line Graph	TRINITY_DN16811_c0_g3	uncharacterized protein LOC114353022 [Ostrinia furnacalis]	0	4.81	2.81	2.83	3.76
	Line Graph	TRINITY_DN16846_c0_g1	tight junction protein ZO-1 isoform X8 [Helicoverpa armigera]	0	3.61	3.7	2.91	3.48
	Line Graph	TRINITY_DN16853_c0_g1	uncharacterized protein LOC110384176 [Helicoverpa armigera]	0	1.4	1.01	1.08	1.25
	Line Graph	TRINITY_DN16881_c1_g1		0	6.97	5.9	4.82	7.05
	Line Graph	TRINITY_DN168_c0_g1	cysteine and histidine-rich protein 1 homolog isoform X4 [Ostrinia furnacalis]	0	1.08	0.49	0.71	0.81
	Line Graph	TRINITY_DN16915_c0_g1	mucin-2-like isoform X1 [Ostrinia furnacalis]	0	3.55	2.54	1.97	3.44
	Line Graph	TRINITY_DN16950_c0_g1	uncharacterized protein LOC114364325 [Ostrinia furnacalis]	0	2.76	2.87	2.18	2.21
	Line Graph	TRINITY_DN17024_c0_g1	hypothetical protein evm_007220 [Chilo suppressalis]	0	2.87	4.59	3.64	3.82
	Line Graph	TRINITY_DN17054_c0_g1		0	1.99	3.01	1.82	3.56
	Line Graph	TRINITY_DN17086_c0_g1		0	2.86	3.02	2.86	3.48
	Line Graph	TRINITY_DN17087_c0_g1	uncharacterized protein LOC114362807 [Ostrinia furnacalis]	0	2.09	2.08	2.26	2.66
	Line Graph	TRINITY_DN17098_c0_g1	uncharacterized protein LOC114361683 [Ostrinia furnacalis]	0	0.98	1.79	1.71	1.84
	Line Graph	TRINITY_DN17117_c0_g1	tetratricopeptide repeat protein 30A [Ostrinia furnacalis]	0	2.46	1.99	1.87	2.58
	Line Graph	TRINITY_DN17151_c0_g1	PREDICTED: C-Myc-binding protein [Amyelois transitella]	0	1.73	1.77	1.48	2.38
	Line Graph	TRINITY_DN17165_c0_g2		0	2.41	2.52	1.83	2.33
	Line Graph	TRINITY_DN17170_c0_g1	uncharacterized protein LOC114366577 [Ostrinia furnacalis]	0	4.05	3.14	2.87	2.9
	Line Graph	TRINITY_DN1727_c0_g1	probable NADH dehydrogenase [ubiquinone] 1 alpha subcomplex subunit 12 [Ostrinia furnacalis]	0	2.86	2.48	2.32	2.59
	Line Graph	TRINITY_DN1728_c0_g1	hypothetical protein evm_005664 [Chilo suppressalis]	0	2.98	2.69	2.12	3.26
	Line Graph	TRINITY_DN1736_c0_g1		0	7.58	8.06	5.2	6.33
	Line Graph	TRINITY_DN17408_c0_g1	L-dopachrome tautomerase yellow-f-like [Ostrinia furnacalis]	0	2.82	3.02	3.22	3.17
	Line Graph	TRINITY_DN17416_c0_g1	uncharacterized protein CG13380 [Ostrinia furnacalis]	0	2.83	2.73	2.71	3.32
	Line Graph	TRINITY_DN17435_c0_g1	nuclear RNA export factor 1-like [Ostrinia furnacalis]	0	0.96	1.31	1.04	1.52
	Line Graph	TRINITY_DN17493_c0_g1	uncharacterized protein LOC114359529 [Ostrinia furnacalis]	0	2.82	2.6	2.25	2.37
	Line Graph	TRINITY_DN17496_c0_g1		0	5.4	2.61	3.2	4.4
	Line Graph	TRINITY_DN17497_c0_g1	uncharacterized protein LOC114356302 [Ostrinia furnacalis]	0	3.68	2.87	3.22	3.45
	Line Graph	TRINITY_DN17504_c1_g1	zinc finger protein 568-like isoform X1 [Ostrinia furnacalis]	0	1.1	0.91	0.99	1.3
	Line Graph	TRINITY_DN17517_c0_g1	uncharacterized protein LOC115443614 [Manduca sexta]	0	5.27	5.11	4.72	5.45
	Line Graph	TRINITY_DN1754_c1_g1	uncharacterized protein LOC114362966 [Ostrinia furnacalis]	0	3.34	3.64	2.76	4.22
	Line Graph	TRINITY_DN17562_c0_g1		0	6.94	6.23	6.65	5.5
	Line Graph	TRINITY_DN17579_c0_g1	uncharacterized protein LOC114354302 [Ostrinia furnacalis]	0	3.17	3.04	2.68	2.79
	Line Graph	TRINITY_DN1760_c0_g2	uncharacterized protein LOC114350227 [Ostrinia furnacalis]	0	3.02	2.42	2.33	2.94
	Line Graph	TRINITY_DN17614_c0_g1	hypothetical protein evm_004556 [Chilo suppressalis]	0	3.5	3.68	2.35	4.01
	Line Graph	TRINITY_DN1764_c1_g1	U11/U12 small nuclear ribonucleoprotein 35 kDa protein-like [Ostrinia furnacalis]	0	1.46	1.13	0.94	1.08
	Line Graph	TRINITY_DN17651_c0_g1	transmembrane protein 70 homolog, mitochondrial [Ostrinia furnacalis]	0	1.01	1.52	1.31	1.13
	Line Graph	TRINITY_DN17657_c0_g1	15-hydroxyprostaglandin dehydrogenase [NAD(+)]-like [Trichoplusia ni]	0	5.45	5.24	4.43	4.07
	Line Graph	TRINITY_DN17674_c0_g1	transcription initiation factor TFIID subunit 1-like [Ostrinia furnacalis]	0	2.26	1.97	1.88	1.96
	Line Graph	TRINITY_DN1767_c0_g1	unnamed protein product [Leptidea sinapis]	0	2.52	2.23	2.24	2.85
	Line Graph	TRINITY_DN1767_c0_g2	fasciclin-2 isoform X3 [Ostrinia furnacalis]	0	1.69	1.18	0.8	1.49
	Line Graph	TRINITY_DN17695_c0_g1	RNA-binding protein 7 [Ostrinia furnacalis]	0	0.94	1.02	0.57	0.79
	Line Graph	TRINITY_DN176_c0_g1	chymotrypsinogen B-like [Ostrinia furnacalis]	0	3.25	3.42	3	3.91
	Line Graph	TRINITY_DN17731_c0_g1	uncharacterized protein LOC114365243 [Ostrinia furnacalis]	0	3.18	3.5	2.12	2.96
	Line Graph	TRINITY_DN17742_c0_g1	protein phosphatase 1 regulatory subunit 36-like isoform X1 [Ostrinia furnacalis]	0	3.05	3.23	3.22	3.94
	Line Graph	TRINITY_DN17754_c0_g2		0	2.64	2.63	1.85	1.97
	Line Graph	TRINITY_DN1780_c0_g1	leucine-rich repeat-containing protein 74B-like [Ostrinia furnacalis]	0	3.08	2.78	3.11	3.14
	Line Graph	TRINITY_DN17811_c0_g1	uncharacterized protein LOC114362792 [Ostrinia furnacalis]	0	1.19	1.16	1.22	1.55
	Line Graph	TRINITY_DN17881_c0_g1	LIM domain only protein 3-like [Ostrinia furnacalis]	0	2.18	1.22	1.67	1.49
	Line Graph	TRINITY_DN17883_c0_g1	hypothetical protein B5V51_2424 [Heliothis virescens]	0	3.69	3.67	3.44	3.86
	Line Graph	TRINITY_DN1795_c0_g1	uncharacterized protein LOC114357896 [Ostrinia furnacalis]	0	2.75	2.65	2.31	3.16
	Line Graph	TRINITY_DN17_c0_g1	THAP domain-containing protein 5-like [Vanessa tameamea]	0	2.63	3.69	3.3	3.99
	Line Graph	TRINITY_DN18003_c0_g1	uncharacterized protein LOC114362020, partial [Ostrinia furnacalis]	0	4.31	4.87	3.97	4.77
	Line Graph	TRINITY_DN18044_c0_g1	uncharacterized protein LOC114350460 [Ostrinia furnacalis]	0	3.2	3.36	3.26	3.73
	Line Graph	TRINITY_DN18124_c0_g1		0	5.3	3.54	3.87	5.25
	Line Graph	TRINITY_DN18150_c0_g1	uncharacterized protein LOC114351331 [Ostrinia furnacalis]	0	2.29	2.2	1.85	2.41
	Line Graph	TRINITY_DN18227_c0_g1		0	3.87	3.58	3.97	4.07
	Line Graph	TRINITY_DN1824_c0_g3	branched-chain-amino-acid aminotransferase, cytosolic [Ostrinia furnacalis]	0	2.12	2.86	3.04	2.41
	Line Graph	TRINITY_DN18261_c0_g1	DNA cross-link repair 1A protein-like isoform X1 [Ostrinia furnacalis]	0	2.12	1.64	1.66	1.95
	Line Graph	TRINITY_DN18285_c0_g1	uncharacterized protein LOC114355626 [Ostrinia furnacalis]	0	3.01	2.89	2.83	3.48
	Line Graph	TRINITY_DN18291_c0_g1	hydroxyacylglutathione hydrolase, mitochondrial isoform X1 [Ostrinia furnacalis]	0	1.28	1.39	1.11	1.01
	Line Graph	TRINITY_DN18302_c0_g1	potassium/sodium hyperpolarization-activated cyclic nucleotide-gated channel 1-like [Bombyx mandarina]	0	2.73	3.12	2.94	3.28
	Line Graph	TRINITY_DN18314_c0_g1	adenylate kinase isoenzyme 1-like [Ostrinia furnacalis]	0	3.08	2.84	2.87	3.09
	Line Graph	TRINITY_DN18323_c0_g1	GILT-like protein 1 isoform X1 [Ostrinia furnacalis]	0	1.92	1.57	2.21	2.24
	Line Graph	TRINITY_DN18337_c0_g1	hypothetical protein evm_013779 [Chilo suppressalis]	0	3.34	2.67	2.26	3.06
	Line Graph	TRINITY_DN1835_c0_g1		0	4.93	4.13	3.02	5.64
	Line Graph	TRINITY_DN1845_c1_g1		0	3.68	2.08	2.86	3.97
	Line Graph	TRINITY_DN18501_c0_g1	probable RNA-binding protein 46 [Ostrinia furnacalis]	0	2.59	2.5	3.47	2.5
	Line Graph	TRINITY_DN1852_c0_g2		0	6.55	3.7	6.1	4.05
	Line Graph	TRINITY_DN18627_c0_g1	uncharacterized protein LOC114360933 [Ostrinia furnacalis]	0	3.65	2.41	3.52	1.79
	Line Graph	TRINITY_DN1863_c0_g1	uncharacterized protein LOC114362983 [Ostrinia furnacalis]	0	3.91	4.1	4.94	4.11
	Line Graph	TRINITY_DN1863_c0_g2	uncharacterized protein LOC114362983 [Ostrinia furnacalis]	0	4.24	4.54	5.12	4.68
	Line Graph	TRINITY_DN18684_c0_g1	proteasome subunit alpha type-7-like [Ostrinia furnacalis]	0	2.14	2.5	3.07	2.51
	Line Graph	TRINITY_DN18732_c0_g1		0	2.53	1.94	3.21	2.97
	Line Graph	TRINITY_DN187_c0_g2	uncharacterized protein LOC114350092, partial [Ostrinia furnacalis]	0	1.03	1.01	0.95	1.56
	Line Graph	TRINITY_DN18800_c1_g1	uncharacterized protein LOC114362952 [Ostrinia furnacalis]	0	1.84	2.17	1.28	2.42
	Line Graph	TRINITY_DN18887_c0_g1	hypothetical protein evm_010138 [Chilo suppressalis]	0	6.29	6.66	6.31	7.08
	Line Graph	TRINITY_DN18925_c0_g1	outer dense fiber protein 3-like [Spodoptera litura]	0	2.11	2.19	1.8	2.25
	Line Graph	TRINITY_DN18954_c0_g1	uncharacterized protein LOC114365192 [Ostrinia furnacalis]	0	2.83	3.07	2.58	3.05
	Line Graph	TRINITY_DN18984_c0_g1	unnamed protein product [Arctia plantaginis]	0	2.95	3.09	3.16	3.54
	Line Graph	TRINITY_DN1898_c0_g1	transmembrane protease serine 9-like [Ostrinia furnacalis]	0	2.42	2.34	3.02	3.27
	Line Graph	TRINITY_DN19061_c0_g1	serine/threonine-protein phosphatase 1 regulatory subunit 10-like [Ostrinia furnacalis]	0	1.92	2.45	1.65	2.35
	Line Graph	TRINITY_DN19085_c0_g1	hypothetical protein B5V51_6381 [Heliothis virescens]	0	1.65	1.87	1.41	1.64
	Line Graph	TRINITY_DN19138_c0_g1	cilia- and flagella-associated protein 161 [Ostrinia furnacalis]	0	2.89	2.78	2.25	3.14
	Line Graph	TRINITY_DN19161_c0_g1	cilia- and flagella-associated protein 206 [Ostrinia furnacalis]	0	2.71	2.52	2.54	2.92
	Line Graph	TRINITY_DN19165_c0_g1	uncharacterized protein LOC114358149 [Ostrinia furnacalis]	0	3.18	2.7	2.83	3.24
	Line Graph	TRINITY_DN19221_c0_g1		0	3.17	3.77	2.68	4.57
	Line Graph	TRINITY_DN19221_c0_g2		0	4.24	4.01	3.1	4.71
	Line Graph	TRINITY_DN19221_c0_g3		0	3.62	3.53	3.67	4.28
	Line Graph	TRINITY_DN19280_c0_g1		0	1.13	1.57	0.91	1.62
	Line Graph	TRINITY_DN19311_c0_g1	probable beta-hexosaminidase fdl [Ostrinia furnacalis]	0	3.11	2.61	2.37	3.25
	Line Graph	TRINITY_DN19438_c0_g1		0	1.78	1.97	2.1	2.76
	Line Graph	TRINITY_DN19457_c0_g1	zinc finger protein 91-like [Ostrinia furnacalis]	0	1.17	1.04	1.11	1.64
	Line Graph	TRINITY_DN19518_c0_g1	uncharacterized protein LOC101746357 [Bombyx mori]	0	2.46	2.53	2.45	2.87
	Line Graph	TRINITY_DN1951_c0_g1	uncharacterized protein LOC114363830 [Ostrinia furnacalis]	0	3.37	2.92	2.78	3.59
	Line Graph	TRINITY_DN19553_c0_g1	tyrosine-protein kinase transmembrane receptor Ror-like isoform X1 [Ostrinia furnacalis]	0	1.89	1.45	2.1	2.7
	Line Graph	TRINITY_DN19570_c0_g1		0	4.99	7.46	6.86	6.95
	Line Graph	TRINITY_DN19589_c0_g1	cytochrome P450 18a1 [Ostrinia furnacalis]	0	3.21	2.65	3.36	4.26
	Line Graph	TRINITY_DN19635_c0_g1	uncharacterized protein LOC114359043 [Ostrinia furnacalis]	0	2.96	3.2	2.79	3.12
	Line Graph	TRINITY_DN19653_c0_g1		0	5.45	6.42	7.11	8.65
	Line Graph	TRINITY_DN19657_c0_g1		0	3.84	3.93	2.62	4.54
	Line Graph	TRINITY_DN19662_c0_g1	basic juvenile hormone-suppressible protein 1-like [Hyposmocoma kahamanoa]	0	5.05	4.04	6.12	6.67
	Line Graph	TRINITY_DN19662_c0_g2	storage protein [Ostrinia furnacalis]	0	1.45	2.16	1.36	2.37
	Line Graph	TRINITY_DN19662_c4_g1	basic juvenile hormone-suppressible protein 1-like [Ostrinia furnacalis]	0	1.8	2.59	1.66	2.85
	Line Graph	TRINITY_DN1974_c0_g1	uncharacterized protein LOC114365853 [Ostrinia furnacalis]	0	3.24	3.1	2.73	3.46
	Line Graph	TRINITY_DN19784_c0_g1	uncharacterized protein LOC114351108 [Ostrinia furnacalis]	0	2.98	2.88	2.7	2.99
	Line Graph	TRINITY_DN19821_c0_g2	uncharacterized protein LOC114359393 isoform X1 [Ostrinia furnacalis]	0	4.21	3.99	5.2	5.69
	Line Graph	TRINITY_DN19821_c1_g1		0	4.87	3.46	6.14	6.61
	Line Graph	TRINITY_DN19871_c0_g1	hypothetical protein EVAR_45651_1 [Eumeta japonica]	0	4.05	3.71	4.05	4.48
	Line Graph	TRINITY_DN19949_c0_g1	uncharacterized protein LOC114355343 [Ostrinia furnacalis]	0	2.97	2.9	2.7	2.77
	Line Graph	TRINITY_DN19963_c0_g1	hypothetical protein evm_011138 [Chilo suppressalis]	0	4.32	2.74	3.33	4.18
	Line Graph	TRINITY_DN19977_c1_g1	uncharacterized protein LOC114360100 [Ostrinia furnacalis]	0	3.27	3.33	3.21	3.62
	Line Graph	TRINITY_DN1998_c0_g1	uncharacterized protein LOC114364679 isoform X3 [Ostrinia furnacalis]	0	1.08	1.21	1.01	1.24
	Line Graph	TRINITY_DN1998_c0_g2	uncharacterized protein LOC114364679 isoform X5 [Ostrinia furnacalis]	0	1.32	1.35	1.08	1.39
	Line Graph	TRINITY_DN199_c1_g1		0	0.94	0.9	1.38	1.17
	Line Graph	TRINITY_DN19_c0_g1	protein misato [Ostrinia furnacalis]	0	0.8	0.81	0.7	1.08
	Line Graph	TRINITY_DN20025_c0_g1	decapping nuclease DXO homolog [Ostrinia furnacalis]	0	1.55	1.19	1.19	1.38
	Line Graph	TRINITY_DN20091_c0_g1	uncharacterized protein LOC114365091 [Ostrinia furnacalis]	0	3.11	2.88	2.58	3.35
	Line Graph	TRINITY_DN20170_c0_g1		0	5.36	4.67	4.73	5.82
	Line Graph	TRINITY_DN2027_c0_g2		0	3.33	1.85	1.38	2.07
	Line Graph	TRINITY_DN20316_c0_g1		0	0.89	1.67	1.57	1.72
	Line Graph	TRINITY_DN20324_c0_g1		0	1.7	1.07	1.67	2.21
	Line Graph	TRINITY_DN2035_c0_g1	uncharacterized protein LOC114356683 [Ostrinia furnacalis]	0	1.92	2.23	1.3	1.85
	Line Graph	TRINITY_DN2035_c0_g3	uncharacterized protein LOC114356683 [Ostrinia furnacalis]	0	2.38	3.09	1.86	2.8
	Line Graph	TRINITY_DN20395_c0_g1		0	6.12	5.64	5.21	6.2
	Line Graph	TRINITY_DN20409_c0_g1		0	6.17	6.93	4.5	6.21
	Line Graph	TRINITY_DN20411_c0_g1		0	5	3.43	4.13	3.17
	Line Graph	TRINITY_DN2041_c0_g1	RNA exonuclease 4-like [Ostrinia furnacalis]	0	3.22	3.25	2.9	3.56
	Line Graph	TRINITY_DN2041_c0_g2	RNA exonuclease 4-like [Ostrinia furnacalis]	0	3.04	3.27	3.29	2.98
	Line Graph	TRINITY_DN20439_c0_g1	DEAD-box ATP-dependent RNA helicase 18-like [Ostrinia furnacalis]	0	1	1.37	1.33	1.71
	Line Graph	TRINITY_DN20465_c0_g1	uncharacterized protein LOC114358360 [Ostrinia furnacalis]	0	1.28	1.31	1.73	2.01
	Line Graph	TRINITY_DN20485_c0_g1		0	4.41	2.63	2.97	5.31
	Line Graph	TRINITY_DN20558_c0_g1	Transient receptor potential channel pyrexia [Operophtera brumata]	0	2.59	2.84	3.09	4.18
	Line Graph	TRINITY_DN20558_c0_g2	transient receptor potential channel pyrexia-like [Ostrinia furnacalis]	0	2.05	2.04	1.37	1.87
	Line Graph	TRINITY_DN20590_c0_g1	uncharacterized protein LOC114363359 [Ostrinia furnacalis]	0	2.97	2.88	2.21	2.39
	Line Graph	TRINITY_DN20600_c0_g1	uncharacterized protein LOC114362501 [Ostrinia furnacalis]	0	2.92	2.57	2.56	3.22
	Line Graph	TRINITY_DN20655_c0_g1	uncharacterized protein LOC101742564 [Bombyx mori]	0	3.03	3.21	3.35	4.19
	Line Graph	TRINITY_DN2066_c0_g1		0	2.14	2.58	2.54	2.39
	Line Graph	TRINITY_DN20680_c0_g1	tsukushin isoform X2 [Ostrinia furnacalis]	0	1.97	1.26	2.35	2.09
	Line Graph	TRINITY_DN20708_c0_g1	uncharacterized protein LOC114366422 [Ostrinia furnacalis]	0	2.98	2.47	2.3	4.23
	Line Graph	TRINITY_DN20754_c0_g1	uncharacterized protein LOC114354457 [Ostrinia furnacalis]	0	2.65	2.42	2.42	3.04
	Line Graph	TRINITY_DN20763_c0_g1	uncharacterized protein LOC114355848 [Ostrinia furnacalis]	0	2.66	1.76	1.56	2.26
	Line Graph	TRINITY_DN207_c0_g2	JNK-interacting protein 3 isoform X4 [Ostrinia furnacalis]	0	1.73	1.73	1.79	1.88
	Line Graph	TRINITY_DN2082_c0_g2	N-acetyltransferase 9-like protein isoform X1 [Ostrinia furnacalis]	0	1.2	1.18	1.26	1.17
	Line Graph	TRINITY_DN20957_c0_g1	adenylate kinase isoenzyme 1 isoform X2 [Ostrinia furnacalis]	0	1.6	1.44	1.23	2.15
	Line Graph	TRINITY_DN20986_c0_g3	uncharacterized protein LOC111359172 [Spodoptera litura]	0	2.83	1.75	1.41	2.56
	Line Graph	TRINITY_DN21019_c0_g1	NADH-ubiquinone oxidoreductase 75 kDa subunit, mitochondrial-like [Ostrinia furnacalis]	0	2.55	1.87	1.97	1.85
	Line Graph	TRINITY_DN21029_c0_g1	phospholipid phosphatase 5-like [Ostrinia furnacalis]	0	3.35	3.37	3.25	3.66
	Line Graph	TRINITY_DN2111_c0_g1	uncharacterized protein LOC114364119 [Ostrinia furnacalis]	0	2.81	2.64	2.55	2.84
	Line Graph	TRINITY_DN21141_c0_g1	trypsin-3-like [Ostrinia furnacalis]	0	2.97	3.31	3.11	3.62
	Line Graph	TRINITY_DN21187_c0_g1		0	2.7	2.77	1.9	4.09
	Line Graph	TRINITY_DN21211_c0_g1	uncharacterized protein LOC114361374 [Ostrinia furnacalis]	0	3.15	3.21	3.15	4.08
	Line Graph	TRINITY_DN2121_c0_g1	uncharacterized protein LOC114354632 [Ostrinia furnacalis]	0	3.62	3.45	3.76	3.43
	Line Graph	TRINITY_DN21280_c0_g1	apoptosis regulatory protein Siva [Ostrinia furnacalis]	0	1.16	1.05	1.55	1.66
	Line Graph	TRINITY_DN2129_c0_g1	carboxypeptidase A1-like [Ostrinia furnacalis]	0	2.85	3.05	3.44	3.35
	Line Graph	TRINITY_DN2133_c0_g1		0	2.09	1.9	2.63	3.14
	Line Graph	TRINITY_DN21342_c0_g1	lysine-rich arabinogalactan protein 19-like [Ostrinia furnacalis]	0	3.85	3.92	3.6	4.07
	Line Graph	TRINITY_DN21397_c0_g1	coagulation factor IX-like [Ostrinia furnacalis]	0	3.21	3.38	2.99	3.32
	Line Graph	TRINITY_DN21433_c0_g1	protein FAM92A isoform X2 [Ostrinia furnacalis]	0	2.39	2.24	1.85	2.55
	Line Graph	TRINITY_DN21435_c0_g1	glycogen-binding subunit 76A isoform X1 [Ostrinia furnacalis]	0	2.28	1.86	2.37	2.62
	Line Graph	TRINITY_DN21447_c0_g2	monocarboxylate transporter 3-like isoform X2 [Ostrinia furnacalis]	0	1.46	1	1.15	1.74
	Line Graph	TRINITY_DN21469_c0_g1	poly [ADP-ribose] polymerase [Ostrinia furnacalis]	0	1.09	1.01	1.03	1.09
	Line Graph	TRINITY_DN21484_c0_g1	phosphatidylinositol N-acetylglucosaminyltransferase subunit H-like [Ostrinia furnacalis]	0	1.72	1.51	1.97	2.25
	Line Graph	TRINITY_DN21495_c0_g1		0	4.78	2.96	4.02	3.79
	Line Graph	TRINITY_DN2150_c0_g1	uncharacterized protein LOC114364045 [Ostrinia furnacalis]	0	1.55	1.12	1.48	1.72
	Line Graph	TRINITY_DN21526_c0_g1	zinc finger protein 286A-like isoform X2 [Ostrinia furnacalis]	0	1.4	1.79	1.76	1.83
	Line Graph	TRINITY_DN2152_c0_g1	uncharacterized protein LOC114355344 [Ostrinia furnacalis]	0	2.44	2.68	2.03	2.63
	Line Graph	TRINITY_DN21535_c0_g1	tektin-4-like [Ostrinia furnacalis]	0	2.85	2.65	2.52	3.22
	Line Graph	TRINITY_DN21568_c0_g1	tRNA-specific adenosine deaminase 1 [Ostrinia furnacalis]	0	1.24	1.62	1.78	1.87
	Line Graph	TRINITY_DN21586_c0_g1		0	5.14	4.87	5.23	5.53
	Line Graph	TRINITY_DN2158_c0_g1		0	1.25	0.9	1	1.25
	Line Graph	TRINITY_DN21596_c0_g1	peptidyl-prolyl cis-trans isomerase NIMA-interacting 4 [Manduca sexta]	0	0.93	0.77	1.06	1.34
	Line Graph	TRINITY_DN21600_c0_g1	catalase-like [Ostrinia furnacalis]	0	2.17	3.77	2.69	3.43
	Line Graph	TRINITY_DN21633_c0_g2	neurotrophin 1 isoform X1 [Ostrinia furnacalis]	0	3.46	5.09	4.48	3.94
	Line Graph	TRINITY_DN21637_c0_g1		0	3.32	4.48	2.78	4.11
	Line Graph	TRINITY_DN2182_c0_g1	growth-blocking peptide, long form-like isoform X1 [Ostrinia furnacalis]	0	1.59	1.34	1.31	0.93
	Line Graph	TRINITY_DN21868_c0_g1	zinc finger protein 62 homolog [Ostrinia furnacalis]	0	0.87	1.18	0.88	1.54
	Line Graph	TRINITY_DN21922_c0_g2	uncharacterized protein LOC114357165 [Ostrinia furnacalis]	0	2.83	2.57	2.47	2.98
	Line Graph	TRINITY_DN21981_c0_g1	dihydroorotate dehydrogenase (quinone), mitochondrial [Ostrinia furnacalis]	0	1.43	1.53	1.53	1.15
	Line Graph	TRINITY_DN21997_c0_g1	zinc finger protein 675-like [Ostrinia furnacalis]	0	1.24	1.6	1.04	2.07
	Line Graph	TRINITY_DN22018_c0_g1	hypothetical protein evm_009110 [Chilo suppressalis]	0	1.54	1.92	2.35	1.81
	Line Graph	TRINITY_DN22095_c0_g1	hypothetical protein evm_004844 [Chilo suppressalis]	0	3.47	3.37	3.39	3.84
	Line Graph	TRINITY_DN2211_c0_g1	hypothetical protein KGM_203734 [Danaus plexippus plexippus]	0	2.83	2.59	3.11	3.69
	Line Graph	TRINITY_DN22196_c0_g1		0	4.85	3.77	5.41	6.23
	Line Graph	TRINITY_DN22228_c0_g1		0	2.07	2.14	1.68	2.54
	Line Graph	TRINITY_DN22269_c0_g1	uncharacterized protein LOC114366495 isoform X1 [Ostrinia furnacalis]	0	3.5	3.06	3.51	3.89
	Line Graph	TRINITY_DN22281_c0_g1	ATP-dependent DNA helicase Q1-like [Ostrinia furnacalis]	0	1.07	0.89	1.1	1.44
	Line Graph	TRINITY_DN2229_c0_g2		0	2.09	2.4	1.67	2.05
	Line Graph	TRINITY_DN22383_c0_g1	uncharacterized protein LOC114357539 [Ostrinia furnacalis]	0	2.66	2.57	2.48	3.68
	Line Graph	TRINITY_DN2239_c1_g1		0	7.36	4.74	4.35	4.69
	Line Graph	TRINITY_DN2248_c0_g2	hypothetical protein B5X24_HaOG216458 [Helicoverpa armigera]	0	3.37	3.83	3.36	4.26
	Line Graph	TRINITY_DN22514_c0_g3	Protein groucho-2 [Papilio machaon]	0	3.7	4.7	4.29	4.52
	Line Graph	TRINITY_DN22537_c0_g1		0	4.93	5.51	4.34	4.02
	Line Graph	TRINITY_DN22576_c0_g1	uncharacterized protein LOC114351334 isoform X2 [Ostrinia furnacalis]	0	3.19	2.84	3.31	3.54
	Line Graph	TRINITY_DN22576_c0_g2	uncharacterized protein LOC114351334 isoform X2 [Ostrinia furnacalis]	0	2.86	2.78	2.65	3.37
	Line Graph	TRINITY_DN22591_c0_g1	protein SON-like [Ostrinia furnacalis]	0	3.12	3.16	3.11	3.57
	Line Graph	TRINITY_DN2264_c0_g1	cytochrome P450 6B6-like [Ostrinia furnacalis]	0	2.31	2.31	1.56	2
	Line Graph	TRINITY_DN2269_c0_g1	hypothetical protein KGM_203779 [Danaus plexippus plexippus]	0	3.18	3.27	3.22	3.61
	Line Graph	TRINITY_DN22878_c0_g1	dynein regulatory complex subunit 2-like [Ostrinia furnacalis]	0	3.44	3.23	2.64	3.18
	Line Graph	TRINITY_DN22967_c0_g1	uncharacterized protein LOC114365124 [Ostrinia furnacalis]	0	3.09	3.93	3.63	3.6
	Line Graph	TRINITY_DN229_c0_g1	uncharacterized protein LOC114361473 [Ostrinia furnacalis]	0	2.09	1.57	2.05	2.4
	Line Graph	TRINITY_DN2300_c0_g2	PREDICTED: ATP synthase subunit beta, mitochondrial-like, partial [Amyelois transitella]	0	1.58	1.6	1.1	1.46
	Line Graph	TRINITY_DN23025_c0_g1		0	3.32	3.69	3.43	3.85
	Line Graph	TRINITY_DN23076_c0_g1	uncharacterized protein LOC114353011 isoform X1 [Ostrinia furnacalis]	0	3.22	3.01	2.86	3.75
	Line Graph	TRINITY_DN23114_c0_g1	tetraspanin-1-like [Trichoplusia ni]	0	2.89	2.72	2.69	2.77
	Line Graph	TRINITY_DN23124_c0_g1	biogenesis of lysosome-related organelles complex 1 subunit 1 [Ostrinia furnacalis]	0	0.83	1.08	0.73	1.16
	Line Graph	TRINITY_DN23176_c0_g1	protein-cysteine N-palmitoyltransferase Rasp [Ostrinia furnacalis]	0	1.45	1.28	1.2	1.83
	Line Graph	TRINITY_DN23230_c0_g1		0	3	2.95	2.77	1.76
	Line Graph	TRINITY_DN23308_c0_g1		0	1.68	2.95	2.12	2.81
	Line Graph	TRINITY_DN23391_c0_g1	gamma-glutamylcyclotransferase-like [Ostrinia furnacalis]	0	2.73	2.5	2.88	3.05
	Line Graph	TRINITY_DN233_c0_g1	uncharacterized protein LOC114364139 [Ostrinia furnacalis]	0	3.74	3.1	3.09	3.3
	Line Graph	TRINITY_DN23499_c0_g2	cholecystokinin receptor type A-like [Ostrinia furnacalis]	0	2.97	3.86	3.94	4.26
	Line Graph	TRINITY_DN23518_c0_g1		0	4.59	4.83	5.55	6.41
	Line Graph	TRINITY_DN23701_c0_g1	uncharacterized protein LOC114349980 [Ostrinia furnacalis]	0	3.46	3.07	3.03	4.34
	Line Graph	TRINITY_DN23729_c0_g1		0	2.75	2.89	3.52	2.03
	Line Graph	TRINITY_DN23734_c0_g1	histone-lysine N-methyltransferase SMYD3 [Ostrinia furnacalis]	0	1.18	0.88	1	0.78
	Line Graph	TRINITY_DN23788_c0_g1	enkurin domain-containing protein 1-like [Ostrinia furnacalis]	0	1.71	1.19	1.28	1.7
	Line Graph	TRINITY_DN2379_c0_g1	uncharacterized protein LOC113236882 [Hyposmocoma kahamanoa]	0	4.09	3.51	3.16	4.15
	Line Graph	TRINITY_DN23831_c2_g2	voltage-dependent calcium channel subunit alpha-2/delta-3 isoform X1 [Ostrinia furnacalis]	0	2.23	1.64	1.81	2.8
	Line Graph	TRINITY_DN238_c0_g1	V-type proton ATPase subunit e-like [Ostrinia furnacalis]	0	4.07	3.76	3.35	3.74
	Line Graph	TRINITY_DN23938_c0_g1	hypothetical protein B5V51_8833 [Heliothis virescens]	0	3.21	3.46	3.05	3.74
	Line Graph	TRINITY_DN23987_c0_g1	hypothetical protein evm_005044 [Chilo suppressalis]	0	5.06	6.84	5.68	4.77
	Line Graph	TRINITY_DN23991_c0_g1		0	6.94	6.42	5.82	4.01
	Line Graph	TRINITY_DN24003_c0_g1		0	4.41	4.7	3.83	2.93
	Line Graph	TRINITY_DN24035_c0_g1	malate dehydrogenase, mitochondrial-like isoform X1 [Galleria mellonella]	0	2.63	2.85	2.63	3.06
	Line Graph	TRINITY_DN2406_c0_g1	uncharacterized protein LOC114361672 [Ostrinia furnacalis]	0	4.62	6.11	6.82	6.41
	Line Graph	TRINITY_DN24122_c0_g1	probable palmitoyltransferase ZDHHC24 [Ostrinia furnacalis]	0	3.47	3.22	2.85	3.48
	Line Graph	TRINITY_DN2422_c0_g1	dnaJ homolog subfamily B member 13-like [Manduca sexta]	0	2.7	2.87	2.74	2.82
	Line Graph	TRINITY_DN24239_c0_g1	uncharacterized protein LOC114353320 [Ostrinia furnacalis]	0	2.74	2.75	2.79	3.09
	Line Graph	TRINITY_DN24239_c0_g2	hypothetical protein evm_006898 [Chilo suppressalis]	0	3.06	3.02	2.85	3.42
	Line Graph	TRINITY_DN24239_c0_g3	kielin/chordin-like protein isoform X1 [Spodoptera litura]	0	2.91	2.59	2.54	3.16
	Line Graph	TRINITY_DN2423_c0_g1	PREDICTED: RNA-directed DNA polymerase from mobile element jockey-like [Amyelois transitella]	0	4.11	2.64	2.24	2.91
	Line Graph	TRINITY_DN24250_c0_g1	DNA mismatch repair protein Mlh1 [Ostrinia furnacalis]	0	2.54	2.11	2.1	2.38
	Line Graph	TRINITY_DN24257_c0_g1		0	1.72	1.81	1.45	2.43
	Line Graph	TRINITY_DN24313_c0_g1		0	2.91	2.96	2.03	2.74
	Line Graph	TRINITY_DN24314_c0_g1	uncharacterized protein LOC114351840 [Ostrinia furnacalis]	0	2.3	2.54	2.47	2.35
	Line Graph	TRINITY_DN2434_c1_g2	uncharacterized protein LOC114363427 [Ostrinia furnacalis]	0	1.87	1.24	1.94	1.76
	Line Graph	TRINITY_DN24404_c0_g1	intraflagellar transport protein 22 homolog [Ostrinia furnacalis]	0	1.79	2.86	1.56	3.18
	Line Graph	TRINITY_DN2440_c2_g1		0	1.39	1.67	1.52	1.65
	Line Graph	TRINITY_DN24492_c0_g1	lipase 3-like [Ostrinia furnacalis]	0	4.12	4.18	3.08	3.14
	Line Graph	TRINITY_DN2449_c0_g1	ATP-binding cassette sub-family A member 1-like [Ostrinia furnacalis]	0	2.79	2.61	2.86	3.18
	Line Graph	TRINITY_DN244_c0_g1		0	4.79	2.91	4.06	4.2
	Line Graph	TRINITY_DN24728_c0_g1		0	1.36	1.47	1.29	1.31
	Line Graph	TRINITY_DN2475_c0_g1	LOW QUALITY PROTEIN: uncharacterized protein LOC114363766 [Ostrinia furnacalis]	0	2.92	3.19	2.3	3.28
	Line Graph	TRINITY_DN24776_c0_g1	uncharacterized protein LOC114361753 [Ostrinia furnacalis]	0	2.52	1.7	2.33	2.25
	Line Graph	TRINITY_DN24838_c0_g1	uncharacterized protein LOC113396538 [Vanessa tameamea]	0	3.2	3.42	3.49	3.42
	Line Graph	TRINITY_DN24911_c0_g1		0	6.63	8.9	5.44	7.53
	Line Graph	TRINITY_DN24952_c0_g1	uncharacterized protein LOC114356153 [Ostrinia furnacalis]	0	3.05	3.18	2.93	3.43
	Line Graph	TRINITY_DN24969_c0_g1		0	2.19	1.26	1.31	1.75
	Line Graph	TRINITY_DN25044_c0_g1	tektin-3-like isoform X2 [Ostrinia furnacalis]	0	3.54	3.19	2.81	3.72
	Line Graph	TRINITY_DN2508_c0_g1	uncharacterized protein LOC114361845 [Ostrinia furnacalis]	0	2.45	3.08	2.56	3.03
	Line Graph	TRINITY_DN25121_c0_g1	Uncharacterized protein OBRU01_08256 [Operophtera brumata]	0	3.22	2.69	3.1	2.99
	Line Graph	TRINITY_DN25136_c0_g2	protein D2-like [Ostrinia furnacalis]	0	3.1	3.06	2.39	2.45
	Line Graph	TRINITY_DN25155_c0_g1	hypothetical protein B5V51_5515 [Heliothis virescens]	0	3.96	3.71	3.53	3.25
	Line Graph	TRINITY_DN2519_c0_g1		0	8.08	7.71	5.56	4.82
	Line Graph	TRINITY_DN25253_c0_g1		0	5.99	6.02	5.87	7.38
	Line Graph	TRINITY_DN2525_c0_g1		0	3.52	2.49	2.38	4.02
	Line Graph	TRINITY_DN25317_c0_g1	dynein heavy chain 8, axonemal [Ostrinia furnacalis]	0	2.36	1.58	1.98	1.66
	Line Graph	TRINITY_DN2531_c0_g1	unnamed protein product [Leptidea sinapis]	0	3.61	3.15	3.02	3.61
	Line Graph	TRINITY_DN2532_c0_g2	transcription elongation regulator 1-like [Ostrinia furnacalis]	0	1.53	1.4	1.22	1.41
	Line Graph	TRINITY_DN2532_c0_g3	hypothetical protein evm_013632 [Chilo suppressalis]	0	0.97	1.72	1.72	1.73
	Line Graph	TRINITY_DN25385_c0_g1	uncharacterized protein LOC114358446 [Ostrinia furnacalis]	0	2.49	2.65	2.59	3.04
	Line Graph	TRINITY_DN253_c0_g1	uncharacterized protein LOC114365542 [Ostrinia furnacalis]	0	2.68	2.8	2.43	2.73
	Line Graph	TRINITY_DN25402_c0_g1	protamine-like [Ostrinia furnacalis]	0	2.89	3.2	2.95	3.48
	Line Graph	TRINITY_DN25421_c0_g1		0	3.9	2.2	1.79	2.54
	Line Graph	TRINITY_DN25422_c0_g1	hypothetical protein B5V51_6382 [Heliothis virescens]	0	2.82	2.94	3.23	3.65
	Line Graph	TRINITY_DN25432_c0_g1	hypothetical protein B5X24_HaOG213279 [Helicoverpa armigera]	0	2.99	2.89	2.54	3.12
	Line Graph	TRINITY_DN25463_c0_g1	uncharacterized protein LOC114361895 [Ostrinia furnacalis]	0	2.84	2.83	1.96	3.03
	Line Graph	TRINITY_DN25498_c0_g1	protein KBP homolog [Ostrinia furnacalis]	0	2.97	2.76	2.76	3.02
	Line Graph	TRINITY_DN25525_c0_g1	coiled-coil and C2 domain-containing protein 2A isoform X1 [Ostrinia furnacalis]	0	1.79	1.95	1.73	2.4
	Line Graph	TRINITY_DN25532_c0_g1	titin-like [Ostrinia furnacalis]	0	2.01	2.53	1.85	2.35
	Line Graph	TRINITY_DN25589_c0_g1	uncharacterized protein LOC114349875 [Ostrinia furnacalis]	0	2.84	3.3	3.05	3.22
	Line Graph	TRINITY_DN25706_c0_g1		0	7.54	5.73	6.3	6.23
	Line Graph	TRINITY_DN2573_c0_g1	tubulin polyglutamylase TTLL13-like [Ostrinia furnacalis]	0	2.81	2.62	2.59	3.2
	Line Graph	TRINITY_DN2576_c0_g1	testisin [Ostrinia furnacalis]	0	4.01	2.92	3.32	3.73
	Line Graph	TRINITY_DN25844_c0_g2	zinc finger protein DZIP1 [Ostrinia furnacalis]	0	2.05	2.08	1.91	2.92
	Line Graph	TRINITY_DN25848_c0_g1	gonadal protein gdl [Ostrinia furnacalis]	0	1.06	1.26	1.28	1.7
	Line Graph	TRINITY_DN25886_c0_g1	dynein intermediate chain 2, ciliary [Ostrinia furnacalis]	0	2.41	2.32	2.06	2.19
	Line Graph	TRINITY_DN25920_c0_g1	uncharacterized protein LOC114359285 [Ostrinia furnacalis]	0	3.78	4.56	2.54	4.4
	Line Graph	TRINITY_DN2594_c0_g1	isocitrate dehydrogenase [NAD] subunit beta, mitochondrial isoform X4 [Ostrinia furnacalis]	0	1.61	2.83	1.89	2.64
	Line Graph	TRINITY_DN25994_c2_g1	tubulin glycylase 3A-like isoform X2 [Ostrinia furnacalis]	0	1.84	1.95	1.95	2.43
	Line Graph	TRINITY_DN2609_c0_g1	hypothetical protein evm_012006 [Chilo suppressalis]	0	4.18	3.5	4.22	4.3
	Line Graph	TRINITY_DN26123_c0_g1	carbonic anhydrase 1-like [Ostrinia furnacalis]	0	3.18	3.02	2.83	3.2
	Line Graph	TRINITY_DN26156_c0_g1		0	5.98	6.87	8.43	7.76
	Line Graph	TRINITY_DN26216_c1_g1	pyruvate kinase-like [Ostrinia furnacalis]	0	2.69	2.57	2.63	2.88
	Line Graph	TRINITY_DN26237_c0_g1	uncharacterized protein LOC114355208 [Ostrinia furnacalis]	0	3.25	3.2	2.97	2.76
	Line Graph	TRINITY_DN26241_c0_g2		0	1.8	2.46	2.48	2.46
	Line Graph	TRINITY_DN26243_c0_g1	dynein heavy chain 6, axonemal [Ostrinia furnacalis]	0	1.44	1.61	1.42	1.3
	Line Graph	TRINITY_DN26250_c0_g2		0	2.52	1.68	1.56	3.35
	Line Graph	TRINITY_DN2636_c3_g1		0	4.05	3.56	2.73	3.41
	Line Graph	TRINITY_DN26391_c0_g1	aldehyde oxidase 5, partial [Ostrinia furnacalis]	0	4.13	4.03	5.3	5.54
	Line Graph	TRINITY_DN26459_c0_g1	unnamed protein product [Arctia plantaginis]	0	3.09	2.8	2.19	3.03
	Line Graph	TRINITY_DN2646_c0_g1		0	5.18	3.26	4.77	6.75
	Line Graph	TRINITY_DN26560_c0_g1	connectin-like [Ostrinia furnacalis]	0	3.24	2.5	4.03	3.9
	Line Graph	TRINITY_DN26565_c0_g1	brefeldin A-inhibited guanine nucleotide-exchange protein 3 [Ostrinia furnacalis]	0	0.94	1.33	0.85	1.68
	Line Graph	TRINITY_DN265_c2_g2		0	2.38	1.83	2.05	2.96
	Line Graph	TRINITY_DN2661_c0_g1		0	4.87	5.17	5.19	5.51
	Line Graph	TRINITY_DN26626_c0_g1	GPI ethanolamine phosphate transferase 1 [Ostrinia furnacalis]	0	2.86	2.22	1.67	2.94
	Line Graph	TRINITY_DN26628_c0_g1	TPPP family protein CG45057-like [Ostrinia furnacalis]	0	3.43	2.56	2.25	2.53
	Line Graph	TRINITY_DN26659_c0_g1	PREDICTED: uncharacterized protein LOC105398201 [Plutella xylostella]	0	2.61	3.55	2.83	3.5
	Line Graph	TRINITY_DN26799_c0_g1	ZZ-type zinc finger-containing protein 3 [Ostrinia furnacalis]	0	1.02	1.11	1.16	1.2
	Line Graph	TRINITY_DN26846_c0_g1		0	2.92	2.87	2.86	1.84
	Line Graph	TRINITY_DN2684_c0_g2	glutamate decarboxylase 1-like isoform X1 [Ostrinia furnacalis]	0	2.69	4.07	4.66	4.53
	Line Graph	TRINITY_DN2692_c0_g1	uncharacterized protein LOC114353891 isoform X1 [Ostrinia furnacalis]	0	2.69	2.82	2.51	2.85
	Line Graph	TRINITY_DN26991_c0_g1		0	3.66	1.68	2.81	2.38
	Line Graph	TRINITY_DN27085_c0_g1	uncharacterized protein LOC114363029 [Ostrinia furnacalis]	0	3.23	2.92	2.57	2.9
	Line Graph	TRINITY_DN2720_c0_g1	uncharacterized protein LOC113236886 [Hyposmocoma kahamanoa]	0	2.64	3.18	2.71	3.81
	Line Graph	TRINITY_DN27377_c0_g1		0	3.52	3.75	3.64	2.38
	Line Graph	TRINITY_DN2745_c2_g1		0	2.66	2.81	2.18	2.77
	Line Graph	TRINITY_DN2745_c3_g1	hypothetical protein evm_008775 [Chilo suppressalis]	0	2.5	2.43	2.06	2.24
	Line Graph	TRINITY_DN27475_c0_g2	survival motor neuron protein [Ostrinia furnacalis]	0	1.1	0.59	0.7	0.91
	Line Graph	TRINITY_DN27559_c0_g1	uncharacterized protein LOC113504968 isoform X1 [Trichoplusia ni]	0	2.78	2.62	2.7	3
	Line Graph	TRINITY_DN27604_c1_g1	uncharacterized protein LOC114351336 [Ostrinia furnacalis]	0	2.96	2.9	3.15	3.75
	Line Graph	TRINITY_DN27653_c0_g1		0	4.75	6.58	4.37	7.32
	Line Graph	TRINITY_DN27749_c0_g1		0	2.15	2.81	1.78	3.34
	Line Graph	TRINITY_DN27769_c0_g2	cilia- and flagella-associated protein 299-like [Ostrinia furnacalis]	0	2.92	2.18	2.02	2.05
	Line Graph	TRINITY_DN27800_c0_g1	otoferlin-like [Spodoptera litura]	0	2.65	2.62	3.04	3.09
	Line Graph	TRINITY_DN27806_c0_g1	saccharopine dehydrogenase-like oxidoreductase [Ostrinia furnacalis]	0	2.74	3.05	2.69	3.26
	Line Graph	TRINITY_DN27806_c0_g2	saccharopine dehydrogenase-like oxidoreductase [Ostrinia furnacalis]	0	2.92	3.06	2.3	3.54
	Line Graph	TRINITY_DN27818_c0_g1	NADH dehydrogenase [ubiquinone] 1 beta subcomplex subunit 9-like isoform X1 [Ostrinia furnacalis]	0	3.29	3.22	3.15	3.47
	Line Graph	TRINITY_DN27849_c0_g1	uncharacterized protein LOC114356822 [Ostrinia furnacalis]	0	2.6	2.43	2.64	3.34
	Line Graph	TRINITY_DN278_c0_g1	cilia- and flagella-associated protein 20 isoform X1 [Ostrinia furnacalis]	0	0.83	1	0.9	1.34
	Line Graph	TRINITY_DN27941_c0_g1	uncharacterized protein LOC116776085 [Danaus plexippus plexippus]	0	3.68	3.9	3.35	4.09
	Line Graph	TRINITY_DN2803_c2_g1	trans-1,2-dihydrobenzene-1,2-diol dehydrogenase-like isoform X1 [Ostrinia furnacalis]	0	1.62	1.35	1.04	0.76
	Line Graph	TRINITY_DN280_c0_g3	tubulin beta-4B chain [Galleria mellonella]	0	3.23	2.63	2.25	2.94
	Line Graph	TRINITY_DN28133_c0_g1	uncharacterized protein LOC114354684 [Ostrinia furnacalis]	0	2.34	2.44	2.28	2.67
	Line Graph	TRINITY_DN28189_c0_g1	uncharacterized protein LOC114364439 [Ostrinia furnacalis]	0	1.24	1.56	1.37	1.92
	Line Graph	TRINITY_DN28278_c0_g1		0	4.22	2.41	3.04	2.9
	Line Graph	TRINITY_DN2849_c0_g1	PREDICTED: UPF0605 protein GA14893 [Amyelois transitella]	0	2.7	2.51	2.51	2.6
	Line Graph	TRINITY_DN28502_c0_g1		0	4.62	3.61	4.87	3.61
	Line Graph	TRINITY_DN2851_c0_g1		0	2.64	2.24	2.48	2.52
	Line Graph	TRINITY_DN2854_c0_g1	uncharacterized protein LOC114364125 isoform X1 [Ostrinia furnacalis]	0	3.1	2.78	2.69	3.72
	Line Graph	TRINITY_DN28557_c0_g1		0	1.97	1.43	1.35	1.31
	Line Graph	TRINITY_DN28604_c0_g1	uncharacterized protein LOC114358727 [Ostrinia furnacalis]	0	2.62	2.65	2.3	3.04
	Line Graph	TRINITY_DN28617_c0_g2		0	2.02	1.92	1.54	2.73
	Line Graph	TRINITY_DN2862_c0_g1	insulin receptor-like [Ostrinia furnacalis]	0	2.71	2.61	3.23	2.34
	Line Graph	TRINITY_DN2863_c0_g1	Retrovirus-related Pol polyprotein from transposon TNT 1-94 [Papilio machaon]	0	1.37	1.65	1.52	2.08
	Line Graph	TRINITY_DN28646_c0_g1	alpha-(1,3)-fucosyltransferase C-like [Ostrinia furnacalis]	0	3.52	2.91	2.63	2.9
	Line Graph	TRINITY_DN28726_c1_g1		0	2.74	1.87	1.88	1.25
	Line Graph	TRINITY_DN28736_c0_g1	uncharacterized protein LOC114356408 [Ostrinia furnacalis]	0	2.82	3.16	2.8	3.51
	Line Graph	TRINITY_DN28789_c0_g1	unnamed protein product [Arctia plantaginis]	0	2.08	2.02	2.08	2.92
	Line Graph	TRINITY_DN29036_c0_g1	uncharacterized protein LOC114356249 [Ostrinia furnacalis]	0	2.75	2.48	2.06	3.3
	Line Graph	TRINITY_DN2905_c0_g1		0	3.59	3.44	2.97	4.01
	Line Graph	TRINITY_DN29073_c0_g1	Synaptic vesicle membrane protein VAT-1 homolog-like [Eumeta japonica]	0	2.9	2.29	2.42	3.36
	Line Graph	TRINITY_DN2911_c0_g1	peripherin-2-like [Ostrinia furnacalis]	0	2.13	1.71	1.89	2.42
	Line Graph	TRINITY_DN2922_c0_g1	uncharacterized protein LOC114354086 [Ostrinia furnacalis]	0	1.36	0.94	0.81	0.63
	Line Graph	TRINITY_DN29241_c0_g1	uncharacterized protein LOC114356117 [Ostrinia furnacalis]	0	2.88	2.93	2.49	3.05
	Line Graph	TRINITY_DN29255_c0_g1	ABC transporter A family member 4-like [Ostrinia furnacalis]	0	1.99	2.29	1.78	2.38
	Line Graph	TRINITY_DN292_c0_g1	uncharacterized protein LOC114350225 [Ostrinia furnacalis]	0	2.57	2.83	2.48	2.98
	Line Graph	TRINITY_DN29333_c0_g1		0	1.37	1.69	1.33	1.49
	Line Graph	TRINITY_DN29373_c0_g1		0	5.6	5.57	5.09	4.43
	Line Graph	TRINITY_DN29459_c0_g1		0	3.2	3.84	3.26	3.97
	Line Graph	TRINITY_DN2950_c0_g1	carbonic anhydrase 6-like [Ostrinia furnacalis]	0	2.02	1.96	1.6	1.91
	Line Graph	TRINITY_DN2952_c0_g1	uncharacterized protein LOC114352942 [Ostrinia furnacalis]	0	3.62	3.53	3.7	4.24
	Line Graph	TRINITY_DN295_c2_g2		0	7.88	7.27	5.28	3.81
	Line Graph	TRINITY_DN29629_c0_g1		0	3.59	3.52	4.6	4.4
	Line Graph	TRINITY_DN29641_c0_g1		0	1.96	2.1	1.98	1.26
	Line Graph	TRINITY_DN29647_c0_g2		0	3.21	2.89	3.89	2.93
	Line Graph	TRINITY_DN29652_c0_g1		0	3.83	3.23	1.73	1.76
	Line Graph	TRINITY_DN29703_c0_g1	hypothetical protein evm_012099 [Chilo suppressalis]	0	1.28	0.77	0.83	1.24
	Line Graph	TRINITY_DN29838_c0_g1		0	1.73	2.51	2.3	2.35
	Line Graph	TRINITY_DN2990_c0_g1	nucleoside diphosphate kinase 7-like isoform X1 [Ostrinia furnacalis]	0	2.67	2.39	1.94	2.45
	Line Graph	TRINITY_DN30048_c0_g1	hypothetical protein B5X24_HaOG211075 [Helicoverpa armigera]	0	2.85	3.35	3.53	3.92
	Line Graph	TRINITY_DN3004_c1_g1		0	3.39	4.03	4.52	4.9
	Line Graph	TRINITY_DN3005_c0_g1	lachesin-like isoform X3 [Ostrinia furnacalis]	0	7.26	5.16	4.71	5.81
	Line Graph	TRINITY_DN30136_c0_g1	phospholipid scramblase 1 isoform X3 [Ostrinia furnacalis]	0	2.95	2.86	2.72	3.17
	Line Graph	TRINITY_DN30193_c0_g1		0	2.38	2.66	2.83	1.94
	Line Graph	TRINITY_DN30212_c0_g1	zinc finger protein 429-like [Ostrinia furnacalis]	0	1.32	1.43	1.43	1.92
	Line Graph	TRINITY_DN302_c2_g1		0	1.12	1.85	1.49	1.62
	Line Graph	TRINITY_DN30316_c0_g1	probable beta-hexosaminidase fdl [Helicoverpa armigera]	0	2.69	2.37	2.41	2.29
	Line Graph	TRINITY_DN30395_c0_g1	uncharacterized protein LOC114354282 [Ostrinia furnacalis]	0	2.56	2.41	2.13	2.79
	Line Graph	TRINITY_DN3044_c0_g1	hexosaminidase D-like [Ostrinia furnacalis]	0	3.26	2.78	2.79	3.23
	Line Graph	TRINITY_DN30462_c0_g1		0	3.56	2.5	3.6	3.24
	Line Graph	TRINITY_DN3048_c0_g1	uncharacterized protein LOC114364526 [Ostrinia furnacalis]	0	4.06	3.04	2.79	3.27
	Line Graph	TRINITY_DN30524_c0_g1	intraflagellar transport protein 52 homolog [Ostrinia furnacalis]	0	2.63	2.78	2.64	2.96
	Line Graph	TRINITY_DN30580_c0_g1	uncharacterized protein LOC114351238 [Ostrinia furnacalis]	0	3.09	3.03	2.63	2.69
	Line Graph	TRINITY_DN305_c0_g1		0	2.84	1.72	2.76	2.7
	Line Graph	TRINITY_DN30606_c0_g1	hypothetical protein evm_004771 [Chilo suppressalis]	0	1.45	1.47	2.07	2.08
	Line Graph	TRINITY_DN30621_c0_g1	hypothetical protein B5X24_HaOG212305 [Helicoverpa armigera]	0	3.54	3.25	3.01	3.83
	Line Graph	TRINITY_DN30717_c0_g1	histone deacetylase 11 [Ostrinia furnacalis]	0	1.41	1.51	1.46	1.25
	Line Graph	TRINITY_DN30780_c0_g2	protein tramtrack, beta isoform-like isoform X4 [Trichoplusia ni]	0	2.63	3.2	2.98	2.8
	Line Graph	TRINITY_DN3088_c0_g1	band 7 protein AGAP004871-like isoform X2 [Ostrinia furnacalis]	0	3.31	3.24	1.69	2.64
	Line Graph	TRINITY_DN3092_c0_g1	replication factor C subunit 1 isoform X1 [Ostrinia furnacalis]	0	0.89	0.95	0.76	1.01
	Line Graph	TRINITY_DN30964_c0_g1	uncharacterized protein LOC114364591 isoform X1 [Ostrinia furnacalis]	0	2.75	2.18	2.49	2.68
	Line Graph	TRINITY_DN3096_c0_g1		0	1.69	3.19	2.6	3.2
	Line Graph	TRINITY_DN3105_c0_g1	nose resistant to fluoxetine protein 6-like [Ostrinia furnacalis]	0	2.44	1.92	1.34	2.91
	Line Graph	TRINITY_DN31065_c0_g1		0	6.27	5.9	3.82	5.8
	Line Graph	TRINITY_DN31077_c0_g1	uncharacterized protein LOC114358000 [Ostrinia furnacalis]	0	4.3	3.89	4.56	4.69
	Line Graph	TRINITY_DN31112_c0_g1		0	2.36	3.61	3.21	2.72
	Line Graph	TRINITY_DN31124_c0_g1	unnamed protein product [Arctia plantaginis]	0	4.32	4.17	3.47	4.4
	Line Graph	TRINITY_DN31168_c0_g1	cAMP and cAMP-inhibited cGMP 3',5'-cyclic phosphodiesterase 10A-like [Ostrinia furnacalis]	0	2.32	1.78	1.95	1.94
	Line Graph	TRINITY_DN31237_c0_g1	cilia- and flagella-associated protein 44 [Ostrinia furnacalis]	0	2.3	2.44	1.68	2.34
	Line Graph	TRINITY_DN31283_c0_g1	protein tramtrack, beta isoform-like isoform X44 [Helicoverpa armigera]	0	4.32	3.81	3.18	4.24
	Line Graph	TRINITY_DN31337_c0_g2		0	5.5	5.87	4.18	3.18
	Line Graph	TRINITY_DN31346_c0_g1	perilipin-4-like [Galleria mellonella]	0	3.1	3.53	3.08	2.29
	Line Graph	TRINITY_DN31439_c0_g1	uncharacterized protein LOC114364959 [Ostrinia furnacalis]	0	2.57	2.36	1.9	2.21
	Line Graph	TRINITY_DN31519_c0_g1	uncharacterized protein LOC114364540 [Ostrinia furnacalis]	0	1.43	1.64	1.46	1.74
	Line Graph	TRINITY_DN31545_c0_g1	uncharacterized protein LOC115439889 [Manduca sexta]	0	3.02	2.76	2.76	3.39
	Line Graph	TRINITY_DN3165_c0_g1	uncharacterized protein LOC114362585 [Ostrinia furnacalis]	0	2.54	2.66	2.08	2.84
	Line Graph	TRINITY_DN3167_c0_g1	uncharacterized protein LOC114359398 [Ostrinia furnacalis]	0	3.09	2.32	2.02	2.27
	Line Graph	TRINITY_DN31703_c0_g1	7,8-dihydro-8-oxoguanine triphosphatase [Papilio xuthus]	0	5.79	5.58	7.85	5.99
	Line Graph	TRINITY_DN31790_c0_g1	uncharacterized protein LOC111357041 isoform X1 [Spodoptera litura]	0	3.05	3.25	2.98	4.11
	Line Graph	TRINITY_DN3192_c0_g1		0	4.46	5.02	4.29	7.15
	Line Graph	TRINITY_DN31955_c0_g1	uncharacterized protein LOC114351820 [Ostrinia furnacalis]	0	0.99	1.1	0.82	1.03
	Line Graph	TRINITY_DN31969_c0_g1	rod outer segment membrane protein 1-like [Ostrinia furnacalis]	0	3.83	3.11	2.58	2.93
	Line Graph	TRINITY_DN319_c0_g1	zinc finger protein 1 homolog [Trichoplusia ni]	0	1.13	1.64	0.93	1.95
	Line Graph	TRINITY_DN32000_c0_g1	ubiquitin carboxyl-terminal hydrolase 7-like isoform X3 [Ostrinia furnacalis]	0	2.4	2.29	1.98	2.6
	Line Graph	TRINITY_DN3202_c0_g1		0	5.41	5.38	3.99	4.12
	Line Graph	TRINITY_DN320_c0_g1	venom carboxylesterase-6-like [Ostrinia furnacalis]	0	1.25	1.31	1.35	0.89
	Line Graph	TRINITY_DN32113_c0_g1		0	2.45	3	3.1	2.8
	Line Graph	TRINITY_DN32126_c0_g1	myosin-7-like [Ostrinia furnacalis]	0	3.14	3.47	2.89	3.39
	Line Graph	TRINITY_DN3216_c0_g1	uncharacterized protein LOC114351822 [Ostrinia furnacalis]	0	2.36	2.54	2.09	2.81
	Line Graph	TRINITY_DN3222_c0_g2	SET domain-containing protein SmydA-8-like [Ostrinia furnacalis]	0	1.76	2.24	1.19	2.36
	Line Graph	TRINITY_DN32299_c0_g1	uncharacterized protein LOC114362586 [Ostrinia furnacalis]	0	3.01	3.01	2.65	3.41
	Line Graph	TRINITY_DN3230_c0_g2		0	1	1.3	1.02	1.67
	Line Graph	TRINITY_DN32406_c0_g2	uncharacterized protein LOC114353412 [Ostrinia furnacalis]	0	3.03	2.98	3.05	3.21
	Line Graph	TRINITY_DN3241_c0_g1	cilia- and flagella-associated protein 99-like [Ostrinia furnacalis]	0	2.73	2.17	2.18	2.8
	Line Graph	TRINITY_DN32502_c0_g1	armadillo repeat-containing protein gudu [Ostrinia furnacalis]	0	2.49	2.09	1.96	2.13
	Line Graph	TRINITY_DN32559_c0_g1	uncharacterized protein LOC114362644 [Ostrinia furnacalis]	0	3.29	3.31	2.86	3.25
	Line Graph	TRINITY_DN32569_c0_g1	dynein regulatory complex protein 9-like isoform X1 [Ostrinia furnacalis]	0	2.35	2.23	1.78	1.94
	Line Graph	TRINITY_DN32584_c0_g1		0	0.75	1.33	0.92	1.34
	Line Graph	TRINITY_DN32608_c0_g1	serine protease [Ostrinia furnacalis]	0	3.46	2.7	2.39	3.27
	Line Graph	TRINITY_DN32661_c0_g1	DNA repair protein RAD5-like [Ostrinia furnacalis]	0	3.04	3.57	3.28	3.69
	Line Graph	TRINITY_DN32661_c0_g2	DNA repair protein RAD5-like [Ostrinia furnacalis]	0	3.27	3.33	3.33	3.25
	Line Graph	TRINITY_DN3277_c0_g1	hypothetical protein EVAR_84275_1 [Eumeta japonica]	0	1.43	1.29	1.92	1.94
	Line Graph	TRINITY_DN3278_c0_g1	tektin-4-like [Ostrinia furnacalis]	0	2.88	2.92	2.68	3.32
	Line Graph	TRINITY_DN32815_c0_g1	uncharacterized protein LOC114350298 [Ostrinia furnacalis]	0	2.86	3.05	3.38	3.35
	Line Graph	TRINITY_DN32819_c0_g1	tubulin beta-4B chain-like [Ostrinia furnacalis]	0	3.17	2.38	2.21	3.01
	Line Graph	TRINITY_DN3285_c0_g1		0	5.17	6.43	5.31	3.92
	Line Graph	TRINITY_DN3287_c0_g1	protein ABHD11-like [Ostrinia furnacalis]	0	1.08	0.96	1.15	1.68
	Line Graph	TRINITY_DN32942_c0_g1	uncharacterized protein LOC114357299 [Ostrinia furnacalis]	0	2.93	2.69	2.64	2.8
	Line Graph	TRINITY_DN33044_c0_g1		0	4.07	3.41	3.13	3.64
	Line Graph	TRINITY_DN3304_c0_g3	histone deacetylase 7 [Ostrinia furnacalis]	0	3.02	2.66	3.86	2.87
	Line Graph	TRINITY_DN33072_c0_g1		0	4.79	5.95	5.84	4.83
	Line Graph	TRINITY_DN33181_c0_g1	cyclin-dependent kinase-like 1 isoform X2 [Trichoplusia ni]	0	2.88	2.8	2.43	2.72
	Line Graph	TRINITY_DN33191_c0_g1	rhythmically expressed gene 2 protein-like [Ostrinia furnacalis]	0	1.77	1.42	1.89	1.84
	Line Graph	TRINITY_DN33262_c0_g1		0	2.72	3.13	2.67	3.3
	Line Graph	TRINITY_DN33298_c0_g1		0	3.7	2.22	2.64	5.02
	Line Graph	TRINITY_DN33362_c0_g1		0	1.52	2.48	2.14	2.65
	Line Graph	TRINITY_DN33365_c0_g1	mucin-5AC isoform X1 [Ostrinia furnacalis]	0	3.49	2.16	2.67	2.22
	Line Graph	TRINITY_DN33478_c1_g1	decaprenyl-diphosphate synthase subunit 2-like [Ostrinia furnacalis]	0	3.61	3.42	3.37	3.69
	Line Graph	TRINITY_DN33512_c0_g2	V-type proton ATPase subunit D 1-like [Ostrinia furnacalis]	0	2.51	3.07	2.19	2.94
	Line Graph	TRINITY_DN3352_c0_g1	dihydrolipoyllysine-residue succinyltransferase component of 2-oxoglutarate dehydrogenase complex, mitochondrial-like [Ostrinia furnacalis]	0	2.22	2.25	2.01	2.13
	Line Graph	TRINITY_DN335_c0_g1		0	2.49	3.15	3.18	2.22
	Line Graph	TRINITY_DN335_c8_g1		0	2.78	2.63	2.95	2.21
	Line Graph	TRINITY_DN33626_c0_g1	uncharacterized protein LOC114364549 [Ostrinia furnacalis]	0	2.33	2.53	2.2	2.87
	Line Graph	TRINITY_DN3363_c0_g1		0	1.14	0.69	1.17	1.18
	Line Graph	TRINITY_DN33691_c0_g1		0	5.54	2.8	5.34	3.51
	Line Graph	TRINITY_DN33696_c0_g1		0	4.03	2.14	1.82	2.58
	Line Graph	TRINITY_DN33734_c0_g1		0	4.99	5.72	6.93	4.87
	Line Graph	TRINITY_DN33751_c0_g2	uncharacterized protein LOC114360036 [Ostrinia furnacalis]	0	2.48	1.91	1.5	2.67
	Line Graph	TRINITY_DN3386_c0_g1		0	0.93	1.11	0.82	1.57
	Line Graph	TRINITY_DN33970_c0_g4	DNA mismatch repair protein Mlh3-like [Ostrinia furnacalis]	0	4.09	4.13	4.04	5.16
	Line Graph	TRINITY_DN3406_c0_g1	uncharacterized protein ZK1073.1 isoform X2 [Manduca sexta]	0	1.87	1.56	0.81	0.91
	Line Graph	TRINITY_DN3409_c0_g1	hypothetical protein B5X24_HaOG208806 [Helicoverpa armigera]	0	4.59	2.86	5.08	4.09
	Line Graph	TRINITY_DN34143_c0_g1	venom allergen 5.01-like [Manduca sexta]	0	2.93	2.96	2.72	3.25
	Line Graph	TRINITY_DN34152_c0_g1	uncharacterized protein LOC114351551 [Ostrinia furnacalis]	0	2.99	2.67	2.27	2.78
	Line Graph	TRINITY_DN3417_c0_g1	hypothetical protein evm_002208 [Chilo suppressalis]	0	1.06	0.87	1.16	1.13
	Line Graph	TRINITY_DN3419_c0_g1	zinc finger protein 782-like isoform X1 [Ostrinia furnacalis]	0	2.17	3.41	2.57	3.37
	Line Graph	TRINITY_DN3423_c1_g2	unnamed protein product [Arctia plantaginis]	0	2.19	3.62	2.88	3.89
	Line Graph	TRINITY_DN3424_c0_g1		0	3.4	3.28	3.29	3.83
	Line Graph	TRINITY_DN3427_c0_g1	uncharacterized protein LOC114365058 [Ostrinia furnacalis]	0	4.25	3.41	4.5	2.56
	Line Graph	TRINITY_DN342_c1_g1		0	0.97	1.55	1.18	1.72
	Line Graph	TRINITY_DN3436_c0_g1	uncharacterized protein LOC114353147 [Ostrinia furnacalis]	0	3.41	3.07	2.88	3.6
	Line Graph	TRINITY_DN34406_c0_g2		0	4.2	4.47	4.34	5.05
	Line Graph	TRINITY_DN3441_c0_g1		0	0.72	0.86	0.74	1.03
	Line Graph	TRINITY_DN3446_c0_g1	uncharacterized protein LOC114364603 [Ostrinia furnacalis]	0	7.31	5.45	6.6	6.93
	Line Graph	TRINITY_DN34519_c0_g1	microsomal glutathione S-transferase 1-like [Ostrinia furnacalis]	0	3.04	2.9	2.87	3.5
	Line Graph	TRINITY_DN34563_c0_g1	G kinase-anchoring protein 1-like isoform X1 [Ostrinia furnacalis]	0	1.36	0.98	0.99	1.4
	Line Graph	TRINITY_DN34578_c0_g1		0	3.41	4.07	4.24	5.03
	Line Graph	TRINITY_DN34686_c0_g1	zinc finger protein 32-like [Ostrinia furnacalis]	0	1.88	1.98	1.29	1.38
	Line Graph	TRINITY_DN34702_c0_g1	gamma-glutamylcyclotransferase-like [Ostrinia furnacalis]	0	3.24	3.7	3.17	3.58
	Line Graph	TRINITY_DN34703_c0_g1	gamma-tubulin complex component 3 homolog [Ostrinia furnacalis]	0	0.89	0.84	0.95	1.18
	Line Graph	TRINITY_DN34773_c0_g1	monoacylglycerol lipase ABHD12-like [Ostrinia furnacalis]	0	3.19	2.64	3.42	1.8
	Line Graph	TRINITY_DN347_c0_g1		0	1.09	0.87	0.99	1.63
	Line Graph	TRINITY_DN34897_c0_g1	zinc finger protein 431-like [Galleria mellonella]	0	1.63	1.17	1.89	2.2
	Line Graph	TRINITY_DN35218_c0_g1	uncharacterized protein LOC114366781 [Ostrinia furnacalis]	0	2.83	2.33	2.08	4.08
	Line Graph	TRINITY_DN35280_c0_g1	uncharacterized protein LOC114350100 isoform X2 [Ostrinia furnacalis]	0	2.64	2.64	2.42	2.79
	Line Graph	TRINITY_DN35372_c0_g1		0	4.13	2.64	4.48	5.38
	Line Graph	TRINITY_DN35387_c0_g1	adipokinetic prohormone type 1-like [Ostrinia furnacalis]	0	1.42	1.63	1.25	1.5
	Line Graph	TRINITY_DN3540_c0_g1	uncharacterized protein LOC114360218 isoform X2 [Ostrinia furnacalis]	0	3.63	3.45	3.33	2.78
	Line Graph	TRINITY_DN3544_c0_g1		0	1.49	1.1	1.29	1.4
	Line Graph	TRINITY_DN3548_c1_g1	uncharacterized protein LOC114354032 isoform X1 [Ostrinia furnacalis]	0	2.69	2.6	2.83	3.62
	Line Graph	TRINITY_DN35522_c1_g1		0	1.26	1.05	0.88	1.75
	Line Graph	TRINITY_DN3553_c0_g1	neural cell adhesion molecule 1-like [Galleria mellonella]	0	2.91	2.12	2.26	2.1
	Line Graph	TRINITY_DN3555_c0_g1	transport and Golgi organization protein 2 [Ostrinia furnacalis]	0	1.37	1.23	1.32	1.95
	Line Graph	TRINITY_DN35624_c0_g1	uncharacterized protein LOC114350645 [Ostrinia furnacalis]	0	2.87	2.6	2.75	2.68
	Line Graph	TRINITY_DN35757_c0_g1	ADP-ribosylation factor-like protein 6-interacting protein 1 [Ostrinia furnacalis]	0	0.63	1.02	1.02	1.13
	Line Graph	TRINITY_DN35800_c0_g1	ommochrome-binding protein-like [Ostrinia furnacalis]	0	1.96	2.08	2.17	2.88
	Line Graph	TRINITY_DN35812_c0_g1	sperm flagellar protein 2-like [Ostrinia furnacalis]	0	3.11	2.7	2.85	3.47
	Line Graph	TRINITY_DN35868_c0_g2	DTW domain-containing protein 1 [Ostrinia furnacalis]	0	1.21	1.38	1.32	1.38
	Line Graph	TRINITY_DN35877_c0_g1	myosin-11-like isoform X1 [Ostrinia furnacalis]	0	2.64	1.98	2.57	3.3
	Line Graph	TRINITY_DN35926_c0_g1	polymerase delta-interacting protein 3-like [Ostrinia furnacalis]	0	1.04	0.64	0.99	1.07
	Line Graph	TRINITY_DN35930_c0_g1	uncharacterized protein LOC114351667 [Ostrinia furnacalis]	0	3.67	3.91	3.71	4.25
	Line Graph	TRINITY_DN3599_c1_g1		0	4.02	4.7	4.2	3.25
	Line Graph	TRINITY_DN359_c2_g1		0	3.57	4.13	2.59	4.03
	Line Graph	TRINITY_DN35_c0_g1	uncharacterized protein LOC114361096 isoform X1 [Ostrinia furnacalis]	0	1.48	1.4	1.61	1.58
	Line Graph	TRINITY_DN35_c0_g2	uncharacterized protein LOC114361096 isoform X2 [Ostrinia furnacalis]	0	1.32	1.44	1.37	1.85
	Line Graph	TRINITY_DN36092_c0_g1		0	3.64	3.22	3.17	3.82
	Line Graph	TRINITY_DN3609_c0_g1	facilitated trehalose transporter Tret1-like [Ostrinia furnacalis]	0	1.82	1.71	2.25	2.26
	Line Graph	TRINITY_DN3610_c0_g1	dynein regulatory complex protein 1 [Ostrinia furnacalis]	0	2.61	1.85	2.18	1.94
	Line Graph	TRINITY_DN36121_c0_g1	zinc finger and BTB domain-containing protein 41-like isoform X1 [Ostrinia furnacalis]	0	3.33	3.49	3.08	3.67
	Line Graph	TRINITY_DN3635_c0_g1	LOW QUALITY PROTEIN: uncharacterized protein LOC114365520 [Ostrinia furnacalis]	0	2.43	2.77	1.89	2.58
	Line Graph	TRINITY_DN36393_c0_g1	uncharacterized protein LOC114358137 [Ostrinia furnacalis]	0	3.73	3.59	3.47	3.88
	Line Graph	TRINITY_DN3643_c0_g1		0	4.22	5.01	5.8	3.96
	Line Graph	TRINITY_DN36476_c1_g1		0	3.38	3.17	3.89	2.46
	Line Graph	TRINITY_DN36479_c0_g1	protein lethal(2)essential for life-like [Ostrinia furnacalis]	0	2.04	1.4	1.3	2.08
	Line Graph	TRINITY_DN36555_c0_g1	2-oxoglutarate dehydrogenase, mitochondrial-like [Ostrinia furnacalis]	0	2.81	2.8	2.79	2.96
	Line Graph	TRINITY_DN36737_c0_g1		0	5.63	5.34	4.04	4.8
	Line Graph	TRINITY_DN36760_c0_g1	intraflagellar transport protein 81 homolog [Ostrinia furnacalis]	0	1.86	1.53	1.45	1.89
	Line Graph	TRINITY_DN3678_c0_g2	uncharacterized protein LOC114362997 [Ostrinia furnacalis]	0	3.49	2.72	3.8	3.51
	Line Graph	TRINITY_DN3681_c0_g1	leucine-rich repeat-containing protein 34-like [Ostrinia furnacalis]	0	2.92	2.95	2.66	3.37
	Line Graph	TRINITY_DN36844_c0_g1	uncharacterized protein LOC114354898 [Ostrinia furnacalis]	0	3.56	3.2	2.7	3.47
	Line Graph	TRINITY_DN36892_c1_g1		0	4.39	4.69	4.61	3.34
	Line Graph	TRINITY_DN36940_c0_g1	methionine aminopeptidase 1D, mitochondrial isoform X1 [Ostrinia furnacalis]	0	1.97	2.08	2.31	2.56
	Line Graph	TRINITY_DN3695_c0_g1	uncharacterized protein LOC114350285 [Ostrinia furnacalis]	0	3.04	3.29	2.61	2.87
	Line Graph	TRINITY_DN36_c0_g1	nucleolar protein dao-5-like isoform X8 [Ostrinia furnacalis]	0	0.79	0.72	1.03	1.11
	Line Graph	TRINITY_DN37068_c0_g1	glutamate decarboxylase 1-like isoform X2 [Ostrinia furnacalis]	0	4.6	6.99	7.92	7.37
	Line Graph	TRINITY_DN37181_c0_g1	DNA ligase 1-like [Ostrinia furnacalis]	0	2.94	2.8	2.58	3.14
	Line Graph	TRINITY_DN37257_c0_g1	hypothetical protein evm_006166 [Chilo suppressalis]	0	3.76	4.52	2.75	4.3
	Line Graph	TRINITY_DN372_c0_g1	uncharacterized protein LOC114352608 isoform X3 [Ostrinia furnacalis]	0	2.75	2.79	2.17	2.5
	Line Graph	TRINITY_DN3730_c0_g1	microsomal glutathione S-transferase 1-like [Ostrinia furnacalis]	0	2.51	2.95	3.07	2.66
	Line Graph	TRINITY_DN3732_c1_g1	cytochrome P450 6B2-like [Ostrinia furnacalis]	0	3.26	3.43	3.9	2.77
	Line Graph	TRINITY_DN37507_c0_g1	U6 small nuclear RNA (adenine-(43)-N(6))-methyltransferase [Ostrinia furnacalis]	0	0.98	0.91	1.16	0.93
	Line Graph	TRINITY_DN3768_c0_g1		0	1.51	1.55	1.92	1.28
	Line Graph	TRINITY_DN3785_c0_g1	trypsin delta-like [Ostrinia furnacalis]	0	3.39	3.14	3.07	2.85
	Line Graph	TRINITY_DN38096_c0_g1	RNA-binding region-containing protein 3 [Ostrinia furnacalis]	0	0.91	1.02	0.82	0.92
	Line Graph	TRINITY_DN3811_c0_g1	probable calcium-binding protein CML7 [Ostrinia furnacalis]	0	3.08	2.86	2.46	3.36
	Line Graph	TRINITY_DN38149_c0_g1	myosin-7-like [Ostrinia furnacalis]	0	1.38	2.08	1.42	2.03
	Line Graph	TRINITY_DN38214_c0_g1	uncharacterized protein LOC114356565 [Ostrinia furnacalis]	0	3.47	3.47	2.84	4.01
	Line Graph	TRINITY_DN38244_c0_g1	uncharacterized protein LOC114351056, partial [Ostrinia furnacalis]	0	2.36	2	1.6	2.21
	Line Graph	TRINITY_DN38253_c0_g1	dynein regulatory complex subunit 7 [Pieris rapae]	0	2.84	2.73	2.92	2.98
	Line Graph	TRINITY_DN38319_c0_g1	calmodulin-like [Ostrinia furnacalis]	0	3.38	3.19	3.57	3.73
	Line Graph	TRINITY_DN38367_c0_g1		0	3.2	2.85	4.29	3.72
	Line Graph	TRINITY_DN38466_c0_g1		0	4.31	4.66	3.56	4.61
	Line Graph	TRINITY_DN38498_c0_g4	PREDICTED: RNA-directed DNA polymerase from mobile element jockey-like [Plutella xylostella]	0	3.24	2.65	3	2.03
	Line Graph	TRINITY_DN38541_c0_g1	ionotropic receptor 75a-like isoform X1 [Ostrinia furnacalis]	0	2.19	2.55	1.99	2.57
	Line Graph	TRINITY_DN3859_c0_g1	D-aspartate oxidase [Ostrinia furnacalis]	0	2.15	1.95	1.46	1.05
	Line Graph	TRINITY_DN3877_c0_g1	uncharacterized protein LOC114364102 [Ostrinia furnacalis]	0	2.95	2.67	2.31	3.04
	Line Graph	TRINITY_DN38792_c0_g1	hypothetical protein B5V51_12778 [Heliothis virescens]	0	2.64	2.82	2.58	3.57
	Line Graph	TRINITY_DN3881_c0_g1	ATP synthase subunit d, mitochondrial-like [Ostrinia furnacalis]	0	2.59	2.73	2.38	2.58
	Line Graph	TRINITY_DN3886_c0_g1	uncharacterized protein LOC114366442 [Ostrinia furnacalis]	0	1.42	1.24	1.03	1.76
	Line Graph	TRINITY_DN3899_c0_g1		0	2.51	2.28	3.12	2.99
	Line Graph	TRINITY_DN39085_c0_g1		0	4.46	3.54	3.81	3.77
	Line Graph	TRINITY_DN3912_c0_g1	LOW QUALITY PROTEIN: probable tubulin polyglutamylase TTLL2 [Ostrinia furnacalis]	0	3.44	3.86	3.21	3.4
	Line Graph	TRINITY_DN39149_c0_g1		0	1.87	2.18	1.92	2.44
	Line Graph	TRINITY_DN3920_c0_g1	keratin-associated protein 5-3-like [Ostrinia furnacalis]	0	3	3.17	2.32	3.22
	Line Graph	TRINITY_DN3921_c0_g1	radial spoke head protein 6 homolog A [Ostrinia furnacalis]	0	2.77	2.35	2.32	2.43
	Line Graph	TRINITY_DN39378_c0_g1	uncharacterized protein LOC114350130 isoform X1 [Ostrinia furnacalis]	0	2.24	2.26	2.47	2.62
	Line Graph	TRINITY_DN3937_c0_g1	probable pseudouridine-5'-phosphatase, partial [Ostrinia furnacalis]	0	3.58	2.48	2.87	3.3
	Line Graph	TRINITY_DN3942_c0_g1	laccase-2-like [Galleria mellonella]	0	2.97	1.86	1.25	1.5
	Line Graph	TRINITY_DN3948_c0_g1		0	5.27	5.56	5.69	6.63
	Line Graph	TRINITY_DN3949_c0_g1	probable cytochrome P450 304a1 [Ostrinia furnacalis]	0	3.67	3.11	2.4	3.75
	Line Graph	TRINITY_DN39725_c0_g1	lysosome membrane protein 2-like [Ostrinia furnacalis]	0	2.55	1.5	2.41	2.78
	Line Graph	TRINITY_DN39733_c0_g1		0	1.88	2.55	2.19	2.78
	Line Graph	TRINITY_DN40025_c0_g1		0	5.42	4.6	4.84	4.26
	Line Graph	TRINITY_DN400_c6_g2		0	1.43	1.88	1.13	1.73
	Line Graph	TRINITY_DN40173_c0_g1	zinc finger and SCAN domain-containing protein 31-like [Ostrinia furnacalis]	0	1.33	0.83	0.71	1.25
	Line Graph	TRINITY_DN40219_c0_g1		0	3.08	2.63	2.63	2.94
	Line Graph	TRINITY_DN40220_c0_g1	cAMP-dependent protein kinase catalytic subunit beta-like [Ostrinia furnacalis]	0	3.39	3.52	3.19	3.72
	Line Graph	TRINITY_DN40304_c0_g1		0	4.1	3.81	3.72	3.44
	Line Graph	TRINITY_DN40363_c0_g1		0	3.73	2.76	3.32	5.08
	Line Graph	TRINITY_DN40378_c1_g1	TBC1 domain family member 19 [Ostrinia furnacalis]	0	1.77	1.7	1.21	2.39
	Line Graph	TRINITY_DN40404_c0_g1	protein unc-80 homolog [Ostrinia furnacalis]	0	2.02	3.83	3.53	3.71
	Line Graph	TRINITY_DN40410_c0_g1		0	3.35	3.77	3.12	3.82
	Line Graph	TRINITY_DN40446_c0_g1	uncharacterized protein LOC114359893 [Ostrinia furnacalis]	0	3.37	3.15	3.24	3.72
	Line Graph	TRINITY_DN40658_c0_g1	lactosylceramide 4-alpha-galactosyltransferase-like [Ostrinia furnacalis]	0	3.25	2.6	2.85	3.1
	Line Graph	TRINITY_DN40737_c0_g2	uncharacterized protein LOC114351173 isoform X1 [Ostrinia furnacalis]	0	2.39	2.29	2.29	2.36
	Line Graph	TRINITY_DN407_c0_g1		0	1.42	1.09	0.95	1.11
	Line Graph	TRINITY_DN40815_c0_g1	uncharacterized protein LOC114361147 [Ostrinia furnacalis]	0	2.79	2.83	2.95	3.29
	Line Graph	TRINITY_DN40820_c0_g1		0	1.71	1.65	2.13	1.36
	Line Graph	TRINITY_DN40913_c0_g2		0	4.06	5.69	5.12	4.49
	Line Graph	TRINITY_DN40919_c0_g2		0	2.84	1.89	2.37	1.6
	Line Graph	TRINITY_DN40931_c0_g1	zinc finger matrin-type protein 5 [Ostrinia furnacalis]	0	1.11	1.38	1.19	1.17
	Line Graph	TRINITY_DN40993_c0_g1	lanC-like protein 3 [Ostrinia furnacalis]	0	1.71	1.66	1.44	1.69
	Line Graph	TRINITY_DN41019_c1_g1	uncharacterized protein LOC114358581 [Ostrinia furnacalis]	0	3.04	2.76	2.93	3.21
	Line Graph	TRINITY_DN41110_c0_g1	uncharacterized protein LOC114359905 [Ostrinia furnacalis]	0	3.45	3.55	2.99	3.58
	Line Graph	TRINITY_DN4113_c0_g2	probable serine/threonine-protein kinase nek3 [Ostrinia furnacalis]	0	1.13	1.21	0.96	1.61
	Line Graph	TRINITY_DN41140_c0_g1	uncharacterized protein LOC114359039 [Ostrinia furnacalis]	0	3.14	2.88	2.76	3.61
	Line Graph	TRINITY_DN4115_c0_g1	valine--tRNA ligase [Ostrinia furnacalis]	0	1.4	0.96	1.35	1.62
	Line Graph	TRINITY_DN41177_c0_g2	uncharacterized protein LOC114357289 [Ostrinia furnacalis]	0	3.76	3.35	3.53	3.43
	Line Graph	TRINITY_DN41220_c0_g1	coiled-coil-helix-coiled-coil-helix domain-containing protein 10, mitochondrial-like isoform X1 [Ostrinia furnacalis]	0	2.72	2.78	2.92	3.07
	Line Graph	TRINITY_DN4123_c0_g1	uncharacterized protein LOC114355030 [Ostrinia furnacalis]	0	2.25	2.59	2.46	1.63
	Line Graph	TRINITY_DN4123_c0_g2	uncharacterized protein LOC114355030 [Ostrinia furnacalis]	0	2.29	2.28	1.84	1.9
	Line Graph	TRINITY_DN4124_c0_g1	uncharacterized protein LOC114365037 [Ostrinia furnacalis]	0	3.09	2.96	2.54	3.09
	Line Graph	TRINITY_DN4127_c0_g1	PREDICTED: uncharacterized protein LOC106140418 [Amyelois transitella]	0	3.88	3.7	3.74	3.76
	Line Graph	TRINITY_DN41287_c0_g1		0	1.1	0.68	0.8	0.8
	Line Graph	TRINITY_DN4128_c0_g1	voltage-dependent calcium channel subunit alpha-2/delta-3 isoform X1 [Ostrinia furnacalis]	0	2.11	2.4	1.61	2.77
	Line Graph	TRINITY_DN41392_c0_g2	uncharacterized protein LOC114353030 [Ostrinia furnacalis]	0	2.01	2.63	2.88	3.35
	Line Graph	TRINITY_DN414_c0_g1	kelch-like protein 10 [Ostrinia furnacalis]	0	3.37	3.3	3.88	4.09
	Line Graph	TRINITY_DN41514_c0_g1		0	5	6.36	6.23	5.63
	Line Graph	TRINITY_DN4151_c0_g1		0	2.36	1.96	2.26	2.75
	Line Graph	TRINITY_DN4154_c0_g2	uncharacterized protein LOC114356634 [Ostrinia furnacalis]	0	1.74	1.09	1.27	1.77
	Line Graph	TRINITY_DN41574_c0_g1	alpha-1,6-mannosyl-glycoprotein 2-beta-N-acetylglucosaminyltransferase-like, partial [Ostrinia furnacalis]	0	2.61	2.52	2.5	2.24
	Line Graph	TRINITY_DN41656_c0_g1	twitchin-like [Ostrinia furnacalis]	0	2.8	4.13	2.23	4.8
	Line Graph	TRINITY_DN4172_c1_g1	PREDICTED: uncharacterized protein LOC105560328 [Vollenhovia emeryi]	0	1.64	1.26	0.91	1.19
	Line Graph	TRINITY_DN417_c11_g1		0	1.6	2.37	2.23	2.48
	Line Graph	TRINITY_DN417_c1_g1		0	2.51	2.43	2.63	3.16
	Line Graph	TRINITY_DN418_c1_g1	secretory phospholipase A2 receptor-like [Ostrinia furnacalis]	0	5.69	5.67	4.34	4.85
	Line Graph	TRINITY_DN41912_c0_g1	cytochrome b-c1 complex subunit 1, mitochondrial-like [Ostrinia furnacalis]	0	2.95	2.69	2.28	2.77
	Line Graph	TRINITY_DN4198_c0_g1		0	6.62	4.22	4.42	5.66
	Line Graph	TRINITY_DN42015_c0_g1	uncharacterized protein LOC114361415 [Ostrinia furnacalis]	0	3.23	2.39	2.77	3.57
	Line Graph	TRINITY_DN4201_c1_g2	cilia- and flagella-associated protein 43 [Manduca sexta]	0	2.22	2.18	2.16	2.49
	Line Graph	TRINITY_DN4202_c0_g1	centrosomin isoform X1 [Galleria mellonella]	0	1.7	0.97	1.31	0.83
	Line Graph	TRINITY_DN4205_c0_g1		0	3.38	2.76	1.84	3.83
	Line Graph	TRINITY_DN4209_c0_g1	MICOS complex subunit MIC25-like [Ostrinia furnacalis]	0	3.32	3.25	3.47	4.01
	Line Graph	TRINITY_DN4211_c0_g1	MICOS complex subunit Mic10-like [Ostrinia furnacalis]	0	3.32	2.31	2.49	2.62
	Line Graph	TRINITY_DN4215_c0_g1	uncharacterized protein LOC114357751 isoform X1 [Ostrinia furnacalis]	0	1.84	1.17	1.63	1.93
	Line Graph	TRINITY_DN42216_c0_g1	IQ domain-containing protein K-like [Ostrinia furnacalis]	0	3.24	3.05	2.66	3.02
	Line Graph	TRINITY_DN4225_c0_g1	hypothetical protein evm_002864 [Chilo suppressalis]	0	1.31	1.24	1.56	1.58
	Line Graph	TRINITY_DN42273_c0_g1	uncharacterized protein LOC114349567 [Ostrinia furnacalis]	0	2.29	2.33	2.55	1.94
	Line Graph	TRINITY_DN42276_c0_g1	uncharacterized protein LOC114354597 [Ostrinia furnacalis]	0	1.1	0.93	1.1	1.55
	Line Graph	TRINITY_DN42300_c0_g1	CYP9G18, partial [Heortia vitessoides]	0	2.29	3.29	3.07	2.54
	Line Graph	TRINITY_DN4232_c0_g1	traB domain-containing protein-like isoform X2 [Ostrinia furnacalis]	0	3	2.78	2.71	3.32
	Line Graph	TRINITY_DN4241_c0_g1	uncharacterized protein LOC114352858 [Ostrinia furnacalis]	0	2.99	2.96	2.51	3.02
	Line Graph	TRINITY_DN4246_c0_g2	uncharacterized protein LOC114364992 isoform X2 [Ostrinia furnacalis]	0	0.73	0.95	0.78	1.26
	Line Graph	TRINITY_DN42507_c0_g1		0	3.56	4.59	4.22	5.08
	Line Graph	TRINITY_DN4267_c0_g1	uncharacterized protein LOC114357203 [Ostrinia furnacalis]	0	3.05	3.4	2.96	3.35
	Line Graph	TRINITY_DN42744_c0_g1		0	4.01	3.43	5.04	4.32
	Line Graph	TRINITY_DN42752_c0_g1	regulator of MON1-CCZ1 complex, partial [Ostrinia furnacalis]	0	3.96	4.22	3.33	3.72
	Line Graph	TRINITY_DN4276_c0_g1	arylsulfatase B [Ostrinia furnacalis]	0	2.97	1.57	1.56	2.25
	Line Graph	TRINITY_DN427_c0_g2	uncharacterized protein LOC113498834 isoform X1 [Trichoplusia ni]	0	2.24	2	1.76	1.49
	Line Graph	TRINITY_DN4282_c0_g1	uncharacterized protein LOC114362287 [Ostrinia furnacalis]	0	3.19	3.02	2.9	3.29
	Line Graph	TRINITY_DN4296_c0_g1	putative protein tag-278 [Ostrinia furnacalis]	0	3.18	2.51	2.89	3.71
	Line Graph	TRINITY_DN4299_c0_g1	sterol O-acyltransferase 2 [Ostrinia furnacalis]	0	2.1	1.23	1.37	1.63
	Line Graph	TRINITY_DN4310_c0_g1	uncharacterized protein DDB_G0290685-like [Ostrinia furnacalis]	0	2.49	2.23	2.5	2.78
	Line Graph	TRINITY_DN4311_c0_g1		0	2.08	2.12	1.47	1.06
	Line Graph	TRINITY_DN4317_c0_g1	uncharacterized protein LOC114354787 [Ostrinia furnacalis]	0	2.61	2.51	2.23	2.43
	Line Graph	TRINITY_DN43218_c0_g1	uncharacterized protein LOC114355638 [Ostrinia furnacalis]	0	3.09	2.96	2.67	2.98
	Line Graph	TRINITY_DN43306_c0_g1	protamine-like [Ostrinia furnacalis]	0	3.64	3.21	3.13	3.75
	Line Graph	TRINITY_DN43454_c0_g1		0	4.45	6.33	6.57	6.38
	Line Graph	TRINITY_DN43456_c0_g1	myosin-3-like isoform X1 [Ostrinia furnacalis]	0	2.81	2.55	2.65	3.09
	Line Graph	TRINITY_DN4349_c0_g1	uncharacterized protein LOC114356271 [Ostrinia furnacalis]	0	2.11	1.87	2.86	2.75
	Line Graph	TRINITY_DN4353_c0_g1	uncharacterized protein LOC114365784 [Ostrinia furnacalis]	0	2.97	3.33	2.59	3.46
	Line Graph	TRINITY_DN43827_c1_g1	uncharacterized protein LOC114365381 [Ostrinia furnacalis]	0	3	3.05	2.33	3.62
	Line Graph	TRINITY_DN4386_c0_g1	zinc finger protein 569-like [Ostrinia furnacalis]	0	2.32	2.35	2.32	2.6
	Line Graph	TRINITY_DN44001_c0_g1	uncharacterized protein LOC114352327 [Ostrinia furnacalis]	0	2.05	2.56	2.62	3.31
	Line Graph	TRINITY_DN4404_c0_g2	regulator of nonsense transcripts 3B [Ostrinia furnacalis]	0	1.06	0.9	0.89	1.27
	Line Graph	TRINITY_DN44083_c0_g1	putative alpha-ketoglutarate-dependent hypophosphite dioxygenase [Operophtera brumata]	0	2.94	2.7	1.69	3.2
	Line Graph	TRINITY_DN4408_c6_g1	polyprotein, partial [Bemisia tabaci]	0	4.05	3.9	4.19	5.22
	Line Graph	TRINITY_DN44120_c0_g1	uncharacterized protein LOC114363813 [Ostrinia furnacalis]	0	3.31	3.16	3.28	3.82
	Line Graph	TRINITY_DN4423_c0_g1	transcription factor SPT20 homolog [Ostrinia furnacalis]	0	3.23	2.65	2.77	3.48
	Line Graph	TRINITY_DN44392_c0_g2		0	5.55	3.15	4.09	6.59
	Line Graph	TRINITY_DN4441_c0_g1		0	3.65	2.52	3.73	3.69
	Line Graph	TRINITY_DN44427_c0_g1	uncharacterized protein LOC114349618 [Ostrinia furnacalis]	0	2.98	2.47	2.2	2.97
	Line Graph	TRINITY_DN44468_c0_g1		0	4.73	4.47	4.56	5.38
	Line Graph	TRINITY_DN44489_c0_g2	enkurin [Ostrinia furnacalis]	0	3.04	2.71	2.72	3.17
	Line Graph	TRINITY_DN4452_c0_g1	probable cytochrome P450 301a1, mitochondrial [Ostrinia furnacalis]	0	2.95	2.65	2.42	2.71
	Line Graph	TRINITY_DN44630_c0_g1	transient receptor potential channel pyrexia-like isoform X2 [Manduca sexta]	0	3.72	4.2	3.5	4.69
	Line Graph	TRINITY_DN44714_c0_g1	unknown [Hyposoter didymator]	0	2.34	2.46	1.58	2.23
	Line Graph	TRINITY_DN4472_c0_g1	hypothetical protein EVAR_84275_1 [Eumeta japonica]	0	3.41	3.27	2.92	4.06
	Line Graph	TRINITY_DN4474_c0_g1	uncharacterized protein LOC114362885 [Ostrinia furnacalis]	0	2.42	2.46	2.27	2.84
	Line Graph	TRINITY_DN44765_c0_g1	uncharacterized protein LOC114365059 [Ostrinia furnacalis]	0	3.23	2.69	2.81	3.39
	Line Graph	TRINITY_DN44778_c0_g1	unnamed protein product [Arctia plantaginis]	0	3.14	3.16	2.8	3.27
	Line Graph	TRINITY_DN4477_c0_g1	glutamine synthetase 1, mitochondrial-like [Ostrinia furnacalis]	0	3.2	3.17	3.11	3.41
	Line Graph	TRINITY_DN4479_c0_g1	putative lipoyltransferase 2, mitochondrial [Ostrinia furnacalis]	0	1.85	1.73	1.44	2.47
	Line Graph	TRINITY_DN4483_c0_g1	zinc finger protein 709-like [Ostrinia furnacalis]	0	1.86	1.86	1.51	2.24
	Line Graph	TRINITY_DN44844_c0_g1	cyclin-dependent kinase 20 [Ostrinia furnacalis]	0	2.35	1.93	1.42	2.23
	Line Graph	TRINITY_DN44980_c0_g1		0	3.87	5.75	4.97	5.35
	Line Graph	TRINITY_DN45027_c0_g1		0	2.01	3.18	2.09	3.3
	Line Graph	TRINITY_DN4504_c0_g1	uncharacterized protein LOC114352554 [Ostrinia furnacalis]	0	2.92	2.71	3.05	3.4
	Line Graph	TRINITY_DN4507_c0_g1	uncharacterized protein LOC114364553 [Ostrinia furnacalis]	0	3.33	3.13	3.06	3.12
	Line Graph	TRINITY_DN4507_c0_g2	uncharacterized protein LOC114364553 [Ostrinia furnacalis]	0	3.64	3.82	3.05	4.01
	Line Graph	TRINITY_DN45081_c0_g1	radial spoke head protein 9 homolog [Ostrinia furnacalis]	0	3.01	2.51	2.29	2.23
	Line Graph	TRINITY_DN4508_c0_g1	zinc finger protein 732-like isoform X1 [Ostrinia furnacalis]	0	2.21	2.06	1.98	2.56
	Line Graph	TRINITY_DN4511_c0_g1	uncharacterized protein LOC114363307 isoform X1 [Ostrinia furnacalis]	0	3.26	3.94	3.36	4.58
	Line Graph	TRINITY_DN45313_c0_g1		0	5.78	5.33	5.31	5.85
	Line Graph	TRINITY_DN453_c1_g1		0	1.87	1.06	1.67	1.96
	Line Graph	TRINITY_DN45421_c0_g1	uncharacterized protein LOC115456194 isoform X4 [Manduca sexta]	0	3.42	3.27	2.69	3.25
	Line Graph	TRINITY_DN45477_c0_g1	putative E3 ubiquitin-protein ligase UBR7 [Ostrinia furnacalis]	0	1.31	1.63	1.1	1.23
	Line Graph	TRINITY_DN4560_c0_g1	zinc finger protein 160-like, partial [Ostrinia furnacalis]	0	1.59	2.05	1.29	2.04
	Line Graph	TRINITY_DN4563_c0_g1	uncharacterized protein LOC114351931 isoform X1 [Ostrinia furnacalis]	0	2.9	3.28	2.91	3.56
	Line Graph	TRINITY_DN45720_c0_g1		0	6	3.68	5.5	4.43
	Line Graph	TRINITY_DN45769_c0_g1		0	4.79	5.65	3.99	4.77
	Line Graph	TRINITY_DN4577_c0_g1	uncharacterized protein LOC114360180 [Ostrinia furnacalis]	0	2.86	3.19	2.5	2.91
	Line Graph	TRINITY_DN45806_c0_g1	piggyBac transposable element-derived protein 4 isoform X1 [Agrilus planipennis]	0	2.89	3.09	1.99	2.95
	Line Graph	TRINITY_DN45836_c0_g1	metallophosphoesterase 1 isoform X1 [Ostrinia furnacalis]	0	0.61	1.26	1.05	1.22
	Line Graph	TRINITY_DN45877_c0_g1	dynein heavy chain 8, axonemal [Ostrinia furnacalis]	0	3	2.77	2.71	3.04
	Line Graph	TRINITY_DN46197_c0_g1	uncharacterized protein LOC114363641 [Ostrinia furnacalis]	0	3.03	2.43	2.36	3.14
	Line Graph	TRINITY_DN4623_c0_g1	uncharacterized protein LOC114365045 [Ostrinia furnacalis]	0	3.36	3.35	3.17	3.17
	Line Graph	TRINITY_DN46277_c0_g1	caltractin-like isoform X2 [Ostrinia furnacalis]	0	3.38	2.84	3.1	3.64
	Line Graph	TRINITY_DN46322_c0_g1	uncharacterized protein LOC114365326 [Ostrinia furnacalis]	0	3.07	2.73	2.18	2.06
	Line Graph	TRINITY_DN46333_c0_g1		0	2.85	4.02	3.03	3.19
	Line Graph	TRINITY_DN46438_c0_g1		0	1	0.67	1.07	1.14
	Line Graph	TRINITY_DN4643_c0_g1	transmembrane protein 47-like isoform X2 [Ostrinia furnacalis]	0	2.32	1.31	1.31	2.12
	Line Graph	TRINITY_DN46469_c0_g1		0	4.83	4.02	4.85	3.55
	Line Graph	TRINITY_DN4679_c0_g2	GATOR complex protein MIOS [Ostrinia furnacalis]	0	2.75	2.54	1.86	1.33
	Line Graph	TRINITY_DN4681_c0_g1		0	2.05	1.82	1.03	1.67
	Line Graph	TRINITY_DN4682_c0_g1		0	1.09	2.4	2.01	2.23
	Line Graph	TRINITY_DN4682_c2_g1		0	1.81	3.22	2.8	3.47
	Line Graph	TRINITY_DN4686_c0_g1		0	2.35	2.88	1.94	2.39
	Line Graph	TRINITY_DN46901_c0_g1	uncharacterized protein LOC113523429 [Galleria mellonella]	0	2.71	2.65	2.33	2.81
	Line Graph	TRINITY_DN46938_c0_g1	uncharacterized protein LOC114356314 isoform X2 [Ostrinia furnacalis]	0	4.76	4.81	4.98	5.49
	Line Graph	TRINITY_DN46956_c0_g1	uncharacterized protein LOC114351172 isoform X6 [Ostrinia furnacalis]	0	2.9	2.46	1.38	1.83
	Line Graph	TRINITY_DN46960_c0_g1		0	3.09	2.43	2.45	2.56
	Line Graph	TRINITY_DN4697_c0_g1	phospholipid scramblase 2-like [Ostrinia furnacalis]	0	3.19	2.46	1.89	2.84
	Line Graph	TRINITY_DN4706_c0_g1	probable cytochrome P450 9f2 isoform X1 [Ostrinia furnacalis]	0	7.29	5.98	5.55	7.6
	Line Graph	TRINITY_DN47104_c0_g1	zinc finger protein 761-like [Ostrinia furnacalis]	0	1.86	1.72	1.59	2.22
	Line Graph	TRINITY_DN4718_c0_g1	uncharacterized protein LOC114366043 isoform X1 [Ostrinia furnacalis]	0	2.51	2.6	2.05	2.66
	Line Graph	TRINITY_DN47211_c0_g1	uncharacterized protein LOC114352885 [Ostrinia furnacalis]	0	3	2.96	3.04	3.85
	Line Graph	TRINITY_DN4728_c0_g1		0	3.23	3.57	3.61	3.43
	Line Graph	TRINITY_DN47374_c0_g2	uncharacterized protein LOC114357999 [Ostrinia furnacalis]	0	3.49	2.94	2.43	2.95
	Line Graph	TRINITY_DN47429_c0_g1	uncharacterized protein LOC114362918 isoform X3 [Ostrinia furnacalis]	0	0.88	1.35	1.14	1.57
	Line Graph	TRINITY_DN4745_c0_g1	zinc finger CCCH domain-containing protein 13-like [Ostrinia furnacalis]	0	2.69	2.64	2.55	3.13
	Line Graph	TRINITY_DN47472_c0_g1		0	4.2	5.23	6.22	5.47
	Line Graph	TRINITY_DN47472_c0_g2		0	4.66	4.43	5.78	4.99
	Line Graph	TRINITY_DN475_c0_g1	hypothetical protein evm_006565 [Chilo suppressalis]	0	2.76	2.29	2.12	2.26
	Line Graph	TRINITY_DN47616_c0_g1	ecdysone 20-monooxygenase isoform X1 [Bicyclus anynana]	0	3.75	3.97	3.86	4.65
	Line Graph	TRINITY_DN4774_c0_g1	Uncharacterized protein OBRU01_04540 [Operophtera brumata]	0	3.31	3.77	3.11	3.55
	Line Graph	TRINITY_DN477_c0_g1		0	3.83	4.63	3.46	4.89
	Line Graph	TRINITY_DN477_c0_g2		0	3.23	4.41	2.76	4.62
	Line Graph	TRINITY_DN47842_c0_g1	hypothetical protein B5V51_11087 [Heliothis virescens]	0	3.82	4.08	2.85	3.51
	Line Graph	TRINITY_DN47876_c0_g1	uncharacterized protein LOC114365768 [Ostrinia furnacalis]	0	2.76	2.85	2.69	2.99
	Line Graph	TRINITY_DN47907_c0_g1	balbiani ring protein 3-like [Ostrinia furnacalis]	0	3.94	4.1	4.33	5.57
	Line Graph	TRINITY_DN479_c4_g1		0	1.19	1.16	0.91	0.7
	Line Graph	TRINITY_DN48008_c0_g1		0	1.82	2.32	2.23	2.14
	Line Graph	TRINITY_DN4800_c0_g1	storage protein [Ostrinia furnacalis]	0	1.65	2.45	1.57	2.71
	Line Graph	TRINITY_DN4816_c0_g1		0	5.69	5.45	5.05	4.68
	Line Graph	TRINITY_DN4816_c0_g2	15-hydroxyprostaglandin dehydrogenase [NAD(+)]-like [Ostrinia furnacalis]	0	5.68	4.76	3.61	3.8
	Line Graph	TRINITY_DN481_c0_g1		0	5.64	6.62	7.21	6.99
	Line Graph	TRINITY_DN48213_c0_g1	5-aminolevulinate synthase, erythroid-specific, mitochondrial [Ostrinia furnacalis]	0	1.68	1.27	1.53	1.75
	Line Graph	TRINITY_DN48222_c0_g1	uncharacterized protein LOC114355752 [Ostrinia furnacalis]	0	2.87	2.9	2.76	3.13
	Line Graph	TRINITY_DN4822_c0_g1	homogentisate 1,2-dioxygenase [Ostrinia furnacalis]	0	2.16	2.75	2.2	1.69
	Line Graph	TRINITY_DN4826_c0_g2	uncharacterized protein LOC114363708 [Ostrinia furnacalis]	0	2.68	2.36	1.98	2.38
	Line Graph	TRINITY_DN48290_c0_g1	mitochondrial thiamine pyrophosphate carrier-like isoform X2 [Ostrinia furnacalis]	0	2.55	2.25	1.91	2.38
	Line Graph	TRINITY_DN4829_c0_g1	uncharacterized protein LOC114365969 [Ostrinia furnacalis]	0	3.23	2.91	3.09	3.87
	Line Graph	TRINITY_DN4832_c0_g1	uncharacterized protein LOC114363858 [Ostrinia furnacalis]	0	2.97	3.12	2.36	3.76
	Line Graph	TRINITY_DN48404_c0_g1	OCIA domain-containing protein 1 isoform X2 [Bombyx mandarina]	0	1.18	1.13	1.08	1.15
	Line Graph	TRINITY_DN48430_c0_g2		0	3.83	4.84	3.63	3.76
	Line Graph	TRINITY_DN48485_c0_g1		0	1.12	0.78	1.18	1.18
	Line Graph	TRINITY_DN48563_c0_g1	tetratricopeptide repeat protein 25-like [Ostrinia furnacalis]	0	2.8	2.69	2.52	2.57
	Line Graph	TRINITY_DN4864_c0_g1	transcription initiation factor TFIID subunit 3-like [Ostrinia furnacalis]	0	3.69	3.54	3.16	3.66
	Line Graph	TRINITY_DN4872_c0_g1		0	2.29	1.77	1.2	1.59
	Line Graph	TRINITY_DN4873_c0_g1	tubulin-specific chaperone E-like isoform X1 [Ostrinia furnacalis]	0	0.83	1.19	1.24	1.05
	Line Graph	TRINITY_DN48777_c0_g1	lysophospholipid acyltransferase 7-like [Ostrinia furnacalis]	0	3.13	3.12	2.73	3.48
	Line Graph	TRINITY_DN4879_c0_g1		0	1.74	2.41	2.12	2.02
	Line Graph	TRINITY_DN4881_c0_g1	dual specificity protein phosphatase MPK-4-like [Ostrinia furnacalis]	0	3	3.16	2.94	3.26
	Line Graph	TRINITY_DN4907_c1_g1	probable ATP-dependent RNA helicase DDX46 [Manduca sexta]	0	4.09	4.45	3.52	4.38
	Line Graph	TRINITY_DN4917_c0_g1	hypothetical protein evm_001149 [Chilo suppressalis]	0	1.24	2.13	2.11	1.94
	Line Graph	TRINITY_DN4926_c0_g1	uncharacterized protein LOC114357530 isoform X3 [Ostrinia furnacalis]	0	2.36	2.68	2.3	2.95
	Line Graph	TRINITY_DN49407_c0_g1	transmembrane protease serine 9-like [Ostrinia furnacalis]	0	2.89	2.47	2.15	2.68
	Line Graph	TRINITY_DN49455_c0_g1	uncharacterized protein LOC114352327 [Ostrinia furnacalis]	0	3.72	3.39	3.66	4.18
	Line Graph	TRINITY_DN49502_c0_g1		0	3.45	2.41	2.93	3.82
	Line Graph	TRINITY_DN4955_c0_g1	RNA pseudouridylate synthase domain-containing protein 1-like isoform X2 [Ostrinia furnacalis]	0	1.83	1.91	1.4	1.89
	Line Graph	TRINITY_DN49562_c0_g1		0	2.28	2.18	2.73	3.36
	Line Graph	TRINITY_DN4961_c0_g1	uncharacterized protein LOC114352817 [Ostrinia furnacalis]	0	2.83	3.16	2.84	2.93
	Line Graph	TRINITY_DN4962_c0_g1	uncharacterized protein LOC114352271 [Ostrinia furnacalis]	0	2.91	2.72	3.06	2.51
	Line Graph	TRINITY_DN4962_c0_g2	uncharacterized protein LOC114352271 [Ostrinia furnacalis]	0	3.14	3.02	3.08	3.34
	Line Graph	TRINITY_DN49710_c0_g1		0	2.32	1.76	2.58	2.67
	Line Graph	TRINITY_DN49731_c0_g1		0	3.68	3.46	2.5	1.87
	Line Graph	TRINITY_DN49778_c0_g1		0	6.68	5.06	3.89	4.88
	Line Graph	TRINITY_DN49807_c0_g1		0	2.99	3.08	2.28	1.75
	Line Graph	TRINITY_DN4980_c0_g1	uncharacterized protein LOC114357341 [Ostrinia furnacalis]	0	2.8	3.14	2.88	3.36
	Line Graph	TRINITY_DN4992_c0_g1	ATP synthase subunit g, mitochondrial-like [Ostrinia furnacalis]	0	3.25	3.05	2.85	4.1
	Line Graph	TRINITY_DN4995_c0_g1	zinc finger protein 382-like [Ostrinia furnacalis]	0	1.15	1.26	1.19	1.39
	Line Graph	TRINITY_DN49988_c0_g1	small proline-rich protein 2B-like [Ostrinia furnacalis]	0	2.66	2.84	1.96	2.53
	Line Graph	TRINITY_DN49_c0_g1	uncharacterized protein LOC114362645 [Ostrinia furnacalis]	0	2.29	2.79	2.09	3.19
	Line Graph	TRINITY_DN5000_c0_g1		0	4.75	2.71	4.95	4.12
	Line Graph	TRINITY_DN50039_c0_g1	uncharacterized protein LOC114363669 [Ostrinia furnacalis]	0	2.87	2.71	2.45	2.83
	Line Graph	TRINITY_DN50074_c0_g1	uncharacterized protein LOC114364628 [Ostrinia furnacalis]	0	1.46	1.35	0.93	1.68
	Line Graph	TRINITY_DN50091_c0_g1	zinc finger protein 425-like [Ostrinia furnacalis]	0	1.27	1.58	1.68	1.42
	Line Graph	TRINITY_DN5011_c0_g1	PREDICTED: probable G-protein coupled receptor 158, partial [Amyelois transitella]	0	1.61	1.92	1.34	1.77
	Line Graph	TRINITY_DN5040_c0_g1	hypothetical protein evm_004846 [Chilo suppressalis]	0	2.7	3.05	2.35	2.7
	Line Graph	TRINITY_DN5043_c0_g2	RNA-binding protein 41-like [Ostrinia furnacalis]	0	0.87	0.89	0.98	1.32
	Line Graph	TRINITY_DN5050_c0_g1	gastrula zinc finger protein XlCGF46.1-like [Ostrinia furnacalis]	0	0.77	1.37	1.31	1.27
	Line Graph	TRINITY_DN50527_c0_g1	sodium-coupled monocarboxylate transporter 1-like isoform X1 [Ostrinia furnacalis]	0	1.44	1.38	1.18	1.28
	Line Graph	TRINITY_DN50648_c0_g1	uncharacterized protein LOC114356622 [Ostrinia furnacalis]	0	3.04	3.13	2.71	3.52
	Line Graph	TRINITY_DN50743_c0_g1	cytochrome P450 monooxygenase CYP321F5 [Cnaphalocrocis medinalis]	0	3.37	4.12	5.22	4.98
	Line Graph	TRINITY_DN50756_c0_g1	uncharacterized protein LOC110382181 [Helicoverpa armigera]	0	3.11	3.04	2.68	3.25
	Line Graph	TRINITY_DN5079_c0_g2		0	5.31	2.56	3.05	3.79
	Line Graph	TRINITY_DN5084_c0_g1	uncharacterized protein LOC114365445 [Ostrinia furnacalis]	0	2.99	3.09	2.62	3.47
	Line Graph	TRINITY_DN50860_c0_g1		0	3.34	3.15	2.78	3.78
	Line Graph	TRINITY_DN5101_c1_g1	adenylate kinase 8 [Manduca sexta]	0	2.34	2.47	1.94	1.77
	Line Graph	TRINITY_DN51022_c0_g1	uncharacterized protein LOC114358699 [Ostrinia furnacalis]	0	3.24	2.29	1.94	3.33
	Line Graph	TRINITY_DN51065_c0_g1	lachesin-like isoform X1 [Ostrinia furnacalis]	0	1.88	1.33	1.9	2.64
	Line Graph	TRINITY_DN5106_c0_g1		0	3.65	3.69	4.44	4.98
	Line Graph	TRINITY_DN51194_c0_g1		0	4.26	5.18	4.87	5.02
	Line Graph	TRINITY_DN5119_c0_g1	DNA-directed RNA polymerase I subunit RPA43 [Ostrinia furnacalis]	0	1.56	1.36	1.12	1.78
	Line Graph	TRINITY_DN51239_c0_g1	regulatory-associated protein of mTOR [Ostrinia furnacalis]	0	0.98	1.73	1.43	1.44
	Line Graph	TRINITY_DN51283_c0_g1		0	3.26	2.94	2.66	2.42
	Line Graph	TRINITY_DN51333_c0_g1		0	1.5	2.79	2.18	2.79
	Line Graph	TRINITY_DN5134_c0_g1	uncharacterized protein LOC114360533 isoform X2 [Ostrinia furnacalis]	0	2.56	2.27	2.46	2.67
	Line Graph	TRINITY_DN5135_c0_g1	MORN repeat-containing protein 3-like [Ostrinia furnacalis]	0	2.21	1.61	1.76	2.23
	Line Graph	TRINITY_DN51462_c0_g1	uncharacterized protein LOC114363083 [Ostrinia furnacalis]	0	2.64	2.86	2.3	2.34
	Line Graph	TRINITY_DN5159_c0_g1		0	3.3	2.95	2.94	3.72
	Line Graph	TRINITY_DN51611_c0_g1	succinate dehydrogenase [ubiquinone] iron-sulfur subunit-like [Ostrinia furnacalis]	0	3.35	2.8	2.68	2.96
	Line Graph	TRINITY_DN516_c0_g1	uncharacterized protein LOC114350926 [Ostrinia furnacalis]	0	2.72	2.73	2.38	3.16
	Line Graph	TRINITY_DN51701_c0_g1	SET domain-containing protein 4 [Ostrinia furnacalis]	0	1.5	1.37	1.56	1.98
	Line Graph	TRINITY_DN51772_c0_g1		0	2.96	2.11	2.29	2.77
	Line Graph	TRINITY_DN51838_c0_g1		0	1.43	2.37	2.02	1.94
	Line Graph	TRINITY_DN51995_c0_g3	circadian clock-controlled protein-like [Ostrinia furnacalis]	0	3.8	5.09	4.28	4.41
	Line Graph	TRINITY_DN52013_c1_g1		0	1.54	1.97	2.12	2.53
	Line Graph	TRINITY_DN52078_c0_g1	uncharacterized protein LOC114352051 [Ostrinia furnacalis]	0	4.25	4.27	4.2	4.67
	Line Graph	TRINITY_DN52164_c0_g1	serine--tRNA ligase, mitochondrial [Ostrinia furnacalis]	0	1.27	1.29	1.4	1.97
	Line Graph	TRINITY_DN52231_c0_g1		0	5.16	5.34	5.15	3.04
	Line Graph	TRINITY_DN52299_c0_g1	zinc finger protein 37 homolog [Ostrinia furnacalis]	0	0.99	1.33	1.17	1.34
	Line Graph	TRINITY_DN52300_c0_g1	dynein regulatory complex protein 8 isoform X2 [Vanessa tameamea]	0	2.93	3.48	3.24	4.27
	Line Graph	TRINITY_DN5232_c0_g1		0	3.16	3.16	2.2	2.86
	Line Graph	TRINITY_DN52521_c0_g1	nucleic acid dioxygenase ALKBH1 [Ostrinia furnacalis]	0	1.43	1.61	1.53	2.25
	Line Graph	TRINITY_DN5273_c0_g1		0	3	2.87	2.65	3.32
	Line Graph	TRINITY_DN53016_c0_g2		0	6.17	5.68	6.28	5.85
	Line Graph	TRINITY_DN53080_c0_g1	uncharacterized protein LOC114359921 [Ostrinia furnacalis]	0	4.13	3.98	3.79	3.93
	Line Graph	TRINITY_DN53152_c0_g1	uncharacterized protein C1orf194 [Ostrinia furnacalis]	0	2.86	2.31	2.39	2.63
	Line Graph	TRINITY_DN53157_c0_g1	uncharacterized protein LOC114365958 [Ostrinia furnacalis]	0	3.55	3.19	3.21	3.68
	Line Graph	TRINITY_DN53201_c0_g1	E3 ubiquitin-protein ligase MARCH8-like [Ostrinia furnacalis]	0	2.54	2.01	2.02	2.18
	Line Graph	TRINITY_DN53231_c0_g1		0	2.42	3.3	3.25	3.44
	Line Graph	TRINITY_DN5327_c0_g2	hypothetical protein evm_007181 [Chilo suppressalis]	0	3.47	3.76	3.88	4.67
	Line Graph	TRINITY_DN53359_c0_g1		0	3.22	3.19	3.34	3.35
	Line Graph	TRINITY_DN5338_c0_g1	thrombospondin type-1 domain-containing protein 7A-like [Ostrinia furnacalis]	0	1.24	0.99	1.35	1.44
	Line Graph	TRINITY_DN53713_c0_g1	zinc finger protein 184-like [Ostrinia furnacalis]	0	2.98	2.28	2.74	2.82
	Line Graph	TRINITY_DN5393_c0_g1	innexin inx2-like [Ostrinia furnacalis]	0	2.22	1.82	2.5	2.05
	Line Graph	TRINITY_DN53976_c0_g1	uncharacterized protein LOC114356849 [Ostrinia furnacalis]	0	3.34	2.36	1.91	1.87
	Line Graph	TRINITY_DN539_c0_g1	T-cell activation inhibitor, mitochondrial isoform X1 [Ostrinia furnacalis]	0	0.96	1.07	1.29	1.32
	Line Graph	TRINITY_DN5406_c0_g1	uncharacterized protein LOC114350326 [Ostrinia furnacalis]	0	2.44	3.26	3.05	2.84
	Line Graph	TRINITY_DN5406_c0_g2	uncharacterized protein LOC114350326 [Ostrinia furnacalis]	0	1.91	2.63	2.27	2.22
	Line Graph	TRINITY_DN5414_c0_g1	NACHT, LRR and PYD domains-containing protein 14-like [Ostrinia furnacalis]	0	2.75	2.72	2.92	3.11
	Line Graph	TRINITY_DN541_c0_g1	WD repeat-containing protein 34-like [Ostrinia furnacalis]	0	3.29	2.78	2.06	3.03
	Line Graph	TRINITY_DN54202_c0_g1	uncharacterized protein LOC114356748 [Ostrinia furnacalis]	0	3.14	2.76	3	3.56
	Line Graph	TRINITY_DN54202_c0_g2	uncharacterized protein LOC114356743 [Ostrinia furnacalis]	0	3.12	2.84	2.96	3.98
	Line Graph	TRINITY_DN54264_c0_g1		0	2.96	2.78	2.52	4.42
	Line Graph	TRINITY_DN54387_c0_g1	catalase [Danaus plexippus plexippus]	0	5.94	5.03	6.22	4.66
	Line Graph	TRINITY_DN54612_c0_g1	hydroxyacid oxidase 1 isoform X1 [Ostrinia furnacalis]	0	3.69	4	2.85	2.18
	Line Graph	TRINITY_DN5467_c0_g1	synaptic vesicle glycoprotein 2B-like isoform X2 [Ostrinia furnacalis]	0	2.63	2.07	3.25	3.34
	Line Graph	TRINITY_DN546_c0_g1	uncharacterized protein LOC114354948 [Ostrinia furnacalis]	0	3.31	2.88	3.12	3.62
	Line Graph	TRINITY_DN54750_c0_g1	1,5-anhydro-D-fructose reductase-like [Ostrinia furnacalis]	0	1.58	1.41	1.31	1.88
	Line Graph	TRINITY_DN54775_c0_g1	putative tRNA (cytidine(32)/guanosine(34)-2'-O)-methyltransferase [Ostrinia furnacalis]	0	0.99	0.94	1.09	1.27
	Line Graph	TRINITY_DN54_c0_g1	uncharacterized protein LOC114356883 isoform X1 [Ostrinia furnacalis]	0	3	2.79	2.85	3.63
	Line Graph	TRINITY_DN54_c0_g2	uncharacterized protein LOC114356883 isoform X2 [Ostrinia furnacalis]	0	3.06	2.69	2.82	3.06
	Line Graph	TRINITY_DN55001_c0_g1		0	3.58	4.91	4.79	5.44
	Line Graph	TRINITY_DN5508_c0_g1	PREDICTED: tubulin beta chain isoform X1 [Plutella xylostella]	0	2.48	2.38	1.86	2
	Line Graph	TRINITY_DN5508_c0_g3	tubulin beta-4B chain [Ostrinia furnacalis]	0	3.18	2.55	2.24	3.14
	Line Graph	TRINITY_DN551_c0_g1	hypothetical protein evm_008799 [Chilo suppressalis]	0	3.39	3.45	3.02	4.02
	Line Graph	TRINITY_DN5547_c0_g1		0	1.75	2.77	2.21	2.5
	Line Graph	TRINITY_DN5572_c0_g1		0	2.8	3.01	2.11	4.01
	Line Graph	TRINITY_DN55947_c0_g1		0	7.76	6.64	6	7.05
	Line Graph	TRINITY_DN56020_c0_g1	sarcosine dehydrogenase, mitochondrial [Ostrinia furnacalis]	0	4.64	3.06	5.22	6.25
	Line Graph	TRINITY_DN5604_c0_g1	UPF0691 protein C9orf116 isoform X2 [Ostrinia furnacalis]	0	2.36	2.3	2.5	2.06
	Line Graph	TRINITY_DN5625_c0_g1	uncharacterized protein LOC114360056 [Ostrinia furnacalis]	0	3.19	3.35	2.88	3.37
	Line Graph	TRINITY_DN5629_c0_g1	uncharacterized protein LOC114361539 [Ostrinia furnacalis]	0	2.82	2.54	2.64	3.15
	Line Graph	TRINITY_DN56405_c0_g1	zinc finger protein 729-like isoform X1 [Manduca sexta]	0	1.3	1.78	1.39	1.85
	Line Graph	TRINITY_DN5652_c0_g1		0	2.28	2.12	1.4	2.39
	Line Graph	TRINITY_DN56581_c0_g1		0	3.56	3.02	2.7	3.01
	Line Graph	TRINITY_DN5661_c0_g1	cytochrome P450 6B7-like [Ostrinia furnacalis]	0	4.17	3.13	4.98	4.46
	Line Graph	TRINITY_DN5668_c0_g1		0	1.23	1.32	1.06	1.28
	Line Graph	TRINITY_DN5676_c0_g1	uncharacterized protein LOC113402755 [Vanessa tameamea]	0	5.03	5.31	4.77	5.5
	Line Graph	TRINITY_DN5678_c0_g2	coiled-coil domain-containing protein 115 [Ostrinia furnacalis]	0	0.82	0.95	1.07	1.01
	Line Graph	TRINITY_DN567_c0_g1		0	2.17	1.25	1.7	2.3
	Line Graph	TRINITY_DN5690_c0_g1	cAMP-dependent protein kinase catalytic subunit 1-like [Ostrinia furnacalis]	0	2.95	2.31	2.46	2.67
	Line Graph	TRINITY_DN5699_c0_g2	histone-lysine N-methyltransferase PRDM9-like [Ostrinia furnacalis]	0	1.35	1.1	1.13	0.93
	Line Graph	TRINITY_DN57124_c0_g1	uncharacterized protein LOC114362309 [Ostrinia furnacalis]	0	2.74	2.64	2.57	2.88
	Line Graph	TRINITY_DN5713_c0_g1		0	3.69	4.58	4.24	5.77
	Line Graph	TRINITY_DN57143_c0_g2	uncharacterized protein LOC114349839 [Ostrinia furnacalis]	0	0.94	0.78	0.77	1.36
	Line Graph	TRINITY_DN57356_c0_g1		0	2.53	1.47	1.09	1.38
	Line Graph	TRINITY_DN57529_c0_g1	uncharacterized protein LOC114360340 [Ostrinia furnacalis]	0	2.91	2.57	2.67	2.87
	Line Graph	TRINITY_DN575_c0_g1	trypsin alpha-3-like [Ostrinia furnacalis]	0	3.36	3.26	2.62	3.55
	Line Graph	TRINITY_DN57676_c2_g1	uncharacterized protein LOC114362342 isoform X1 [Ostrinia furnacalis]	0	3.06	2.84	2.85	3.39
	Line Graph	TRINITY_DN5769_c0_g1	uncharacterized protein LOC114356146 [Ostrinia furnacalis]	0	2.31	2.19	1.33	2.29
	Line Graph	TRINITY_DN5775_c0_g1	proteasome assembly chaperone 2 [Ostrinia furnacalis]	0	0.91	0.71	0.68	1.06
	Line Graph	TRINITY_DN57770_c0_g1	PREDICTED: transient receptor potential channel pyrexia-like isoform X3 [Papilio xuthus]	0	2.51	3.44	2.7	4.07
	Line Graph	TRINITY_DN57812_c0_g1	GTPase Era, mitochondrial [Ostrinia furnacalis]	0	0.91	1	0.85	1.05
	Line Graph	TRINITY_DN57981_c0_g1	nucleoside diphosphate-linked moiety X motif 8-like [Ostrinia furnacalis]	0	3.05	2.79	2.71	3.2
	Line Graph	TRINITY_DN5802_c0_g1		0	2.89	2.99	2.46	3.03
	Line Graph	TRINITY_DN5819_c0_g1	uncharacterized protein LOC114359526 [Ostrinia furnacalis]	0	2.72	2.35	2.12	2.36
	Line Graph	TRINITY_DN581_c3_g2	uncharacterized protein LOC114364499 isoform X3 [Ostrinia furnacalis]	0	5.6	5.87	4.71	3.65
	Line Graph	TRINITY_DN5820_c0_g1	uncharacterized protein LOC114352923 [Ostrinia furnacalis]	0	3.19	2.46	2.8	2.65
	Line Graph	TRINITY_DN5834_c0_g1	CD2 antigen cytoplasmic tail-binding protein 2 homolog [Ostrinia furnacalis]	0	0.87	0.72	0.59	1.04
	Line Graph	TRINITY_DN583_c0_g1	uncharacterized protein LOC114364522 [Ostrinia furnacalis]	0	3.61	3.6	3.47	3.98
	Line Graph	TRINITY_DN583_c0_g2	uncharacterized protein LOC114364520 isoform X2 [Ostrinia furnacalis]	0	3.48	3.13	3.38	3.54
	Line Graph	TRINITY_DN58615_c0_g1	uncharacterized protein LOC114358383 [Ostrinia furnacalis]	0	2.8	2.52	2.91	3.17
	Line Graph	TRINITY_DN5862_c0_g1	uncharacterized protein LOC114355229 [Ostrinia furnacalis]	0	2.99	2.8	3.02	3.49
	Line Graph	TRINITY_DN58742_c0_g1	phosphatase and actin regulator 4B-like isoform X2 [Helicoverpa armigera]	0	3.48	3.77	3.48	4.85
	Line Graph	TRINITY_DN5877_c0_g2	cytochrome b-c1 complex subunit 6, mitochondrial-like [Ostrinia furnacalis]	0	2.79	2.07	2.47	2.72
	Line Graph	TRINITY_DN5885_c0_g2		0	2.8	2.83	2.4	2
	Line Graph	TRINITY_DN58998_c0_g1		0	3.76	4.02	4.13	4.37
	Line Graph	TRINITY_DN59006_c0_g1	uncharacterized protein LOC114356410 [Ostrinia furnacalis]	0	3.43	3.38	3.42	3.79
	Line Graph	TRINITY_DN59402_c0_g2		0	2.92	3.75	2.44	4.85
	Line Graph	TRINITY_DN59457_c0_g1	cytochrome CYP6AB51 [Glyphodes pyloalis]	0	5.23	4.48	6.29	4.51
	Line Graph	TRINITY_DN59609_c0_g1		0	1.58	1.81	1.46	1.77
	Line Graph	TRINITY_DN5961_c0_g1	uncharacterized protein LOC114356384 [Ostrinia furnacalis]	0	2.62	2.37	2.07	2.44
	Line Graph	TRINITY_DN59665_c0_g1		0	4.17	3.71	2.35	4.79
	Line Graph	TRINITY_DN59790_c0_g1		0	1.49	2.46	2.05	2.25
	Line Graph	TRINITY_DN59896_c0_g1	uncharacterized protein LOC114359660 [Ostrinia furnacalis]	0	2.73	2.76	2.39	2.65
	Line Graph	TRINITY_DN59936_c0_g1	uncharacterized protein LOC114361477 [Ostrinia furnacalis]	0	3.12	3.05	3.01	3.67
	Line Graph	TRINITY_DN5995_c0_g1		0	3.13	2.98	3.28	3.02
	Line Graph	TRINITY_DN5999_c0_g1	speckle-type POZ protein-like isoform X1 [Ostrinia furnacalis]	0	2.08	1.8	1.52	2.46
	Line Graph	TRINITY_DN6000_c0_g1		0	3.54	5.58	5.26	4.63
	Line Graph	TRINITY_DN6006_c0_g1	hypothetical protein evm_009893 [Chilo suppressalis]	0	3.02	2.86	2.1	2.85
	Line Graph	TRINITY_DN6009_c0_g2	hypothetical protein evm_009849 [Chilo suppressalis]	0	3.33	3.66	2.49	4.28
	Line Graph	TRINITY_DN60107_c0_g1	uncharacterized protein LOC114361810 [Ostrinia furnacalis]	0	3.14	2.61	2.77	3.26
	Line Graph	TRINITY_DN60269_c0_g1	catalase-like [Ostrinia furnacalis]	0	5.61	6.88	7.14	5.61
	Line Graph	TRINITY_DN6040_c0_g1	MORN repeat-containing protein 4-like isoform X1 [Ostrinia furnacalis]	0	3.04	3.12	2.57	3.01
	Line Graph	TRINITY_DN60567_c0_g1		0	3.19	3.38	4.03	4.36
	Line Graph	TRINITY_DN60708_c0_g1	uncharacterized protein LOC114363764 [Ostrinia furnacalis]	0	3.6	3.38	3.3	3.62
	Line Graph	TRINITY_DN61012_c0_g1		0	3.75	3.27	3.16	3.64
	Line Graph	TRINITY_DN61056_c0_g1	kinesin-related protein 12-like [Ostrinia furnacalis]	0	3.85	3.84	3.73	4.58
	Line Graph	TRINITY_DN6110_c0_g3	pro-resilin-like [Ostrinia furnacalis]	0	3.24	4.27	3.64	3.18
	Line Graph	TRINITY_DN6114_c0_g1	227 kDa spindle- and centromere-associated protein-like [Ostrinia furnacalis]	0	2.61	2.42	2.48	2.77
	Line Graph	TRINITY_DN6116_c0_g1		0	5.07	4.25	3.71	4.8
	Line Graph	TRINITY_DN6136_c0_g1	uncharacterized protein LOC114354455 [Ostrinia furnacalis]	0	4.63	3.91	3.32	3.04
	Line Graph	TRINITY_DN6148_c0_g1	uncharacterized protein LOC116773401 [Danaus plexippus plexippus]	0	3.79	3.44	4.19	4.32
	Line Graph	TRINITY_DN6153_c0_g1	uncharacterized protein LOC114354884 [Ostrinia furnacalis]	0	2.11	1.7	1.57	2.19
	Line Graph	TRINITY_DN6199_c0_g1		0	4.75	5.49	4.42	4.88
	Line Graph	TRINITY_DN6209_c0_g1	ubiquitin carboxyl-terminal hydrolase-like [Ostrinia furnacalis]	0	3.03	3.25	2.83	3.01
	Line Graph	TRINITY_DN6220_c0_g1	zinc finger protein 624-like [Ostrinia furnacalis]	0	1.59	1.53	1.96	1.96
	Line Graph	TRINITY_DN624_c1_g1		0	1.34	1.63	1.98	1.93
	Line Graph	TRINITY_DN6254_c0_g1	adenosine deaminase-like protein isoform X1 [Ostrinia furnacalis]	0	1.68	1.53	1.74	1.74
	Line Graph	TRINITY_DN625_c8_g1	transcription elongation regulator 1-like isoform X2 [Vanessa tameamea]	0	0.9	1.48	1.45	1.58
	Line Graph	TRINITY_DN626_c0_g1	Transposon Ty3-I Gag-Pol polyprotein [Papilio xuthus]	0	1.88	1.86	1.17	1.65
	Line Graph	TRINITY_DN62752_c0_g1	uncharacterized protein LOC114360248 [Ostrinia furnacalis]	0	3.79	3.48	3.1	3.32
	Line Graph	TRINITY_DN62920_c0_g2		0	1.59	2.1	1.45	2.16
	Line Graph	TRINITY_DN6298_c0_g1	LOW QUALITY PROTEIN: uncharacterized protein LOC114355795 [Ostrinia furnacalis]	0	3.16	3.09	2.65	4.06
	Line Graph	TRINITY_DN6300_c0_g1	uncharacterized protein LOC114359948 [Ostrinia furnacalis]	0	3.16	3.62	3.21	3.87
	Line Graph	TRINITY_DN6305_c0_g1		0	2.88	2.03	1.99	2.19
	Line Graph	TRINITY_DN6320_c0_g1	uncharacterized protein LOC114355314 [Ostrinia furnacalis]	0	2.8	2.52	2.52	3.22
	Line Graph	TRINITY_DN6325_c0_g1	fructose-bisphosphate aldolase isoform X1 [Danaus plexippus plexippus]	0	0.95	1.49	1.63	1.63
	Line Graph	TRINITY_DN63294_c0_g1		0	3.5	4.03	3.06	2.3
	Line Graph	TRINITY_DN6331_c0_g1	L-lactate dehydrogenase B chain-like [Ostrinia furnacalis]	0	2.77	2.75	2.59	2.99
	Line Graph	TRINITY_DN6332_c0_g1	uncharacterized protein LOC114353168 [Ostrinia furnacalis]	0	1.61	1.43	1.26	1.86
	Line Graph	TRINITY_DN6346_c0_g1	alpha-(1,3)-fucosyltransferase C-like [Ostrinia furnacalis]	0	3.21	2.67	2.94	3.32
	Line Graph	TRINITY_DN6350_c0_g1	zinc finger protein 680-like [Ostrinia furnacalis]	0	1.44	1.88	1.45	1.86
	Line Graph	TRINITY_DN63562_c0_g1		0	4.27	7.33	5.24	7.39
	Line Graph	TRINITY_DN636_c1_g1	endonuclease-reverse transcriptase [Bombyx mori]	0	4.69	4.79	3.1	3.57
	Line Graph	TRINITY_DN63920_c0_g1	hypothetical protein B5V51_1411 [Heliothis virescens]	0	2.88	3.22	2.95	3.21
	Line Graph	TRINITY_DN6396_c0_g1	PR domain zinc finger protein 10-like [Ostrinia furnacalis]	0	1.17	1.45	1.14	1.37
	Line Graph	TRINITY_DN64126_c0_g1	hypothetical protein evm_005342 [Chilo suppressalis]	0	4.56	4.57	4.71	4.18
	Line Graph	TRINITY_DN6421_c0_g2	hypothetical protein evm_009584 [Chilo suppressalis]	0	1.04	1.51	1.21	1.64
	Line Graph	TRINITY_DN64231_c0_g2	uncharacterized protein LOC114359225 [Ostrinia furnacalis]	0	1.88	1.71	1.68	2.33
	Line Graph	TRINITY_DN6431_c0_g1		0	1.77	1.44	1.62	2.47
	Line Graph	TRINITY_DN64350_c0_g1	carboxypeptidase B-like isoform X1 [Ostrinia furnacalis]	0	3.1	3.03	2.51	3.3
	Line Graph	TRINITY_DN64355_c0_g1	cytochrome b-c1 complex subunit 1, mitochondrial-like [Galleria mellonella]	0	2.51	2.38	2.23	2.38
	Line Graph	TRINITY_DN64595_c0_g1	uncharacterized protein LOC114355853 [Ostrinia furnacalis]	0	2.84	2.7	2.62	3.13
	Line Graph	TRINITY_DN64676_c0_g1		0	1.93	1.13	1.7	2.4
	Line Graph	TRINITY_DN64834_c0_g3		0	2.19	2.38	2.39	3.38
	Line Graph	TRINITY_DN6494_c0_g1		0	3.11	3.27	2.15	2.8
	Line Graph	TRINITY_DN6506_c0_g1		0	3.56	2.47	2.71	2
	Line Graph	TRINITY_DN65174_c0_g1	uncharacterized protein LOC114360489 [Ostrinia furnacalis]	0	0.81	1.18	1.09	0.96
	Line Graph	TRINITY_DN6531_c0_g1	radial spoke head 10 homolog B-like [Ostrinia furnacalis]	0	3.4	3.15	2.92	3.41
	Line Graph	TRINITY_DN65324_c0_g1	zinc finger protein 26-like [Ostrinia furnacalis]	0	3.49	4.05	2.8	3.72
	Line Graph	TRINITY_DN6550_c0_g1	hypothetical protein evm_000558 [Chilo suppressalis]	0	3.4	3.04	2.69	3.78
	Line Graph	TRINITY_DN6551_c0_g1	tubulin monoglycylase TTLL3-like [Ostrinia furnacalis]	0	3.16	2.95	3.02	3.72
	Line Graph	TRINITY_DN65603_c0_g1		0	3.3	3.44	3.91	4.73
	Line Graph	TRINITY_DN65639_c0_g1	beta-alanine-activating enzyme [Ostrinia furnacalis]	0	1.05	1.23	1.02	1.39
	Line Graph	TRINITY_DN65726_c1_g1	TBC1 domain family member 31 [Ostrinia furnacalis]	0	3.06	3	3.05	3.58
	Line Graph	TRINITY_DN6582_c0_g1	uncharacterized protein LOC114355313 isoform X1 [Ostrinia furnacalis]	0	2.64	2.62	2.82	2.61
	Line Graph	TRINITY_DN6584_c0_g1	uncharacterized protein LOC114365916 isoform X1 [Ostrinia furnacalis]	0	2.84	2.41	2.72	2.8
	Line Graph	TRINITY_DN6588_c0_g1	uncharacterized protein LOC114350845 [Ostrinia furnacalis]	0	1.78	2.14	2.03	2.57
	Line Graph	TRINITY_DN6590_c0_g2		0	1.55	1.55	1.49	1.57
	Line Graph	TRINITY_DN6592_c0_g1	uncharacterized protein LOC114363307 isoform X1 [Ostrinia furnacalis]	0	3.12	3.82	3.07	3.3
	Line Graph	TRINITY_DN65974_c0_g1		0	1.5	1.27	0.95	1.16
	Line Graph	TRINITY_DN65975_c0_g1	nucleolin 2-like [Ostrinia furnacalis]	0	0.94	0.7	1.01	1.2
	Line Graph	TRINITY_DN66181_c0_g1	cold shock domain-containing protein E1 isoform X2 [Ostrinia furnacalis]	0	0.9	1.03	0.9	1.39
	Line Graph	TRINITY_DN6620_c0_g1	unnamed protein product [Arctia plantaginis]	0	2.87	2.59	2.92	2.47
	Line Graph	TRINITY_DN66225_c0_g1	putative ribosome-binding factor A, mitochondrial [Ostrinia furnacalis]	0	1.85	1.69	1.5	1.96
	Line Graph	TRINITY_DN66394_c0_g1		0	4.51	5.7	4.65	4.7
	Line Graph	TRINITY_DN6641_c0_g1	nucleolin 2-like [Ostrinia furnacalis]	0	3.19	2.91	2.83	3.85
	Line Graph	TRINITY_DN66497_c0_g1	uncharacterized protein LOC114361422 [Ostrinia furnacalis]	0	3.17	2.78	2.77	2.99
	Line Graph	TRINITY_DN66561_c0_g1	uncharacterized protein LOC114353797 isoform X2 [Ostrinia furnacalis]	0	2.67	2.82	2.49	2.78
	Line Graph	TRINITY_DN6658_c0_g1		0	4.1	3.86	3.98	4.63
	Line Graph	TRINITY_DN66596_c0_g1	CCR4-NOT transcription complex subunit 10 [Ostrinia furnacalis]	0	1.02	1.41	1.06	0.98
	Line Graph	TRINITY_DN66684_c0_g1		0	4.85	4.2	5.93	4.46
	Line Graph	TRINITY_DN6678_c0_g2	uncharacterized protein LOC115444510 isoform X10 [Manduca sexta]	0	2.28	2.27	3.3	2.78
	Line Graph	TRINITY_DN6687_c2_g1	heat shock protein 68-like [Ostrinia furnacalis]	0	3.16	2.55	2.43	2.56
	Line Graph	TRINITY_DN66902_c0_g1		0	3.12	2.65	2	2.01
	Line Graph	TRINITY_DN67223_c0_g1	histone acetyltransferase p300-like isoform X1 [Trichoplusia ni]	0	2.9	2.78	2.57	3.67
	Line Graph	TRINITY_DN6726_c0_g1	integrator complex subunit 12-like [Ostrinia furnacalis]	0	0.63	0.95	0.86	1.11
	Line Graph	TRINITY_DN6730_c0_g1		0	2.23	2.14	2.07	1.73
	Line Graph	TRINITY_DN67314_c0_g1	hypothetical protein B5V51_10425 [Heliothis virescens]	0	3.04	3.07	2.43	2.96
	Line Graph	TRINITY_DN6731_c0_g1	uncharacterized protein LOC114350521 [Ostrinia furnacalis]	0	2.09	2.02	2.27	2.83
	Line Graph	TRINITY_DN6737_c0_g1	WD repeat-containing protein 63 [Ostrinia furnacalis]	0	2.56	2.39	2.39	3.28
	Line Graph	TRINITY_DN6774_c0_g1	kynurenine formamidase isoform X1 [Ostrinia furnacalis]	0	4.21	3.35	3.43	5.16
	Line Graph	TRINITY_DN6776_c0_g1	uncharacterized protein LOC114365859 [Ostrinia furnacalis]	0	2.67	2.44	2.28	2.88
	Line Graph	TRINITY_DN68128_c0_g2	uncharacterized protein LOC105842256 [Bombyx mori]	0	2.64	2.76	1.95	3.41
	Line Graph	TRINITY_DN68232_c0_g1	uncharacterized protein PB18E9.04c-like [Ostrinia furnacalis]	0	1.23	1.18	0.68	0.65
	Line Graph	TRINITY_DN6828_c0_g1	cytochrome b-c1 complex subunit 2, mitochondrial-like [Ostrinia furnacalis]	0	2.45	2.33	1.94	2.2
	Line Graph	TRINITY_DN6836_c0_g1	glucose dehydrogenase [FAD, quinone]-like [Ostrinia furnacalis]	0	4.22	4.43	4.29	4.52
	Line Graph	TRINITY_DN68453_c0_g1	uncharacterized protein LOC114363208 isoform X1 [Ostrinia furnacalis]	0	2.14	2.2	1.89	2.48
	Line Graph	TRINITY_DN68464_c0_g1	zinc finger protein 830 [Ostrinia furnacalis]	0	1.14	1.31	1.03	1.53
	Line Graph	TRINITY_DN6848_c0_g1	metallo-beta-lactamase domain-containing protein 1 [Ostrinia furnacalis]	0	1.34	0.74	0.93	1.02
	Line Graph	TRINITY_DN6863_c0_g1	uncharacterized protein LOC113514794 [Galleria mellonella]	0	3.09	2.95	2.48	3.54
	Line Graph	TRINITY_DN686_c0_g1	sperm-specific protein Don juan isoform X1 [Ostrinia furnacalis]	0	2.88	2.6	2.75	3.45
	Line Graph	TRINITY_DN68732_c0_g1	uncharacterized protein LOC114350224 [Ostrinia furnacalis]	0	3.41	2.68	2.39	2.91
	Line Graph	TRINITY_DN6878_c0_g1	protein takeout-like isoform X1 [Ostrinia furnacalis]	0	3.48	2.52	2.55	2.8
	Line Graph	TRINITY_DN6883_c0_g1	uncharacterized protein LOC114361155 [Ostrinia furnacalis]	0	2.68	3.22	4.32	3.84
	Line Graph	TRINITY_DN68902_c0_g1	opsin, ultraviolet-sensitive-like [Ostrinia furnacalis]	0	2.81	3.85	3.49	2.95
	Line Graph	TRINITY_DN68_c1_g2		0	3.33	3.67	2.59	2.67
	Line Graph	TRINITY_DN6900_c0_g1		0	2.91	2.62	1.99	1.82
	Line Graph	TRINITY_DN6902_c0_g1	alpha-1,3-mannosyl-glycoprotein 4-beta-N-acetylglucosaminyltransferase A-like isoform X1 [Ostrinia furnacalis]	0	3.51	3.52	3.38	3.82
	Line Graph	TRINITY_DN690_c0_g1	bombyxin B-6-like [Ostrinia furnacalis]	0	3.48	4.45	3.05	4.81
	Line Graph	TRINITY_DN6923_c0_g1		0	3.55	4.3	3.36	4.76
	Line Graph	TRINITY_DN6946_c0_g1	uncharacterized protein LOC114357632 [Ostrinia furnacalis]	0	2.18	2.12	2.43	2.97
	Line Graph	TRINITY_DN69865_c0_g1	ADP,ATP carrier protein-like [Ostrinia furnacalis]	0	2.85	2.57	2.27	2.56
	Line Graph	TRINITY_DN70298_c0_g1	uncharacterized protein LOC114352137 [Ostrinia furnacalis]	0	1.41	0.89	1.12	1.87
	Line Graph	TRINITY_DN70451_c0_g2		0	3.83	4.39	3.51	2.32
	Line Graph	TRINITY_DN70458_c0_g2	PREDICTED: uncharacterized protein LOC106720812 [Papilio machaon]	0	1.37	1.49	1.24	1.8
	Line Graph	TRINITY_DN7050_c0_g1	uncharacterized protein LOC114350924 [Ostrinia furnacalis]	0	2.63	3.53	2.37	2.98
	Line Graph	TRINITY_DN70731_c0_g1		0	5.34	5.72	6.32	7.02
	Line Graph	TRINITY_DN7093_c1_g1	uncharacterized protein LOC114355349 [Ostrinia furnacalis]	0	3.01	3.18	2.8	3.4
	Line Graph	TRINITY_DN7095_c0_g1		0	2.77	2.93	2.85	2.51
	Line Graph	TRINITY_DN7099_c0_g1	uncharacterized protein LOC114363500 [Ostrinia furnacalis]	0	5.05	9.04	7.53	7.58
	Line Graph	TRINITY_DN7101_c0_g3	protein stunted-like [Ostrinia furnacalis]	0	2.52	2.31	1.89	2.41
	Line Graph	TRINITY_DN7103_c0_g1		0	2.81	3.19	3.36	3.56
	Line Graph	TRINITY_DN7111_c0_g1		0	2.88	3	4.19	4.05
	Line Graph	TRINITY_DN7117_c0_g1	uncharacterized protein LOC114362724 [Ostrinia furnacalis]	0	3.21	2.38	2.45	2.66
	Line Graph	TRINITY_DN7120_c0_g1		0	2.94	3.07	3.1	4.81
	Line Graph	TRINITY_DN7148_c0_g1	uncharacterized protein LOC114354626 [Ostrinia furnacalis]	0	2.99	2.87	2.81	2.76
	Line Graph	TRINITY_DN7151_c0_g1		0	1.97	2.33	1.96	2.2
	Line Graph	TRINITY_DN7152_c0_g1	tissue alpha-L-fucosidase [Ostrinia furnacalis]	0	1.09	0.53	0.56	0.75
	Line Graph	TRINITY_DN71551_c0_g1		0	3.57	4.24	3.65	4.14
	Line Graph	TRINITY_DN71625_c0_g1	cilia- and flagella-associated protein 157 [Galleria mellonella]	0	2.77	2.14	2.69	3.12
	Line Graph	TRINITY_DN71649_c0_g1		0	2.09	3.35	1.91	3.29
	Line Graph	TRINITY_DN7174_c0_g1	apoptosis-inducing factor 1, mitochondrial-like isoform X1 [Ostrinia furnacalis]	0	2.68	2.52	2.2	2.46
	Line Graph	TRINITY_DN7174_c0_g2	hypothetical protein evm_004155 [Chilo suppressalis]	0	3.49	3.27	2.81	3.09
	Line Graph	TRINITY_DN7184_c0_g1	arylsulfatase B [Ostrinia furnacalis]	0	5.07	3.81	4.14	4.19
	Line Graph	TRINITY_DN7201_c0_g2	PR domain zinc finger protein 5-like isoform X1 [Ostrinia furnacalis]	0	1.38	1.67	1.87	1.98
	Line Graph	TRINITY_DN72243_c0_g1	uncharacterized protein LOC114352299 [Ostrinia furnacalis]	0	2.91	2.66	2.27	2.63
	Line Graph	TRINITY_DN72407_c0_g1		0	5.31	5.41	5.79	5.05
	Line Graph	TRINITY_DN7274_c0_g1	uncharacterized protein LOC114363385 [Ostrinia furnacalis]	0	2.96	2.96	2.93	3.29
	Line Graph	TRINITY_DN72941_c0_g2	uncharacterized protein LOC114360344 [Ostrinia furnacalis]	0	2.89	3.67	3.17	4.19
	Line Graph	TRINITY_DN72967_c0_g1		0	2.16	2.57	2.49	2.22
	Line Graph	TRINITY_DN7308_c0_g1	uncharacterized protein LOC114355693 [Ostrinia furnacalis]	0	1.94	2.65	2.37	3.37
	Line Graph	TRINITY_DN73149_c0_g1	uncharacterized protein LOC114351731 isoform X1 [Ostrinia furnacalis]	0	2.86	3.15	2.66	2.98
	Line Graph	TRINITY_DN73564_c0_g2	uncharacterized protein LOC114350420 [Ostrinia furnacalis]	0	3.86	2.69	2.48	2.09
	Line Graph	TRINITY_DN7357_c0_g1	uncharacterized protein LOC114356285 [Ostrinia furnacalis]	0	2.98	2.5	2.74	3.21
	Line Graph	TRINITY_DN73584_c0_g1		0	4.16	4.07	4.12	4.21
	Line Graph	TRINITY_DN7363_c0_g1		0	2.33	3.06	2.52	2.6
	Line Graph	TRINITY_DN73763_c1_g1	proton-coupled amino acid transporter-like protein CG1139 [Galleria mellonella]	0	2.69	2.72	2.32	2.54
	Line Graph	TRINITY_DN7387_c0_g1		0	0.93	0.72	0.69	1.32
	Line Graph	TRINITY_DN73910_c0_g1	cytochrome P450 monooxygenase CYP9G18 [Cnaphalocrocis medinalis]	0	3.09	2.77	1.46	2.04
	Line Graph	TRINITY_DN73940_c0_g1	zinc finger protein 287-like [Ostrinia furnacalis]	0	1	0.7	0.92	1.19
	Line Graph	TRINITY_DN7406_c0_g1	protein SON-like isoform X3 [Ostrinia furnacalis]	0	1.21	1.93	1.34	2.3
	Line Graph	TRINITY_DN7406_c0_g2		0	2.82	2.77	2.99	2.58
	Line Graph	TRINITY_DN7411_c0_g1	uncharacterized protein LOC110373775 [Helicoverpa armigera]	0	4.88	5.03	5.3	5.47
	Line Graph	TRINITY_DN7413_c0_g1	FUN14 domain-containing protein 1-like [Ostrinia furnacalis]	0	3.12	3.04	2.96	3.04
	Line Graph	TRINITY_DN742_c0_g1		0	2.05	1.97	1.29	2.39
	Line Graph	TRINITY_DN745_c11_g1		0	1.17	0.97	0.82	1.57
	Line Graph	TRINITY_DN745_c2_g1		0	0.84	0.74	0.76	1.23
	Line Graph	TRINITY_DN745_c8_g1		0	4	4.58	2.61	3.58
	Line Graph	TRINITY_DN7474_c0_g1		0	2.9	1.82	1.91	3.42
	Line Graph	TRINITY_DN7475_c0_g2		0	5.07	5.49	4.36	3.09
	Line Graph	TRINITY_DN74901_c0_g1	uncharacterized protein LOC114361768 isoform X2 [Ostrinia furnacalis]	0	2.65	2.59	1.96	2.47
	Line Graph	TRINITY_DN75086_c0_g1	lysosome membrane protein 2-like [Ostrinia furnacalis]	0	2.84	1.9	2.91	3.2
	Line Graph	TRINITY_DN7510_c0_g1		0	2.62	3.51	2.35	3.79
	Line Graph	TRINITY_DN7515_c0_g1		0	2.15	1.78	1.25	2.15
	Line Graph	TRINITY_DN7549_c0_g1	uncharacterized protein LOC114355006 [Ostrinia furnacalis]	0	5.37	3.92	2.58	4.21
	Line Graph	TRINITY_DN7550_c0_g1	tetratricopeptide repeat protein 28 [Ostrinia furnacalis]	0	1.22	1.49	2.04	1.84
	Line Graph	TRINITY_DN75609_c0_g1		0	3.89	5.63	3.74	6.11
	Line Graph	TRINITY_DN75640_c0_g1	uncharacterized protein LOC114361895 [Ostrinia furnacalis]	0	3.19	3.31	2.95	3.75
	Line Graph	TRINITY_DN7579_c1_g3	peroxiredoxin-5, mitochondrial [Ostrinia furnacalis]	0	1.74	1.76	1.12	1.63
	Line Graph	TRINITY_DN7583_c0_g1	39S ribosomal protein L21, mitochondrial [Ostrinia furnacalis]	0	0.75	1.03	0.61	1.12
	Line Graph	TRINITY_DN7585_c0_g1	elongation of very long chain fatty acids protein 4-like [Ostrinia furnacalis]	0	3.97	4.36	3.64	4.56
	Line Graph	TRINITY_DN7609_c0_g1	hypothetical protein AGLY_001658 [Aphis glycines]	0	2.45	1.9	2.87	3.01
	Line Graph	TRINITY_DN7612_c1_g1	uncharacterized protein LOC114352394 [Ostrinia furnacalis]	0	1.25	1.89	1.02	1.9
	Line Graph	TRINITY_DN7666_c0_g1		0	2.98	3.99	3.21	2.45
	Line Graph	TRINITY_DN7687_c0_g1	cryptochrome-1 [Ostrinia furnacalis]	0	0.89	1.25	1.21	1.1
	Line Graph	TRINITY_DN7691_c0_g1		0	1.19	1.4	1.02	1.79
	Line Graph	TRINITY_DN7702_c0_g1	uncharacterized protein LOC114351558 [Ostrinia furnacalis]	0	0.92	0.82	0.72	1.06
	Line Graph	TRINITY_DN7707_c0_g1	uncharacterized protein LOC114362169 [Ostrinia furnacalis]	0	3.03	2.65	3.01	3.74
	Line Graph	TRINITY_DN7720_c0_g1	tRNA-splicing endonuclease subunit Sen34 [Ostrinia furnacalis]	0	1.3	1.5	1.23	1.54
	Line Graph	TRINITY_DN77212_c0_g1		0	2.29	2.23	2.09	1.63
	Line Graph	TRINITY_DN7726_c0_g1	uncharacterized protein LOC113495644 [Trichoplusia ni]	0	2.79	2.52	2.24	2.93
	Line Graph	TRINITY_DN77273_c0_g2		0	1.84	1.7	2.29	2.56
	Line Graph	TRINITY_DN7738_c0_g1	ubiquitin-conjugating enzyme E2Q-like protein 1 [Ostrinia furnacalis]	0	1.88	1.18	1.29	2.42
	Line Graph	TRINITY_DN77431_c0_g1		0	1.99	2.73	3.24	2.83
	Line Graph	TRINITY_DN7748_c0_g1	uncharacterized protein LOC114353157 [Ostrinia furnacalis]	0	5.66	5.58	5.67	5.45
	Line Graph	TRINITY_DN7754_c0_g1	carboxypeptidase E-like isoform X1 [Ostrinia furnacalis]	0	2.51	2.37	2.35	1.42
	Line Graph	TRINITY_DN7757_c0_g1	uncharacterized protein LOC114350027 [Ostrinia furnacalis]	0	3.15	3.26	3.21	3.57
	Line Graph	TRINITY_DN775_c0_g1		0	3.12	3.01	2.28	3.11
	Line Graph	TRINITY_DN7787_c0_g2		0	1.22	1.67	1.62	1.93
	Line Graph	TRINITY_DN7795_c0_g1		0	7.68	6.91	5.09	7.41
	Line Graph	TRINITY_DN780_c2_g1		0	4.02	2.3	3.71	4.48
	Line Graph	TRINITY_DN7812_c0_g1	farnesoate epoxidase-like [Ostrinia furnacalis]	0	4.9	2.83	2.54	2.22
	Line Graph	TRINITY_DN7813_c0_g1	dynein intermediate chain 3, ciliary-like [Ostrinia furnacalis]	0	2.66	2.54	1.86	2.7
	Line Graph	TRINITY_DN78793_c0_g1	protein mono-ADP-ribosyltransferase PARP16 [Ostrinia furnacalis]	0	3.16	3.1	3.09	3.45
	Line Graph	TRINITY_DN7879_c0_g2	broad-complex core protein isoforms 1/2/3/4/5 isoform X4 [Ostrinia furnacalis]	0	1.91	1.82	2.25	2.34
	Line Graph	TRINITY_DN7882_c0_g1	uncharacterized protein LOC101741632 [Bombyx mori]	0	3.11	3.36	3.24	4.12
	Line Graph	TRINITY_DN78913_c0_g1		0	5.84	6.58	4	5.16
	Line Graph	TRINITY_DN790_c0_g3	zinc finger protein 709-like [Ostrinia furnacalis]	0	0.95	1.14	1.2	1
	Line Graph	TRINITY_DN7913_c0_g1		0	3.46	4.18	4.31	3.49
	Line Graph	TRINITY_DN7934_c0_g1	uncharacterized protein LOC114355857 [Ostrinia furnacalis]	0	2.9	2.1	2.32	2.35
	Line Graph	TRINITY_DN79375_c0_g1		0	3.66	2.1	1.57	1.9
	Line Graph	TRINITY_DN793_c0_g1		0	6.78	5.44	5.08	4.56
	Line Graph	TRINITY_DN793_c0_g2		0	6.05	4.43	3.6	2.63
	Line Graph	TRINITY_DN793_c2_g1		0	7.95	7.28	5.96	6.38
	Line Graph	TRINITY_DN7956_c0_g1	intraflagellar transport protein 56 isoform X1 [Ostrinia furnacalis]	0	2.46	2.81	2.36	2.58
	Line Graph	TRINITY_DN79821_c1_g1	e3 ubiquitin-protein ligase CCNB1IP1 [Danaus plexippus plexippus]	0	2.77	3.02	2.52	3.34
	Line Graph	TRINITY_DN7982_c0_g1	uncharacterized protein LOC114358278 [Ostrinia furnacalis]	0	4.2	4.46	4.46	4.99
	Line Graph	TRINITY_DN80527_c0_g1	protein unc-80 homolog [Ostrinia furnacalis]	0	2.21	3.81	3.03	3.31
	Line Graph	TRINITY_DN805_c0_g1	serine protease snake-like [Ostrinia furnacalis]	0	1.33	1.38	1.45	0.86
	Line Graph	TRINITY_DN8094_c0_g1		0	3.9	2.52	3.26	2.28
	Line Graph	TRINITY_DN80966_c0_g1		0	3.03	2.71	2.26	3.23
	Line Graph	TRINITY_DN8097_c0_g1	zinc finger protein 2 homolog isoform X4 [Ostrinia furnacalis]	0	0.98	0.71	0.65	1.02
	Line Graph	TRINITY_DN809_c16_g1	uncharacterized protein LOC114366186 isoform X2 [Ostrinia furnacalis]	0	2.16	1.81	2.07	1.99
	Line Graph	TRINITY_DN809_c2_g2		0	2.76	2.64	1.89	2.79
	Line Graph	TRINITY_DN8100_c0_g1	uncharacterized protein LOC114356895 [Ostrinia furnacalis]	0	3.13	2.89	2.85	3.22
	Line Graph	TRINITY_DN81229_c0_g1		0	3.8	4.23	2.95	4.07
	Line Graph	TRINITY_DN81282_c0_g1		0	2.1	2.78	2.18	2.08
	Line Graph	TRINITY_DN8151_c0_g1		0	5.33	3.62	4.23	4.57
	Line Graph	TRINITY_DN8156_c0_g1		0	4.13	4.25	4.04	3.97
	Line Graph	TRINITY_DN8159_c0_g1		0	1.68	1.98	1.93	2.53
	Line Graph	TRINITY_DN8160_c0_g1		0	4.24	3.99	3.74	6.23
	Line Graph	TRINITY_DN8162_c0_g1		0	4.15	4.89	5.92	4.82
	Line Graph	TRINITY_DN8165_c0_g1	N-terminal Xaa-Pro-Lys N-methyltransferase 1-like [Ostrinia furnacalis]	0	3.18	3.05	2.85	3.07
	Line Graph	TRINITY_DN81818_c0_g1	uncharacterized protein LOC114355240 isoform X1 [Ostrinia furnacalis]	0	3.13	2.81	3.2	3.87
	Line Graph	TRINITY_DN81912_c0_g1		0	1.52	1.5	2.06	1.81
	Line Graph	TRINITY_DN8191_c0_g1	uncharacterized protein LOC114363312 [Ostrinia furnacalis]	0	2.68	2.37	1.95	2.77
	Line Graph	TRINITY_DN82070_c0_g2	uncharacterized protein LOC114355541 [Ostrinia furnacalis]	0	2.55	2.7	2.41	2.68
	Line Graph	TRINITY_DN8223_c0_g1	E3 ubiquitin-protein ligase RNF123-like [Ostrinia furnacalis]	0	2.56	2.34	2.3	2.23
	Line Graph	TRINITY_DN8241_c0_g2	uncharacterized protein LOC114358962 isoform X1 [Ostrinia furnacalis]	0	1.93	2.3	2.12	2.17
	Line Graph	TRINITY_DN8270_c0_g1	uncharacterized protein LOC114361012 [Ostrinia furnacalis]	0	3.98	4.03	3.68	4.29
	Line Graph	TRINITY_DN8271_c0_g1	tetratricopeptide repeat protein 12-like [Ostrinia furnacalis]	0	2.58	2	2.21	2.06
	Line Graph	TRINITY_DN8280_c0_g1	ankyrin repeat and MYND domain-containing protein 1-like [Ostrinia furnacalis]	0	2.96	2.97	3.11	3.44
	Line Graph	TRINITY_DN82936_c1_g1	stomatin-4-like [Ostrinia furnacalis]	0	3.69	3.26	3.58	3.72
	Line Graph	TRINITY_DN82944_c0_g1	senecionine N-oxygenase isoform X1 [Ostrinia furnacalis]	0	4.01	4.46	4.13	3.98
	Line Graph	TRINITY_DN8296_c0_g1	structure-specific endonuclease subunit SLX1 homolog [Ostrinia furnacalis]	0	1.62	1.96	1.52	1.61
	Line Graph	TRINITY_DN83575_c0_g2	Retrovirus-related Pol polyprotein from transposon TNT 1-94 [Papilio machaon]	0	2.71	3.74	3.02	3.55
	Line Graph	TRINITY_DN8364_c2_g2		0	3.86	3.04	2.84	2.64
	Line Graph	TRINITY_DN8365_c0_g1	zinc finger protein 62-like [Ostrinia furnacalis]	0	1.22	1.47	0.87	1.68
	Line Graph	TRINITY_DN83795_c0_g1		0	3.23	3.46	3.86	3.39
	Line Graph	TRINITY_DN8380_c0_g1	glutamine synthetase 2 cytoplasmic-like [Ostrinia furnacalis]	0	2.86	2.82	2.95	3.51
	Line Graph	TRINITY_DN8392_c0_g1	hypothetical protein evm_005092 [Chilo suppressalis]	0	2.27	2.65	2.17	2.96
	Line Graph	TRINITY_DN8403_c0_g1		0	1.63	1.96	1.78	1.39
	Line Graph	TRINITY_DN8431_c0_g1		0	2.42	2.38	2.24	2.89
	Line Graph	TRINITY_DN8433_c0_g1		0	8.26	8.48	6.08	6.48
	Line Graph	TRINITY_DN8442_c0_g1	uncharacterized protein LOC114362255 [Ostrinia furnacalis]	0	3.33	3.07	2.76	3.45
	Line Graph	TRINITY_DN84539_c0_g1	ATP synthase subunit s, mitochondrial isoform X1 [Ostrinia furnacalis]	0	3.03	2.78	2.43	3.01
	Line Graph	TRINITY_DN8457_c0_g2		0	2.94	2.65	2.19	1.5
	Line Graph	TRINITY_DN845_c0_g1	probable sodium/potassium-transporting ATPase subunit beta-3 [Ostrinia furnacalis]	0	2.9	2.75	2.78	3.36
	Line Graph	TRINITY_DN8474_c0_g1	dynein heavy chain 2, axonemal [Manduca sexta]	0	2.36	2.25	1.81	2.82
	Line Graph	TRINITY_DN84801_c1_g3	homeobox protein unc-4 [Ostrinia furnacalis]	0	3.34	2	3.58	3.51
	Line Graph	TRINITY_DN848_c0_g2		0	1.78	1.8	2.09	2.21
	Line Graph	TRINITY_DN8538_c0_g1		0	2.91	3.44	2.75	1.96
	Line Graph	TRINITY_DN8540_c0_g1	unnamed protein product [Arctia plantaginis]	0	3.11	3.09	2.64	3.44
	Line Graph	TRINITY_DN8553_c0_g1	coiled-coil-helix-coiled-coil-helix domain-containing protein 7 isoform X2 [Ostrinia furnacalis]	0	1.09	1.36	1.18	1.63
	Line Graph	TRINITY_DN8574_c0_g1	acidic juvenile hormone-suppressible protein 1-like [Ostrinia furnacalis]	0	6.31	3.23	5.67	4.91
	Line Graph	TRINITY_DN85757_c0_g1	protamine-like [Ostrinia furnacalis]	0	2.8	2.72	2.66	3.05
	Line Graph	TRINITY_DN8583_c0_g1	acidic juvenile hormone-suppressible protein 1-like [Ostrinia furnacalis]	0	6.58	9.61	8.4	7.86
	Line Graph	TRINITY_DN8591_c0_g1		0	5.68	5.83	5.3	4.56
	Line Graph	TRINITY_DN8622_c0_g1	uncharacterized protein LOC114352327 [Ostrinia furnacalis]	0	3.15	3.02	2.97	3.75
	Line Graph	TRINITY_DN86529_c0_g1	uncharacterized protein LOC114358062 [Ostrinia furnacalis]	0	3.62	2.99	2.77	3.36
	Line Graph	TRINITY_DN86568_c0_g1	unnamed protein product [Arctia plantaginis]	0	2.37	2.63	2.24	3.12
	Line Graph	TRINITY_DN86918_c0_g1		0	2.57	2.93	3.01	2.58
	Line Graph	TRINITY_DN8772_c0_g1	gastrula zinc finger protein XlCGF46.1-like [Ostrinia furnacalis]	0	1.54	1.77	1.15	1.83
	Line Graph	TRINITY_DN87927_c0_g1	senecionine N-oxygenase isoform X1 [Ostrinia furnacalis]	0	4.34	5.23	4.58	4.66
	Line Graph	TRINITY_DN88066_c1_g1	UDP-GlcNAc:betaGal beta-1,3-N-acetylglucosaminyltransferase-like protein 1 [Ostrinia furnacalis]	0	1.47	1.15	1.1	1.81
	Line Graph	TRINITY_DN8813_c1_g2		0	1.48	2.31	2.4	2.1
	Line Graph	TRINITY_DN88671_c0_g2	dynein light chain 1, axonemal-like [Ostrinia furnacalis]	0	3.3	2.96	2.3	2.65
	Line Graph	TRINITY_DN88708_c0_g1	uncharacterized protein LOC114361900 [Ostrinia furnacalis]	0	2.74	2.47	2.72	2.02
	Line Graph	TRINITY_DN889_c0_g1		0	3.19	3.75	3.4	3.55
	Line Graph	TRINITY_DN8900_c0_g1	monoacylglycerol lipase ABHD12-like [Ostrinia furnacalis]	0	2.46	3.13	2.92	3.22
	Line Graph	TRINITY_DN8900_c0_g2	monoacylglycerol lipase ABHD12-like [Ostrinia furnacalis]	0	2.53	3.21	2.6	3.31
	Line Graph	TRINITY_DN8904_c0_g1	uncharacterized protein LOC113510539 [Galleria mellonella]	0	2.83	2.7	2.42	2.97
	Line Graph	TRINITY_DN890_c0_g1	cytochrome b-c1 complex subunit 10 [Bombyx mori]	0	3.15	2.91	2.32	3.29
	Line Graph	TRINITY_DN8910_c0_g1	optomotor-blind protein isoform X4 [Bicyclus anynana]	0	1.37	0.94	1.77	1.66
	Line Graph	TRINITY_DN894_c0_g1		0	3.22	3.71	3.39	4.31
	Line Graph	TRINITY_DN8982_c0_g1		0	4.58	3.68	3.63	2.58
	Line Graph	TRINITY_DN900_c5_g2	serine protease persephone-like [Ostrinia furnacalis]	0	4.71	4.87	4.71	3.17
	Line Graph	TRINITY_DN90330_c0_g1	serine/threonine-protein kinase MARK2-like [Ostrinia furnacalis]	0	2.31	2.03	1.9	2.16
	Line Graph	TRINITY_DN9051_c0_g2	uncharacterized protein LOC114350082 [Ostrinia furnacalis]	0	1.27	0.97	1.84	1.74
	Line Graph	TRINITY_DN9052_c0_g3		0	3.62	3.69	3.23	3.09
	Line Graph	TRINITY_DN90631_c0_g1		0	5.7	5.14	4.98	5.06
	Line Graph	TRINITY_DN90686_c0_g1	leucine-rich repeat-containing protein 71-like isoform X1 [Ostrinia furnacalis]	0	2.95	1.91	1.87	2.52
	Line Graph	TRINITY_DN9079_c0_g1	hypothetical protein evm_011113 [Chilo suppressalis]	0	3.73	3.31	2.03	3.63
	Line Graph	TRINITY_DN9095_c0_g1	protein inturned [Ostrinia furnacalis]	0	1.03	0.79	0.7	0.82
	Line Graph	TRINITY_DN910_c0_g1		0	2.99	2.93	2.02	2.74
	Line Graph	TRINITY_DN91283_c0_g1		0	2.27	1.52	1.91	2.72
	Line Graph	TRINITY_DN915_c0_g1	PREDICTED: uncharacterized protein LOC106133440 [Amyelois transitella]	0	2.72	2.29	2.43	2.73
	Line Graph	TRINITY_DN91625_c0_g1		0	4.97	4.01	5.68	5.12
	Line Graph	TRINITY_DN91636_c0_g2	potassium channel subfamily T member 2 isoform X7 [Galleria mellonella]	0	1.6	2.05	2.08	2.36
	Line Graph	TRINITY_DN9163_c0_g2	NADH dehydrogenase [ubiquinone] iron-sulfur protein 5-like [Ostrinia furnacalis]	0	5.44	5.13	4.47	4.98
	Line Graph	TRINITY_DN9185_c0_g1	uncharacterized protein LOC114355642 [Ostrinia furnacalis]	0	1.9	1.6	1.29	1.57
	Line Graph	TRINITY_DN918_c0_g1	uncharacterized protein LOC113505620 [Trichoplusia ni]	0	3.57	3.51	3.52	4.08
	Line Graph	TRINITY_DN9197_c0_g1	hypothetical protein evm_009489 [Chilo suppressalis]	0	2.67	2.67	2.18	2.51
	Line Graph	TRINITY_DN9204_c0_g1	hypothetical protein evm_010903 [Chilo suppressalis]	0	3.1	2.02	1.77	2.74
	Line Graph	TRINITY_DN92153_c0_g2	methylenetetrahydrofolate reductase [Ostrinia furnacalis]	0	2.71	2.33	2.19	2.31
	Line Graph	TRINITY_DN9223_c0_g1	uncharacterized protein LOC114354087 [Ostrinia furnacalis]	0	2.95	2.79	2.54	3.73
	Line Graph	TRINITY_DN9243_c0_g2		0	2.91	3.42	3.49	2.66
	Line Graph	TRINITY_DN92483_c0_g2	hypothetical protein evm_011600 [Chilo suppressalis]	0	3.44	3.45	3.19	4.25
	Line Graph	TRINITY_DN9291_c0_g1	hypothetical protein evm_001073 [Chilo suppressalis]	0	1.05	1.22	1.04	1.76
	Line Graph	TRINITY_DN92946_c0_g1		0	3.7	3.95	3.51	2.22
	Line Graph	TRINITY_DN9316_c0_g3	cytochrome P450 6k1-like isoform X1 [Ostrinia furnacalis]	0	1.85	1.86	1.47	1.93
	Line Graph	TRINITY_DN9356_c0_g1	vacuolar protein sorting-associated protein 33B [Ostrinia furnacalis]	0	1.28	0.74	1.17	1.42
	Line Graph	TRINITY_DN93657_c0_g1	facilitated trehalose transporter Tret1-like [Ostrinia furnacalis]	0	3.22	3.38	3.36	3.87
	Line Graph	TRINITY_DN94037_c0_g1		0	6.19	6.05	6.62	4.85
	Line Graph	TRINITY_DN94160_c0_g1		0	5.83	6.32	4.47	4.94
	Line Graph	TRINITY_DN941_c0_g1	uncharacterized protein LOC114354376 [Ostrinia furnacalis]	0	2.98	2.22	2.82	3.21
	Line Graph	TRINITY_DN9435_c0_g2	ATP synthase subunit gamma, mitochondrial-like [Ostrinia furnacalis]	0	1.79	1.84	1.02	1.69
	Line Graph	TRINITY_DN94765_c0_g1	NADH-ubiquinone oxidoreductase 49 kDa subunit-like [Ostrinia furnacalis]	0	2.66	2.24	2.01	2.4
	Line Graph	TRINITY_DN9479_c0_g1		0	6.21	4.89	3.71	3.26
	Line Graph	TRINITY_DN9502_c0_g1	hypothetical protein B5X24_HaOG203325 [Helicoverpa armigera]	0	2.79	3.3	2.78	3.12
	Line Graph	TRINITY_DN9512_c0_g1		0	3.38	1.99	3.18	2.45
	Line Graph	TRINITY_DN95133_c0_g1	uncharacterized protein LOC110373661 [Helicoverpa armigera]	0	2.32	2.5	2.1	2.3
	Line Graph	TRINITY_DN95255_c0_g1		0	3.02	2.44	1.88	3.86
	Line Graph	TRINITY_DN9537_c0_g1	cilia- and flagella-associated protein 65-like [Ostrinia furnacalis]	0	2.56	2.63	1.75	3.08
	Line Graph	TRINITY_DN95782_c0_g1		0	2.3	2.55	1.67	3.96
	Line Graph	TRINITY_DN9593_c0_g1	uncharacterized protein LOC113518937 [Galleria mellonella]	0	2.63	3.25	3.55	3.81
	Line Graph	TRINITY_DN9594_c0_g1	Synaptotagmin-1 [Papilio xuthus]	0	1.54	1.26	1.77	2.25
	Line Graph	TRINITY_DN96244_c1_g2		0	3.21	3.5	2.56	3.29
	Line Graph	TRINITY_DN9633_c0_g1		0	2.25	2.4	2.51	2.73
	Line Graph	TRINITY_DN9633_c1_g1		0	6.24	5.59	5.13	3.67
	Line Graph	TRINITY_DN966_c2_g1		0	1.95	1.08	1.96	1.41
	Line Graph	TRINITY_DN96809_c0_g1	uncharacterized protein LOC114365379 [Ostrinia furnacalis]	0	3.38	3.27	3.07	3.98
	Line Graph	TRINITY_DN9681_c0_g1		0	2.83	2.06	1.79	3.43
	Line Graph	TRINITY_DN9698_c0_g1	serine protease [Ostrinia furnacalis]	0	3.07	2.84	2.49	3.15
	Line Graph	TRINITY_DN97036_c0_g1		0	2.81	3.4	2.8	2.44
	Line Graph	TRINITY_DN9707_c0_g1		0	1.31	1.49	1.55	1.34
	Line Graph	TRINITY_DN97246_c0_g1	uncharacterized protein LOC114362584 [Ostrinia furnacalis]	0	3.14	2.71	2.69	3.07
	Line Graph	TRINITY_DN9726_c0_g1	probable malonyl-CoA-acyl carrier protein transacylase, mitochondrial [Ostrinia furnacalis]	0	2.54	3.25	3.47	2.99
	Line Graph	TRINITY_DN9741_c0_g1	metaxin-2-like isoform X4 [Manduca sexta]	0	1.45	1.21	1.4	1.62
	Line Graph	TRINITY_DN97449_c0_g1	uncharacterized protein LOC114354392 [Ostrinia furnacalis]	0	2.58	2.82	2.69	2.91
	Line Graph	TRINITY_DN9747_c0_g1	uncharacterized protein LOC114358825 [Ostrinia furnacalis]	0	3.44	3.9	3.22	3.44
	Line Graph	TRINITY_DN9749_c0_g1	hypothetical protein evm_012500 [Chilo suppressalis]	0	4.16	4.01	4.51	4.42
	Line Graph	TRINITY_DN974_c0_g1		0	4.07	2.31	2.02	2.91
	Line Graph	TRINITY_DN9759_c0_g2	uncharacterized protein LOC114350148 [Ostrinia furnacalis]	0	2.91	2.75	2.54	2.85
	Line Graph	TRINITY_DN9788_c0_g1	zinc finger protein weckle-like [Ostrinia furnacalis]	0	3.12	3.09	3.06	3.67
	Line Graph	TRINITY_DN97992_c0_g1		0	0.98	1.99	1.56	1.96
	Line Graph	TRINITY_DN9810_c0_g1	uncharacterized protein LOC114354381, partial [Ostrinia furnacalis]	0	3.15	3.13	2.72	3.46
	Line Graph	TRINITY_DN98194_c0_g1		0	2.07	2.35	1.82	1.91
	Line Graph	TRINITY_DN98244_c0_g1	NADH dehydrogenase [ubiquinone] 1 alpha subcomplex subunit 6-like [Ostrinia furnacalis]	0	2.46	2.85	2.38	2.84
	Line Graph	TRINITY_DN98691_c0_g1		0	2.6	2.7	1.99	2.12
	Line Graph	TRINITY_DN9962_c0_g1	PREDICTED: uncharacterized protein LOC106141691 [Amyelois transitella]	0	2.75	2.2	2.36	2.09
	Line Graph	TRINITY_DN9966_c0_g1	ankyrin repeat, SAM and basic leucine zipper domain-containing protein 1 [Ostrinia furnacalis]	0	1.34	1.07	1.28	1.56
	Line Graph	TRINITY_DN99800_c0_g1		0	3.23	3.46	2.99	3.47
	Line Graph	TRINITY_DN99891_c0_g1	nucleoside diphosphate kinase 7 isoform X1 [Ostrinia furnacalis]	0	1.4	0.97	1.02	1.26
	Line Graph	TRINITY_DN9_c0_g1	heterogeneous nuclear ribonucleoprotein R isoform X1 [Ostrinia furnacalis]	0	1.05	0.86	0.91	1.4
profile 3	Line Graph	TRINITY_DN100521_c0_g1		0	-1.22	-3.56	-1.92	-2.17
	Line Graph	TRINITY_DN10066_c0_g2	inositol polyphosphate 5-phosphatase K-like isoform X2 [Manduca sexta]	0	-0.91	-2.34	-1.37	-1.1
	Line Graph	TRINITY_DN10073_c0_g1	chymotrypsin-2-like isoform X1 [Ostrinia furnacalis]	0	-3.22	-5.54	-4.3	-3.52
	Line Graph	TRINITY_DN100800_c0_g1	sphingolipid delta(4)-desaturase DES1 [Bombyx mori]	0	-2.37	-2.83	-1.4	-1.92
	Line Graph	TRINITY_DN10085_c0_g1		0	-1.77	-3.88	-2.47	-2.33
	Line Graph	TRINITY_DN1008_c0_g1	integrin beta-PS [Ostrinia furnacalis]	0	-1.44	-2.32	-1.21	-1.59
	Line Graph	TRINITY_DN10188_c0_g1		0	-0.91	-1.7	-1.07	-1.17
	Line Graph	TRINITY_DN1020_c0_g1	beta-arrestin-1 isoform X2 [Ostrinia furnacalis]	0	-0.8	-1.38	-0.23	-0.63
	Line Graph	TRINITY_DN102186_c0_g1	uncharacterized protein LOC114358035 [Ostrinia furnacalis]	0	-5.56	-12.59	-6.7	-8.27
	Line Graph	TRINITY_DN10220_c0_g1	beta-1,4-N-acetylgalactosaminyltransferase bre-4-like [Ostrinia furnacalis]	0	-1.06	-2.1	-1.32	-1.31
	Line Graph	TRINITY_DN10280_c0_g1	kinase D-interacting substrate of 220 kDa B isoform X6 [Ostrinia furnacalis]	0	-1	-1.71	-0.7	-1.02
	Line Graph	TRINITY_DN10289_c0_g2	hypothetical protein B5V51_8207 [Heliothis virescens]	0	-0.44	-1.33	-0.15	-0.62
	Line Graph	TRINITY_DN10337_c0_g1	carcinine transporter-like isoform X1 [Ostrinia furnacalis]	0	-5.41	-6.89	-4.96	-4.38
	Line Graph	TRINITY_DN103519_c0_g1	myosin-I heavy chain [Manduca sexta]	0	-1.63	-4.04	-1.95	-2.73
	Line Graph	TRINITY_DN10352_c0_g1	SH2 domain-containing protein 4A-like [Ostrinia furnacalis]	0	-0.9	-2.3	-1.22	-1.62
	Line Graph	TRINITY_DN10355_c0_g1		0	-2.46	-4.09	-2.6	-2.51
	Line Graph	TRINITY_DN1038_c0_g1	gastric triacylglycerol lipase-like [Ostrinia furnacalis]	0	-4.92	-5.84	-4.25	-3.4
	Line Graph	TRINITY_DN10399_c0_g1	geranylgeranyl diphosphate synthase [Choristoneura fumiferana]	0	-2.27	-3.65	-1.32	-2.59
	Line Graph	TRINITY_DN10399_c1_g1		0	-2.51	-3.76	-1.68	-2.68
	Line Graph	TRINITY_DN10418_c0_g1		0	-2.66	-6.01	-2.61	-2.55
	Line Graph	TRINITY_DN10511_c0_g1	transcription factor Ken [Ostrinia furnacalis]	0	-1.89	-2.37	-1.16	-1.45
	Line Graph	TRINITY_DN1053_c0_g1	uncharacterized protein LOC114360831 [Ostrinia furnacalis]	0	-1.09	-1.87	-1.09	-1.13
	Line Graph	TRINITY_DN10547_c0_g1		0	-1.87	-4.87	-1.5	-2.62
	Line Graph	TRINITY_DN10564_c0_g4	homeobox protein MSX-3-like [Ostrinia furnacalis]	0	-1.8	-4.34	-1.03	-1.49
	Line Graph	TRINITY_DN105703_c0_g1		0	-3.08	-6.1	-3.04	-3
	Line Graph	TRINITY_DN106102_c0_g1		0	-2.4	-5.07	-1.9	-2.18
	Line Graph	TRINITY_DN106167_c0_g1	hypothetical protein evm_003126 [Chilo suppressalis]	0	-1.98	-3.7	-0.53	-1.34
	Line Graph	TRINITY_DN1066_c0_g1	hypothetical protein evm_012420 [Chilo suppressalis]	0	-0.69	-1.39	-0.16	-0.4
	Line Graph	TRINITY_DN10716_c1_g1	apoptosis-inducing factor 3-like [Ostrinia furnacalis]	0	-2.2	-3.1	-0.95	-2.03
	Line Graph	TRINITY_DN10722_c0_g3	inositol-3-phosphate synthase [Ostrinia furnacalis]	0	-1.71	-2.92	-0.77	-2.01
	Line Graph	TRINITY_DN10745_c0_g1	septin-1 [Ostrinia furnacalis]	0	-0.4	-1.79	-0.55	-0.55
	Line Graph	TRINITY_DN10767_c0_g1	unnamed protein product [Arctia plantaginis]	0	-0.79	-3.27	-1.37	-1.88
	Line Graph	TRINITY_DN107966_c1_g1		0	-2.78	-5.19	-3.01	-3.57
	Line Graph	TRINITY_DN10810_c0_g1	arrestin domain-containing protein 17 [Galleria mellonella]	0	-0.99	-1.72	-0.4	-1.16
	Line Graph	TRINITY_DN10871_c0_g1	unnamed protein product [Arctia plantaginis]	0	-1.2	-2.27	-0.66	-0.83
	Line Graph	TRINITY_DN10871_c0_g2	eukaryotic translation initiation factor 4 gamma 2 [Ostrinia furnacalis]	0	-1.37	-2.91	-0.62	-1.3
	Line Graph	TRINITY_DN109272_c0_g2	hypothetical protein evm_012952 [Chilo suppressalis]	0	-0.85	-4.17	-2.26	-2.77
	Line Graph	TRINITY_DN10939_c0_g1	glia maturation factor beta [Ostrinia furnacalis]	0	-1.91	-3.46	-1.27	-2.36
	Line Graph	TRINITY_DN10994_c0_g1	trypsin inhibitor-like [Ostrinia furnacalis]	0	-2.02	-2.84	-2.24	-1.63
	Line Graph	TRINITY_DN11069_c0_g1	ganglioside-induced differentiation-associated protein 1 [Ostrinia furnacalis]	0	-0.86	-1.67	-1.06	-0.7
	Line Graph	TRINITY_DN110888_c0_g1	uncharacterized protein LOC114364502 [Ostrinia furnacalis]	0	-2.38	-4.05	-3.02	-2.32
	Line Graph	TRINITY_DN111095_c0_g1	facilitated trehalose transporter Tret1-like [Ostrinia furnacalis]	0	-3	-6.25	-2.27	-4
	Line Graph	TRINITY_DN11113_c0_g1	glutamate--cysteine ligase [Ostrinia furnacalis]	0	-1.45	-2.01	-1.02	-1.33
	Line Graph	TRINITY_DN11142_c0_g1	facilitated trehalose transporter Tret1-like [Ostrinia furnacalis]	0	-1.62	-2.73	-1.65	-1.96
	Line Graph	TRINITY_DN11151_c0_g1	retinol dehydrogenase 11-like [Ostrinia furnacalis]	0	-0.97	-1.7	-1.11	-0.71
	Line Graph	TRINITY_DN11194_c0_g1	ATPase family AAA domain-containing protein 3A homolog [Ostrinia furnacalis]	0	-0.77	-1.39	-0.16	-0.63
	Line Graph	TRINITY_DN112120_c0_g1	juvenile hormone esterase-like [Ostrinia furnacalis]	0	-3.74	-6.6	-2.79	-3.43
	Line Graph	TRINITY_DN11270_c1_g1		0	-2.24	-5.85	-1.31	-2.44
	Line Graph	TRINITY_DN11352_c0_g3	PREDICTED: ankyrin repeat domain-containing protein 13D [Papilio xuthus]	0	-1.23	-2.69	-0.44	-0.86
	Line Graph	TRINITY_DN11390_c0_g1	pyroglutamyl-peptidase 1 [Ostrinia furnacalis]	0	-1.01	-1.49	-0.99	-1.12
	Line Graph	TRINITY_DN11396_c0_g1	uncharacterized protein LOC114352414 isoform X1 [Ostrinia furnacalis]	0	-3.23	-3.98	-2.4	-2.78
	Line Graph	TRINITY_DN114093_c0_g1		0	-1.83	-4.64	-0.62	-2.63
	Line Graph	TRINITY_DN11429_c0_g1		0	-1.79	-3.18	-0.55	-1.94
	Line Graph	TRINITY_DN11447_c0_g2	uncharacterized protein LOC114352723 isoform X1 [Ostrinia furnacalis]	0	-1.25	-1.9	-0.24	-0.84
	Line Graph	TRINITY_DN11464_c0_g1	src substrate cortactin [Spodoptera litura]	0	-1.32	-2.08	-0.39	-1
	Line Graph	TRINITY_DN11483_c0_g1	collagen alpha-1(XV) chain-like isoform X3 [Ostrinia furnacalis]	0	-2.6	-2.94	-1.51	-1.15
	Line Graph	TRINITY_DN11552_c0_g1	glutathione hydrolase 1 proenzyme-like isoform X3 [Ostrinia furnacalis]	0	-1.99	-2.72	-1.34	-1.09
	Line Graph	TRINITY_DN11620_c0_g1	serine/threonine-protein kinase PAK 3 [Ostrinia furnacalis]	0	-1.1	-1.96	-0.68	-1.12
	Line Graph	TRINITY_DN11620_c0_g2		0	-1.26	-2.03	-1.44	-1.04
	Line Graph	TRINITY_DN1162_c0_g1	organic cation transporter protein-like isoform X2 [Ostrinia furnacalis]	0	-0.52	-1.97	-0.56	-1.05
	Line Graph	TRINITY_DN11639_c0_g1	cysteine--tRNA ligase, cytoplasmic isoform X1 [Ostrinia furnacalis]	0	-1.56	-2.21	-1.28	-1.75
	Line Graph	TRINITY_DN1178_c0_g1	rab11 family-interacting protein 2 [Ostrinia furnacalis]	0	-1.04	-1.88	-1.1	-0.87
	Line Graph	TRINITY_DN11808_c1_g1	rho GTPase-activating protein 44-like [Ostrinia furnacalis]	0	-1.36	-1.94	-1.32	-1.49
	Line Graph	TRINITY_DN11814_c0_g1		0	-1.27	-2.29	-1.43	-0.72
	Line Graph	TRINITY_DN11852_c0_g1		0	-2.13	-3.49	-1.42	-1.82
	Line Graph	TRINITY_DN11889_c0_g1		0	-2.39	-6.01	-1.02	-2.85
	Line Graph	TRINITY_DN11919_c1_g1	uncharacterized protein LOC112048551 [Bicyclus anynana]	0	-1.89	-2.19	-1.6	-1.09
	Line Graph	TRINITY_DN11928_c0_g1	leucyl-cystinyl aminopeptidase-like isoform X4 [Ostrinia furnacalis]	0	-1.52	-1.95	-1.36	-1.04
	Line Graph	TRINITY_DN119557_c0_g1	eukaryotic translation initiation factor 4 gamma 2 [Ostrinia furnacalis]	0	-1.26	-2.16	-1.04	-0.8
	Line Graph	TRINITY_DN12017_c0_g1		0	-2.45	-3.18	-2.31	-2.1
	Line Graph	TRINITY_DN12046_c1_g1		0	-0.98	-1.64	-1.07	-1
	Line Graph	TRINITY_DN12062_c0_g1	PREDICTED: uncharacterized protein LOC106712625 [Papilio machaon]	0	-1.03	-1.45	-0.59	-0.87
	Line Graph	TRINITY_DN12064_c0_g2	ras-related protein Rab-35 [Ostrinia furnacalis]	0	-0.76	-1.81	-0.73	-0.52
	Line Graph	TRINITY_DN1208_c0_g1	facilitated trehalose transporter Tret1-like [Ostrinia furnacalis]	0	-5.81	-9.15	-6.03	-6.46
	Line Graph	TRINITY_DN12097_c0_g1		0	-1.29	-2.85	-1.74	-1.61
	Line Graph	TRINITY_DN12106_c0_g1	programmed cell death 6-interacting protein [Ostrinia furnacalis]	0	-1.07	-1.9	-0.36	-0.88
	Line Graph	TRINITY_DN12108_c1_g1	SPARC-related modular calcium-binding protein 1 isoform X2 [Ostrinia furnacalis]	0	-1.9	-2.98	-0.81	-1.39
	Line Graph	TRINITY_DN122229_c0_g1	uncharacterized protein LOC114357675 [Ostrinia furnacalis]	0	-1.57	-4.13	-2.17	-1.49
	Line Graph	TRINITY_DN122370_c0_g1	solute carrier family 22 member 3-like [Ostrinia furnacalis]	0	-1.74	-2.5	-1.63	-1.83
	Line Graph	TRINITY_DN12270_c0_g1		0	-1.7	-3.17	-0.83	-0.97
	Line Graph	TRINITY_DN12331_c0_g1	septin-7 isoform X5 [Ostrinia furnacalis]	0	-0.91	-1.75	-0.74	-1.14
	Line Graph	TRINITY_DN12374_c0_g1	DNA polymerase alpha catalytic subunit [Ostrinia furnacalis]	0	-1.8	-2.44	-1.09	-1.48
	Line Graph	TRINITY_DN12392_c0_g1	protein KIAA0100 [Helicoverpa armigera]	0	-1.03	-2.06	-0.12	-0.62
	Line Graph	TRINITY_DN12398_c0_g1	thyrotropin-releasing hormone receptor-like isoform X2 [Ostrinia furnacalis]	0	-1.96	-3.47	-1.26	-1.71
	Line Graph	TRINITY_DN12401_c0_g2	hydroxysteroid dehydrogenase-like protein 2 [Ostrinia furnacalis]	0	-0.79	-1.92	-1.17	-1.12
	Line Graph	TRINITY_DN1243_c1_g2	hypothetical protein evm_013736 [Chilo suppressalis]	0	-1.48	-2.99	-2.3	-2.31
	Line Graph	TRINITY_DN1246_c0_g1	hypothetical protein evm_008102 [Chilo suppressalis]	0	-1.58	-2.6	-0.88	-1.22
	Line Graph	TRINITY_DN125098_c0_g1	mannose-6-phosphate isomerase isoform X2 [Ostrinia furnacalis]	0	-1.24	-2.14	-1.5	-1.63
	Line Graph	TRINITY_DN1254_c0_g1	lysophospholipid acyltransferase 7-like [Ostrinia furnacalis]	0	-1.11	-1.87	-0.95	-1.13
	Line Graph	TRINITY_DN12654_c0_g1		0	-1.24	-1.7	-1.24	-0.93
	Line Graph	TRINITY_DN12684_c0_g2	major facilitator superfamily domain-containing protein 8 [Trichoplusia ni]	0	-1.06	-2.44	-0.74	-0.54
	Line Graph	TRINITY_DN12744_c0_g1	gelsolin-like [Ostrinia furnacalis]	0	-2.59	-4.31	-1.94	-1.25
	Line Graph	TRINITY_DN12757_c0_g1	proteasome subunit alpha type-7-1-like [Ostrinia furnacalis]	0	-0.31	-1.46	-0.6	-0.34
	Line Graph	TRINITY_DN12812_c0_g1		0	-0.63	-2.34	-1.05	-0.56
	Line Graph	TRINITY_DN12817_c0_g1		0	-1.97	-2.97	-1.36	-0.99
	Line Graph	TRINITY_DN128440_c0_g1		0	-1.26	-4.91	-1.77	-1.52
	Line Graph	TRINITY_DN1285_c0_g2	bifunctional 3'-phosphoadenosine 5'-phosphosulfate synthase isoform X3 [Ostrinia furnacalis]	0	-0.77	-1.69	-0.47	-0.73
	Line Graph	TRINITY_DN12908_c0_g1		0	-1.45	-4.21	-2.78	-2.64
	Line Graph	TRINITY_DN12908_c0_g2		0	-3.91	-5.19	-3.02	-3.32
	Line Graph	TRINITY_DN13018_c0_g1	uncharacterized protein LOC114354768 isoform X2 [Ostrinia furnacalis]	0	-0.96	-1.94	-0.9	-1.25
	Line Graph	TRINITY_DN130629_c0_g1	rootletin isoform X2 [Ostrinia furnacalis]	0	-1.2	-2.89	-0.23	-1.52
	Line Graph	TRINITY_DN13073_c0_g2		0	-2.25	-3.56	-2.59	-2.41
	Line Graph	TRINITY_DN131032_c0_g1		0	-2.87	-3.09	-1.85	-1.81
	Line Graph	TRINITY_DN13145_c0_g1		0	-2.17	-3.51	-0.86	-2.2
	Line Graph	TRINITY_DN132465_c0_g1		0	-3.8	-7.51	-3.54	-4.17
	Line Graph	TRINITY_DN1329_c0_g1	neurogenic locus notch homolog protein 3 [Ostrinia furnacalis]	0	-2.69	-3.3	-2.17	-1.75
	Line Graph	TRINITY_DN133479_c0_g1	fatty-acid amide hydrolase 2-like [Ostrinia furnacalis]	0	-2.72	-6.45	-1.15	-2.92
	Line Graph	TRINITY_DN13375_c0_g1	thioredoxin, mitochondrial isoform X2 [Ostrinia furnacalis]	0	-0.93	-2.22	-0.51	-0.63
	Line Graph	TRINITY_DN134416_c0_g1		0	-4	-5.65	-2.96	-2.21
	Line Graph	TRINITY_DN13477_c0_g1	ionotropic receptor 75a-like [Ostrinia furnacalis]	0	-0.69	-2.24	-0.93	-1.25
	Line Graph	TRINITY_DN135266_c0_g1		0	-0.89	-5.46	-2.7	-2.32
	Line Graph	TRINITY_DN135363_c0_g1	ephexin-1 isoform X2 [Ostrinia furnacalis]	0	-1.26	-3.75	-0.59	-1.94
	Line Graph	TRINITY_DN13642_c0_g1	protein fem-1 homolog B isoform X2 [Trichoplusia ni]	0	-0.88	-2.3	-0.39	-1.25
	Line Graph	TRINITY_DN13723_c0_g1	apyrase [Helicoverpa zea]	0	-1.28	-3.63	-1.07	-1.41
	Line Graph	TRINITY_DN1376_c0_g1	phosphatidylinositol 4-kinase type 2-beta [Ostrinia furnacalis]	0	-1.03	-1.71	-0.39	-1.04
	Line Graph	TRINITY_DN137727_c0_g1		0	-1.4	-2.88	-1.94	-1.98
	Line Graph	TRINITY_DN13866_c0_g1	synembryn-A [Ostrinia furnacalis]	0	-0.79	-1.79	-0.46	-0.92
	Line Graph	TRINITY_DN13871_c0_g2	GDP-fucose transporter 1 [Ostrinia furnacalis]	0	-0.81	-1.72	-0.48	-0.54
	Line Graph	TRINITY_DN1392_c0_g1	potassium/sodium hyperpolarization-activated cyclic nucleotide-gated channel 3 isoform X3 [Hyposmocoma kahamanoa]	0	-1.2	-1.62	-0.86	-1.24
	Line Graph	TRINITY_DN14005_c0_g1		0	-2.21	-2.87	-1.47	-2.27
	Line Graph	TRINITY_DN14028_c0_g1		0	-4.25	-6.06	-4.4	-3.74
	Line Graph	TRINITY_DN14109_c0_g1		0	-0.93	-4.84	-1.75	-2.88
	Line Graph	TRINITY_DN14122_c0_g1	zinc transporter ZIP11 [Ostrinia furnacalis]	0	-0.76	-1.83	-0.5	-1.02
	Line Graph	TRINITY_DN141352_c0_g1	carboxy-terminal domain RNA polymerase II polypeptide A small phosphatase 1 isoform X1 [Ostrinia furnacalis]	0	-0.92	-1.81	-0.24	-1.04
	Line Graph	TRINITY_DN14145_c0_g2		0	-1.82	-3.37	-1.43	-2.36
	Line Graph	TRINITY_DN142408_c0_g1	PREDICTED: protein sprouty [Amyelois transitella]	0	-0.67	-1.85	-0.96	-0.45
	Line Graph	TRINITY_DN142485_c0_g1	uncharacterized protein CG16817-like [Ostrinia furnacalis]	0	-0.76	-1.44	-0.16	-0.43
	Line Graph	TRINITY_DN14298_c0_g3	kinesin heavy chain [Ostrinia furnacalis]	0	-0.82	-1.56	-0.58	-0.74
	Line Graph	TRINITY_DN14372_c0_g2	12 kDa FK506-binding protein-like [Ostrinia furnacalis]	0	-0.52	-1.31	-0.19	-0.56
	Line Graph	TRINITY_DN14498_c0_g1	eukaryotic translation initiation factor 2 subunit 2 [Ostrinia furnacalis]	0	-1.19	-1.87	-0.43	-0.76
	Line Graph	TRINITY_DN14507_c0_g1	PTB domain-containing adapter protein ced-6 [Ostrinia furnacalis]	0	-1.16	-1.58	-0.9	-0.93
	Line Graph	TRINITY_DN14582_c1_g1		0	-0.81	-1.21	-0.83	-0.79
	Line Graph	TRINITY_DN14584_c0_g1	ATP-binding cassette sub-family G member 4 [Ostrinia furnacalis]	0	-1	-2.16	-1.01	-1.39
	Line Graph	TRINITY_DN14597_c0_g1	UDP-glucuronosyltransferase 2B1-like isoform X2 [Ostrinia furnacalis]	0	-0.81	-1.82	-0.91	-0.55
	Line Graph	TRINITY_DN1465_c1_g1		0	-0.85	-2.17	-1.02	-1.14
	Line Graph	TRINITY_DN147517_c0_g1	eukaryotic translation initiation factor 4 gamma 3-like isoform X4 [Ostrinia furnacalis]	0	-1.09	-2.2	-0.06	-0.69
	Line Graph	TRINITY_DN14774_c0_g1	aminopeptidase N-like [Ostrinia furnacalis]	0	-0.64	-2.21	-0.81	-1.28
	Line Graph	TRINITY_DN14944_c0_g1	casein kinase I isoform X1 [Ostrinia furnacalis]	0	-1.14	-1.89	-1.09	-1.16
	Line Graph	TRINITY_DN1496_c0_g2		0	-1.45	-3.81	-0.83	-2.22
	Line Graph	TRINITY_DN14973_c0_g1	hypothetical protein evm_003718 [Chilo suppressalis]	0	-1.87	-3.39	-2.39	-2.22
	Line Graph	TRINITY_DN1500_c1_g1		0	-1.36	-2.42	-0.65	-1.41
	Line Graph	TRINITY_DN1507_c0_g1	27 kDa hemolymph protein-like, partial [Ostrinia furnacalis]	0	-0.66	-1.81	-0.08	-1.01
	Line Graph	TRINITY_DN15215_c0_g1		0	-1.77	-3.45	-0.69	-1.88
	Line Graph	TRINITY_DN15314_c0_g1	neuropeptide F receptor [Ostrinia furnacalis]	0	-1.25	-3.57	-1.61	-2.38
	Line Graph	TRINITY_DN15318_c0_g1	hepatoma-derived growth factor-related protein 2-like [Ostrinia furnacalis]	0	-1.37	-2.03	-0.79	-1.11
	Line Graph	TRINITY_DN1551_c0_g1	uncharacterized protein C1orf198 homolog [Ostrinia furnacalis]	0	-0.73	-1.45	-0.18	-0.61
	Line Graph	TRINITY_DN1555_c0_g1		0	-1.24	-1.91	-1.33	-0.88
	Line Graph	TRINITY_DN15608_c0_g2	organic cation transporter protein-like [Ostrinia furnacalis]	0	-1.09	-3.75	-1.16	-1.92
	Line Graph	TRINITY_DN1562_c0_g2	sorting nexin-12 [Hyposmocoma kahamanoa]	0	-1.04	-1.84	-1.15	-1.02
	Line Graph	TRINITY_DN1568_c1_g1		0	-0.87	-2.7	-1.29	-1.13
	Line Graph	TRINITY_DN1570_c0_g1	chromatin assembly factor 1 subunit A-like [Ostrinia furnacalis]	0	-1.18	-1.99	-1	-1.02
	Line Graph	TRINITY_DN15753_c0_g1	uncharacterized protein LOC114366450 [Ostrinia furnacalis]	0	-3.2	-4.53	-2.6	-2.41
	Line Graph	TRINITY_DN15787_c0_g1		0	-0.87	-3.4	-1.88	-1.98
	Line Graph	TRINITY_DN15799_c1_g1		0	-2.3	-6.02	-2.25	-1.53
	Line Graph	TRINITY_DN157_c0_g2	ATP-binding cassette sub-family A member 1-like [Ostrinia furnacalis]	0	-1.14	-1.94	-0.68	-1.38
	Line Graph	TRINITY_DN15877_c0_g1	aldehyde dehydrogenase, dimeric NADP-preferring isoform X2 [Ostrinia furnacalis]	0	-2.13	-3.86	-0.51	-1.55
	Line Graph	TRINITY_DN15896_c0_g1	phosphatidylinositol transfer protein alpha isoform [Ostrinia furnacalis]	0	-1.84	-2.76	-0.79	-1.65
	Line Graph	TRINITY_DN15896_c0_g2		0	-1.53	-2.68	-1.37	-1.44
	Line Graph	TRINITY_DN15926_c0_g1		0	-2.22	-6.12	-0.55	-3.49
	Line Graph	TRINITY_DN16011_c0_g1	hypothetical protein evm_002694 [Chilo suppressalis]	0	-0.99	-2.2	0	-1.07
	Line Graph	TRINITY_DN16047_c0_g1	unnamed protein product [Arctia plantaginis]	0	-2.01	-3.85	-2.49	-2.49
	Line Graph	TRINITY_DN16055_c0_g1		0	-0.89	-1.88	-1.12	-1.28
	Line Graph	TRINITY_DN1609_c0_g1	senecionine N-oxygenase-like [Ostrinia furnacalis]	0	-2.55	-2.89	-1.95	-1.38
	Line Graph	TRINITY_DN1617_c0_g1	hypothetical protein evm_009822 [Chilo suppressalis]	0	-1.7	-2.65	-1.28	-1.61
	Line Graph	TRINITY_DN16192_c0_g1	gelsolin-like, partial [Ostrinia furnacalis]	0	-5.09	-5.84	-3	-4.28
	Line Graph	TRINITY_DN16219_c0_g1	hypothetical protein evm_012868 [Chilo suppressalis]	0	-0.72	-1.52	-0.6	-0.98
	Line Graph	TRINITY_DN16344_c0_g1	TBC1 domain family member 1 isoform X1 [Ostrinia furnacalis]	0	-1.43	-1.91	-0.97	-1.17
	Line Graph	TRINITY_DN1634_c0_g1	sodium-coupled monocarboxylate transporter 1 isoform X1 [Ostrinia furnacalis]	0	-2.64	-4.8	-2.41	-1.83
	Line Graph	TRINITY_DN16509_c0_g1	uncharacterized protein LOC114355282 isoform X1 [Ostrinia furnacalis]	0	-0.86	-2.26	-0.87	-1.33
	Line Graph	TRINITY_DN16525_c0_g1	clavesin-1 [Ostrinia furnacalis]	0	-1.15	-2.21	-1.67	-1.7
	Line Graph	TRINITY_DN16566_c0_g2	cyclic AMP response element-binding protein A [Ostrinia furnacalis]	0	-1.55	-2.36	-0.53	-1.42
	Line Graph	TRINITY_DN16605_c0_g1	unnamed protein product [Arctia plantaginis]	0	-2	-3.93	-0.36	-1.37
	Line Graph	TRINITY_DN1661_c0_g1	NAD(P) transhydrogenase, mitochondrial-like [Ostrinia furnacalis]	0	-1.52	-4.42	-1.8	-2.16
	Line Graph	TRINITY_DN1672_c0_g1	cystinosin homolog isoform X1 [Ostrinia furnacalis]	0	-1.54	-1.74	-1.02	-0.94
	Line Graph	TRINITY_DN16735_c0_g1		0	-1.32	-1.9	-0.82	-0.8
	Line Graph	TRINITY_DN16810_c0_g1	hypothetical protein evm_008295 [Chilo suppressalis]	0	-1.63	-2.48	-0.94	-1.31
	Line Graph	TRINITY_DN16833_c0_g1	hypothetical protein evm_006116 [Chilo suppressalis]	0	-2.48	-4.08	-2.55	-1.86
	Line Graph	TRINITY_DN16872_c0_g1		0	-2.63	-2.85	-1.5	-1.9
	Line Graph	TRINITY_DN16886_c0_g1	ER membrane protein complex subunit 1 [Ostrinia furnacalis]	0	-1.58	-2.41	-0.49	-1.21
	Line Graph	TRINITY_DN16893_c0_g1		0	-1.28	-3.39	-2.31	-2.15
	Line Graph	TRINITY_DN16933_c0_g1	uridine phosphorylase 1-like [Ostrinia furnacalis]	0	-1.32	-2.41	-1.1	-1.48
	Line Graph	TRINITY_DN1698_c0_g2	unnamed protein product [Arctia plantaginis]	0	-2.38	-3.24	-1.61	-1.97
	Line Graph	TRINITY_DN17063_c0_g1		0	-1.23	-1.78	-1.13	-1.33
	Line Graph	TRINITY_DN17163_c0_g1		0	-1.04	-1.94	-0.84	-1.12
	Line Graph	TRINITY_DN17181_c0_g1	Transposon Ty3-I Gag-Pol polyprotein [Araneus ventricosus]	0	-1.59	-2.93	-1.55	-1.31
	Line Graph	TRINITY_DN17189_c0_g1	fibroin heavy chain [Haritalodes derogata]	0	-2.29	-3.61	-1.37	-2.5
	Line Graph	TRINITY_DN172_c0_g1		0	-0.87	-1.87	-0.62	-0.75
	Line Graph	TRINITY_DN172_c8_g2	sialin [Ostrinia furnacalis]	0	-2.25	-3.33	-2.2	-1.58
	Line Graph	TRINITY_DN17368_c0_g1	protein bark beetle [Ostrinia furnacalis]	0	-1.44	-2.35	-1.64	-1.86
	Line Graph	TRINITY_DN173_c0_g1	homeobox protein prospero isoform X2 [Ostrinia furnacalis]	0	-0.52	-1.34	-0.3	-0.45
	Line Graph	TRINITY_DN17411_c0_g1	sn1-specific diacylglycerol lipase beta-like isoform X1 [Ostrinia furnacalis]	0	-1.79	-2.24	-1.05	-1.49
	Line Graph	TRINITY_DN1746_c0_g1	fibroin heavy chain-like [Ostrinia furnacalis]	0	-2.28	-6.61	-3.9	-3.48
	Line Graph	TRINITY_DN17503_c0_g1	Uncharacterized protein OBRU01_13875 [Operophtera brumata]	0	-3.77	-4.77	-3.05	-2.02
	Line Graph	TRINITY_DN17598_c0_g2		0	-2.86	-4.5	-2.38	-2.18
	Line Graph	TRINITY_DN1765_c0_g1	beta-1,4-glucuronyltransferase 1 [Ostrinia furnacalis]	0	-1.44	-2.15	-0.75	-1.4
	Line Graph	TRINITY_DN17668_c0_g1	PREDICTED: histone chaperone asf1 [Amyelois transitella]	0	-1.83	-1.98	-0.92	-1.17
	Line Graph	TRINITY_DN1766_c0_g1	epsin-2 isoform X1 [Ostrinia furnacalis]	0	-1.36	-2.46	-0.65	-1.18
	Line Graph	TRINITY_DN17759_c0_g1	hypothetical protein evm_013530 [Chilo suppressalis]	0	-1.19	-2.8	-1.8	-1.19
	Line Graph	TRINITY_DN17766_c0_g1		0	-1.93	-4.29	-1.77	-2.24
	Line Graph	TRINITY_DN1778_c0_g1	facilitated trehalose transporter Tret1-like [Ostrinia furnacalis]	0	-1	-2.23	-0.55	-1.14
	Line Graph	TRINITY_DN1782_c0_g1	Brevican core protein [Papilio xuthus]	0	-1.5	-3.64	-1.81	-2.54
	Line Graph	TRINITY_DN1782_c0_g2		0	-1.48	-5.12	-2.4	-2.11
	Line Graph	TRINITY_DN17861_c0_g1	acyl-CoA-binding protein homolog isoform X1 [Ostrinia furnacalis]	0	-1.96	-2.22	-1.17	-0.91
	Line Graph	TRINITY_DN1787_c0_g1	uncharacterized protein LOC114362367 [Ostrinia furnacalis]	0	-0.63	-1.83	-0.73	-0.94
	Line Graph	TRINITY_DN17884_c0_g1	solute carrier family 2, facilitated glucose transporter member 8-like [Ostrinia furnacalis]	0	-2.91	-5.01	-2.03	-2.89
	Line Graph	TRINITY_DN1799_c0_g1	CKLF-like MARVEL transmembrane domain-containing protein 8 [Ostrinia furnacalis]	0	-1.03	-2.01	-0.31	-0.78
	Line Graph	TRINITY_DN18093_c0_g2	hypothetical protein B5X24_HaOG205299 [Helicoverpa armigera]	0	-1.44	-4	-2.49	-1.21
	Line Graph	TRINITY_DN1820_c0_g1	3-hydroxyisobutyryl-CoA hydrolase, mitochondrial [Ostrinia furnacalis]	0	-0.79	-1.62	-0.66	-0.57
	Line Graph	TRINITY_DN18216_c0_g1	golgin subfamily A member 7 [Ostrinia furnacalis]	0	-1.54	-3.06	-1.42	-1.47
	Line Graph	TRINITY_DN18259_c0_g1	survival of motor neuron-related-splicing factor 30 [Ostrinia furnacalis]	0	-0.63	-1.21	-0.58	-0.74
	Line Graph	TRINITY_DN1826_c2_g2		0	-1.59	-2.42	-1.71	-1.5
	Line Graph	TRINITY_DN18290_c0_g1	PWWP domain-containing protein 2A-like [Ostrinia furnacalis]	0	-0.61	-2.17	-0.28	-1.1
	Line Graph	TRINITY_DN18399_c0_g1		0	-2.36	-4.06	-1.56	-1.34
	Line Graph	TRINITY_DN18477_c0_g3		0	-5.45	-5.45	-3.13	-2.69
	Line Graph	TRINITY_DN18598_c0_g1	protein lin-37 homolog isoform X1 [Ostrinia furnacalis]	0	-0.67	-1.68	-0.49	-0.91
	Line Graph	TRINITY_DN18626_c0_g1	putative transcription factor SOX-15 [Galleria mellonella]	0	-1.53	-2.96	-1.3	-1.83
	Line Graph	TRINITY_DN1866_c0_g1	Retrovirus-related Pol polyprotein from transposon TNT 1-94 [Eumeta japonica]	0	-1.55	-2.27	-1.21	-1.42
	Line Graph	TRINITY_DN18776_c0_g1	protein adenylyltransferase Fic [Manduca sexta]	0	-1.12	-2.41	-0.48	-1.26
	Line Graph	TRINITY_DN19044_c0_g1		0	-1.05	-3.29	-1.82	-1.5
	Line Graph	TRINITY_DN1921_c5_g1		0	-1.01	-4.22	-1.47	-2.06
	Line Graph	TRINITY_DN1931_c0_g1		0	-1.39	-6.76	-3.2	-2.56
	Line Graph	TRINITY_DN19320_c0_g1	hypothetical protein evm_000219 [Chilo suppressalis]	0	-1.07	-1.61	-0.95	-0.87
	Line Graph	TRINITY_DN1932_c0_g1	LOW QUALITY PROTEIN: uncharacterized protein LOC113230887 [Hyposmocoma kahamanoa]	0	-1.89	-2.53	-0.85	-1.51
	Line Graph	TRINITY_DN19361_c0_g1	hydroxylysine kinase [Ostrinia furnacalis]	0	-1.11	-2.67	-0.41	-0.86
	Line Graph	TRINITY_DN19363_c0_g1		0	-1.78	-4.38	-1.46	-1.88
	Line Graph	TRINITY_DN19521_c0_g1	sodium/potassium-transporting ATPase subunit beta-1-like isoform X1 [Ostrinia furnacalis]	0	-1.07	-2.13	-0.57	-0.65
	Line Graph	TRINITY_DN19537_c0_g1	disintegrin and metalloproteinase domain-containing protein 10 isoform X1 [Ostrinia furnacalis]	0	-1.25	-2.6	-0.61	-1.32
	Line Graph	TRINITY_DN1954_c0_g1	hypothetical protein evm_000050 [Chilo suppressalis]	0	-1.43	-2.6	-0.14	-1.08
	Line Graph	TRINITY_DN19551_c0_g1	UDP-glucuronosyltransferase 2B30-like [Ostrinia furnacalis]	0	-2.23	-3.08	-1.35	-2.16
	Line Graph	TRINITY_DN19576_c0_g1		0	-3.73	-5.1	-3.59	-1.95
	Line Graph	TRINITY_DN1958_c0_g1		0	-1.22	-1.63	-1.15	-1.06
	Line Graph	TRINITY_DN1965_c0_g1	CTP synthase isoform X1 [Ostrinia furnacalis]	0	-1.47	-2.05	-1.18	-1.12
	Line Graph	TRINITY_DN19674_c0_g1		0	-3.68	-6.26	-3.98	-3.61
	Line Graph	TRINITY_DN19819_c0_g1		0	-3.55	-6.41	-2	-3.14
	Line Graph	TRINITY_DN1986_c0_g1	serine protease inhibitor 77Ba-like [Ostrinia furnacalis]	0	-1.94	-2.44	-1.02	-1.86
	Line Graph	TRINITY_DN1994_c0_g2	PREDICTED: phosphoserine phosphatase [Amyelois transitella]	0	-2.17	-3.53	-1.77	-2.29
	Line Graph	TRINITY_DN201_c0_g1	protein neuralized isoform X1 [Galleria mellonella]	0	-1.52	-2.48	-1.15	-1.57
	Line Graph	TRINITY_DN201_c0_g2	protein neuralized [Ostrinia furnacalis]	0	-1.21	-2.2	-1.49	-1.28
	Line Graph	TRINITY_DN20418_c0_g1	solute carrier family 52, riboflavin transporter, member 3 isoform X2 [Ostrinia furnacalis]	0	-0.88	-1.73	-0.9	-0.99
	Line Graph	TRINITY_DN20469_c0_g1	serine/threonine-protein kinase OSR1-like isoform X3 [Ostrinia furnacalis]	0	-1.19	-2.56	-0.41	-1.32
	Line Graph	TRINITY_DN20524_c0_g1	uncharacterized protein LOC114362295 [Ostrinia furnacalis]	0	-1.62	-2.75	-1.2	-1.9
	Line Graph	TRINITY_DN207_c0_g1		0	-1.41	-2.9	-0.64	-1.46
	Line Graph	TRINITY_DN20958_c0_g1		0	-3.06	-3.4	-1.82	-1.91
	Line Graph	TRINITY_DN2097_c1_g1	5-oxoprolinase [Ostrinia furnacalis]	0	-1.32	-1.72	-1.19	-1.07
	Line Graph	TRINITY_DN20984_c0_g1	NADPH--cytochrome P450 reductase isoform X2 [Ostrinia furnacalis]	0	-1.28	-2	-0.65	-0.89
	Line Graph	TRINITY_DN21016_c0_g1	ephrin-B2a [Ostrinia furnacalis]	0	-2.76	-4.94	-2.26	-3.07
	Line Graph	TRINITY_DN2104_c0_g1	uncharacterized protein LOC114353222 [Ostrinia furnacalis]	0	-1.23	-1.79	-0.9	-1.17
	Line Graph	TRINITY_DN2107_c0_g1		0	-1.36	-2.88	-1.58	-2.09
	Line Graph	TRINITY_DN21153_c0_g1	myosin-VIIa-like [Ostrinia furnacalis]	0	-1.9	-2.82	-1.77	-1.52
	Line Graph	TRINITY_DN21179_c0_g1	uncharacterized protein LOC114353987 [Ostrinia furnacalis]	0	-1.16	-3.1	-1.51	-2.11
	Line Graph	TRINITY_DN21205_c1_g1	tRNA (guanine(37)-N1)-methyltransferase [Ostrinia furnacalis]	0	-2.08	-3.18	-1.54	-2.41
	Line Graph	TRINITY_DN21218_c0_g1	leukotriene A-4 hydrolase isoform X2 [Ostrinia furnacalis]	0	-1.4	-2.09	-0.85	-1
	Line Graph	TRINITY_DN21218_c0_g2	leukotriene A-4 hydrolase isoform X2 [Ostrinia furnacalis]	0	-1.39	-1.93	-0.96	-1.05
	Line Graph	TRINITY_DN21411_c0_g1	hypothetical protein evm_012759 [Chilo suppressalis]	0	-1.12	-2.73	-0.68	-0.93
	Line Graph	TRINITY_DN2145_c0_g1		0	-2.16	-3.44	-1.98	-1.92
	Line Graph	TRINITY_DN21464_c0_g1		0	-3.44	-6.18	-3.12	-3.37
	Line Graph	TRINITY_DN21494_c1_g1	hypothetical protein evm_010411 [Chilo suppressalis]	0	-3.95	-5.18	-2.16	-1.66
	Line Graph	TRINITY_DN21533_c0_g1	hypothetical protein evm_010931 [Chilo suppressalis]	0	-1.54	-2.57	-1.18	-1.19
	Line Graph	TRINITY_DN21559_c0_g2	protein bicaudal D isoform X3 [Helicoverpa armigera]	0	-1.37	-1.73	-0.57	-0.79
	Line Graph	TRINITY_DN21570_c0_g1	ceramide synthase 5-like [Ostrinia furnacalis]	0	-1.51	-3.45	-0.72	-1.25
	Line Graph	TRINITY_DN2183_c0_g1	serine protease inhibitor 77Ba-like [Ostrinia furnacalis]	0	-0.81	-1.54	-0.78	-0.49
	Line Graph	TRINITY_DN21902_c0_g1		0	-3.1	-5.73	-2.8	-3.38
	Line Graph	TRINITY_DN21930_c0_g1	coactosin-like protein isoform X1 [Ostrinia furnacalis]	0	-1.57	-2.56	-1.73	-1.74
	Line Graph	TRINITY_DN21963_c0_g2	hypothetical protein evm_000623 [Chilo suppressalis]	0	-1.81	-3.17	-1.69	-1.12
	Line Graph	TRINITY_DN22044_c0_g2	derlin-1 [Ostrinia furnacalis]	0	-0.81	-2.08	-0.7	-1.04
	Line Graph	TRINITY_DN22049_c0_g1	synaptobrevin-1-like [Trichoplusia ni]	0	-0.73	-1.54	-0.69	-0.72
	Line Graph	TRINITY_DN22076_c0_g1	PREDICTED: 26S protease regulatory subunit 6A-B [Papilio polytes]	0	-2.13	-4.34	-1.53	-1.45
	Line Graph	TRINITY_DN2207_c0_g1	methionine-R-sulfoxide reductase B1 isoform X1 [Hyposmocoma kahamanoa]	0	-1.07	-1.49	-0.82	-1.11
	Line Graph	TRINITY_DN22118_c0_g1	E3 ubiquitin-protein ligase UHRF1-like [Ostrinia furnacalis]	0	-1.95	-2.88	-1.19	-1.91
	Line Graph	TRINITY_DN2224_c0_g2	tumor susceptibility gene 101 protein [Ostrinia furnacalis]	0	-0.96	-1.38	-0.65	-0.8
	Line Graph	TRINITY_DN22259_c0_g1	myotubularin-related protein 10-B isoform X4 [Ostrinia furnacalis]	0	-0.99	-1.58	-0.66	-0.54
	Line Graph	TRINITY_DN22299_c0_g1	tafazzin homolog [Ostrinia furnacalis]	0	-0.88	-1.8	-0.7	-0.91
	Line Graph	TRINITY_DN2245_c0_g1	uncharacterized protein LOC114366101 [Ostrinia furnacalis]	0	-0.82	-2.22	-0.32	-1.25
	Line Graph	TRINITY_DN22513_c0_g1	DNA-directed RNA polymerase II subunit RPB1 [Ostrinia furnacalis]	0	-2.22	-2.52	-1.47	-1.42
	Line Graph	TRINITY_DN22654_c0_g2	protein EFR3 homolog cmp44E isoform X1 [Ostrinia furnacalis]	0	-0.89	-2.53	-0.47	-1.52
	Line Graph	TRINITY_DN22678_c0_g1	NADH-cytochrome b5 reductase 2 isoform X1 [Ostrinia furnacalis]	0	-1.2	-2.13	-0.92	-1.45
	Line Graph	TRINITY_DN22788_c1_g1		0	-1.72	-2.84	-1.73	-1.61
	Line Graph	TRINITY_DN22801_c0_g1		0	-1.22	-1.99	-1.43	-1.6
	Line Graph	TRINITY_DN22833_c0_g1	hypothetical protein evm_003340 [Chilo suppressalis]	0	-0.99	-1.98	-0.11	-1.01
	Line Graph	TRINITY_DN2287_c0_g1	segmentation protein cap'n'collar-like isoform X3 [Ostrinia furnacalis]	0	-1.07	-2.59	-1.09	-0.67
	Line Graph	TRINITY_DN22944_c0_g3	transmembrane protein 115 [Ostrinia furnacalis]	0	-0.98	-1.67	-0.41	-0.87
	Line Graph	TRINITY_DN22976_c0_g1		0	-0.88	-3.54	-1.13	-1.26
	Line Graph	TRINITY_DN2302_c0_g2	ADP-ribosylation factor 2 [Ostrinia furnacalis]	0	-0.89	-1.65	-0.45	-0.83
	Line Graph	TRINITY_DN23074_c0_g1	hypothetical protein KGM_202737 [Danaus plexippus plexippus]	0	-1.07	-2.83	-0.66	-1.1
	Line Graph	TRINITY_DN2310_c0_g1	facilitated trehalose transporter Tret1-like [Ostrinia furnacalis]	0	-1.94	-4.85	-1.73	-3.06
	Line Graph	TRINITY_DN2316_c0_g1	esterase FE4-like [Ostrinia furnacalis]	0	-2.73	-5.33	-2.46	-2.67
	Line Graph	TRINITY_DN23183_c0_g1	nuclear protein localization protein 4 homolog isoform X2 [Ostrinia furnacalis]	0	-0.62	-1.45	-0.63	-0.77
	Line Graph	TRINITY_DN2320_c0_g1	trifunctional enzyme subunit beta, mitochondrial isoform X1 [Ostrinia furnacalis]	0	-1.54	-2.27	-1.07	-1.46
	Line Graph	TRINITY_DN2323_c0_g1	uncharacterized protein LOC114364097 isoform X2 [Ostrinia furnacalis]	0	-2.4	-3.15	-2.07	-2.08
	Line Graph	TRINITY_DN23257_c0_g1	flap endonuclease 1 isoform X4 [Ostrinia furnacalis]	0	-1.54	-2.24	-1.57	-1.49
	Line Graph	TRINITY_DN23410_c0_g1	hypothetical protein evm_009573 [Chilo suppressalis]	0	-0.9	-1.85	-1.01	-1.02
	Line Graph	TRINITY_DN23430_c0_g1	transmembrane protein 189 [Ostrinia furnacalis]	0	-0.54	-1.66	-0.51	-0.75
	Line Graph	TRINITY_DN23527_c0_g1	uncharacterized protein LOC114361819 isoform X1 [Ostrinia furnacalis]	0	-0.87	-1.83	-0.73	-0.6
	Line Graph	TRINITY_DN2352_c0_g1	uncharacterized protein LOC114362118 [Ostrinia furnacalis]	0	-1.88	-3.53	-2.28	-2.22
	Line Graph	TRINITY_DN2356_c2_g1	ER membrane protein complex subunit 3 [Ostrinia furnacalis]	0	-0.7	-1.56	-0.18	-0.47
	Line Graph	TRINITY_DN2376_c0_g1	PREDICTED: dmX-like protein 2 [Amyelois transitella]	0	-0.82	-1.14	-0.37	-0.36
	Line Graph	TRINITY_DN2378_c0_g1	integrin alpha-8-like isoform X1 [Ostrinia furnacalis]	0	-1.3	-1.73	-0.78	-1.05
	Line Graph	TRINITY_DN23970_c0_g1		0	-1.05	-2.76	-1.23	-1.45
	Line Graph	TRINITY_DN24043_c0_g1	hypothetical protein B5V51_14975 [Heliothis virescens]	0	-1.05	-1.52	-0.78	-0.89
	Line Graph	TRINITY_DN24256_c0_g1		0	-1.09	-1.87	-1.27	-0.71
	Line Graph	TRINITY_DN24332_c0_g1	putative tyrosine-protein kinase Wsck [Ostrinia furnacalis]	0	-0.93	-1.82	-0.82	-0.53
	Line Graph	TRINITY_DN24335_c0_g1	solute carrier family 22 member 3-like [Ostrinia furnacalis]	0	-1.7	-2.6	-1.35	-1.39
	Line Graph	TRINITY_DN24342_c0_g1		0	-1.68	-3.2	-0.91	-1.94
	Line Graph	TRINITY_DN24471_c0_g1	probable 4-coumarate--CoA ligase 1 [Ostrinia furnacalis]	0	-0.96	-1.3	-1	-0.7
	Line Graph	TRINITY_DN24476_c0_g1	uncharacterized abhydrolase domain-containing protein DDB_G0269086-like [Trichoplusia ni]	0	-1.47	-2.41	-0.4	-1.15
	Line Graph	TRINITY_DN245_c0_g1	ER lumen protein-retaining receptor [Ostrinia furnacalis]	0	-0.8	-1.59	-0.11	-0.44
	Line Graph	TRINITY_DN24768_c0_g1	uncharacterized protein LOC114358776 [Ostrinia furnacalis]	0	-0.91	-1.34	-0.88	-0.6
	Line Graph	TRINITY_DN24770_c0_g1		0	-0.92	-4.29	-1.63	-1.85
	Line Graph	TRINITY_DN25052_c0_g1	L-dopachrome tautomerase yellow-f2-like [Ostrinia furnacalis]	0	-1.1	-2.03	-1.19	-1.06
	Line Graph	TRINITY_DN25104_c0_g1	venom acid phosphatase Acph-1-like [Ostrinia furnacalis]	0	-2.11	-2.48	-1.8	-1.08
	Line Graph	TRINITY_DN2521_c1_g1	thioredoxin-like protein 1 [Ostrinia furnacalis]	0	-0.99	-1.85	-0.72	-1.01
	Line Graph	TRINITY_DN25316_c0_g1		0	-1.86	-2.43	-1.29	-0.99
	Line Graph	TRINITY_DN2539_c0_g1	baculoviral IAP repeat-containing protein 7 [Galleria mellonella]	0	-1.22	-2.27	-1.27	-1.24
	Line Graph	TRINITY_DN25556_c0_g1	carcinine transporter-like [Ostrinia furnacalis]	0	-4.53	-6.11	-4.31	-4.31
	Line Graph	TRINITY_DN2563_c0_g1	trypsin, alkaline B-like [Ostrinia furnacalis]	0	-7.31	-11.15	-7.15	-7.65
	Line Graph	TRINITY_DN25776_c0_g1		0	-0.42	-1.39	-0.43	-0.33
	Line Graph	TRINITY_DN2577_c0_g1	hemocyte protein-glutamine gamma-glutamyltransferase-like [Galleria mellonella]	0	-2.39	-5.12	-2.41	-3.16
	Line Graph	TRINITY_DN25784_c0_g1	L-dopachrome tautomerase yellow-f2-like [Ostrinia furnacalis]	0	-1.32	-2.34	-0.14	-1.03
	Line Graph	TRINITY_DN25839_c0_g1	matrix metalloproteinase-14 isoform X2 [Ostrinia furnacalis]	0	-1.83	-3.63	-2.65	-2.33
	Line Graph	TRINITY_DN25847_c0_g1		0	-2.33	-4.01	-2.8	-2.95
	Line Graph	TRINITY_DN2591_c0_g1	26S proteasome non-ATPase regulatory subunit 13 isoform X1 [Ostrinia furnacalis]	0	-0.68	-1.73	-0.45	-0.45
	Line Graph	TRINITY_DN26155_c0_g1		0	-2.54	-7.21	-3.59	-2.4
	Line Graph	TRINITY_DN26244_c0_g1		0	-3.99	-5.93	-2.51	-3.42
	Line Graph	TRINITY_DN26293_c0_g1	UDP-glucose 6-dehydrogenase [Ostrinia furnacalis]	0	-1.06	-3.58	-0.47	-1.5
	Line Graph	TRINITY_DN26702_c0_g1		0	-1.42	-2.49	-1.25	-1.43
	Line Graph	TRINITY_DN2675_c0_g1	mitochondrial folate transporter/carrier isoform X3 [Danaus plexippus plexippus]	0	-1.28	-2.15	-0.67	-1
	Line Graph	TRINITY_DN2675_c0_g2		0	-1.48	-1.98	-1.35	-0.92
	Line Graph	TRINITY_DN26818_c0_g1	PREDICTED: malignant T-cell-amplified sequence 1 homolog [Amyelois transitella]	0	-1.28	-2.2	-0.7	-1.48
	Line Graph	TRINITY_DN268_c0_g1		0	-2.13	-2.35	-1.57	-1.33
	Line Graph	TRINITY_DN26915_c0_g1		0	-1.69	-5.13	-2.1	-2.44
	Line Graph	TRINITY_DN26960_c0_g1		0	-1.13	-4.23	-1.72	-1.71
	Line Graph	TRINITY_DN27000_c0_g1	hypothetical protein evm_012351 [Chilo suppressalis]	0	-1.46	-2.15	-1.32	-1.36
	Line Graph	TRINITY_DN27026_c0_g1		0	-0.92	-1.68	-1.03	-1.09
	Line Graph	TRINITY_DN27039_c0_g1		0	-1.79	-2.92	-1.27	-1.24
	Line Graph	TRINITY_DN2706_c0_g1	hypothetical protein evm_004793 [Chilo suppressalis]	0	-2.2	-3.28	-1.96	-2.38
	Line Graph	TRINITY_DN27110_c0_g1	uncharacterized protein LOC114366000 [Ostrinia furnacalis]	0	-2.17	-2.97	-1.05	-1.64
	Line Graph	TRINITY_DN27122_c0_g1		0	-3.09	-4.05	-2.63	-1.97
	Line Graph	TRINITY_DN27313_c0_g1		0	-1.5	-2.03	-0.91	-1.47
	Line Graph	TRINITY_DN27321_c0_g1	ras-related protein Rap-2c [Bicyclus anynana]	0	-1.11	-2.13	-0.87	-0.88
	Line Graph	TRINITY_DN27351_c0_g1	graves disease carrier protein-like isoform X1 [Trichoplusia ni]	0	-1.54	-3.44	-1.42	-2.12
	Line Graph	TRINITY_DN27385_c0_g1		0	-2.97	-5.43	-2.45	-2.51
	Line Graph	TRINITY_DN27408_c0_g1	transmembrane protease serine 9-like [Ostrinia furnacalis]	0	-1.49	-4.66	-1.58	-2.99
	Line Graph	TRINITY_DN2743_c0_g1	regucalcin-like [Ostrinia furnacalis]	0	-2.99	-5.2	-3.16	-3.29
	Line Graph	TRINITY_DN27498_c0_g1	ribosomal protein L12 [Euphydryas aurinia]	0	-2.08	-3.31	-0.73	-0.98
	Line Graph	TRINITY_DN27593_c0_g2	large neutral amino acids transporter small subunit 1 [Ostrinia furnacalis]	0	-1.27	-2.16	-0.54	-0.88
	Line Graph	TRINITY_DN2770_c0_g2	phosphatidylinositol 4-phosphate 3-kinase C2 domain-containing subunit alpha isoform X1 [Ostrinia furnacalis]	0	-1.26	-1.77	-0.51	-1.15
	Line Graph	TRINITY_DN27754_c0_g1	organic cation transporter protein-like [Ostrinia furnacalis]	0	-2.6	-4.42	-2.93	-2.48
	Line Graph	TRINITY_DN27871_c0_g1		0	-0.86	-1.6	-0.4	-0.47
	Line Graph	TRINITY_DN28009_c0_g2	patj homolog [Ostrinia furnacalis]	0	-1.11	-3.35	-0.56	-1.19
	Line Graph	TRINITY_DN2826_c0_g1	ATP-binding cassette subfamily D member 1 [Chilo suppressalis]	0	-1.07	-2.61	-0.79	-1.7
	Line Graph	TRINITY_DN28592_c0_g1	UDP-glucuronosyltransferase 2B14-like isoform X1 [Ostrinia furnacalis]	0	-2.21	-4.51	-2.91	-3.42
	Line Graph	TRINITY_DN2859_c0_g1	cleavage and polyadenylation specificity factor subunit 5 [Ostrinia furnacalis]	0	-1.05	-2.24	-0.19	-0.98
	Line Graph	TRINITY_DN28606_c0_g1		0	-0.29	-2.15	-1.1	-0.9
	Line Graph	TRINITY_DN28622_c0_g1	actin-related protein 3 [Ostrinia furnacalis]	0	-1.39	-2.06	-1	-1.4
	Line Graph	TRINITY_DN2867_c0_g2	transient receptor potential channel pyrexia-like [Ostrinia furnacalis]	0	-4.49	-7.86	-5.82	-6.22
	Line Graph	TRINITY_DN2873_c0_g1	transitional endoplasmic reticulum ATPase TER94 [Galleria mellonella]	0	-0.75	-1.77	-0.53	-0.4
	Line Graph	TRINITY_DN2874_c0_g1	ATP-binding cassette sub-family G member 1-like [Ostrinia furnacalis]	0	-1.88	-3.93	-1.78	-1.39
	Line Graph	TRINITY_DN28759_c0_g1	innexin inx2 [Ostrinia furnacalis]	0	-0.68	-1.84	-0.83	-0.83
	Line Graph	TRINITY_DN2875_c0_g1		0	-0.61	-1.41	-0.92	-0.87
	Line Graph	TRINITY_DN29162_c0_g1	deoxynucleoside kinase-like isoform X1 [Ostrinia furnacalis]	0	-1.65	-2.18	-1.17	-1.42
	Line Graph	TRINITY_DN2920_c0_g1		0	-2.06	-4.04	-1.29	-2.24
	Line Graph	TRINITY_DN29305_c0_g1		0	-1.31	-3.13	-0.99	-1.31
	Line Graph	TRINITY_DN2936_c0_g1	myosin heavy chain, non-muscle isoform X1 [Hyposmocoma kahamanoa]	0	-0.67	-1.71	-0.06	-0.8
	Line Graph	TRINITY_DN2941_c0_g1	FAS-associated factor 1 [Ostrinia furnacalis]	0	-1.28	-2.22	-0.8	-1.17
	Line Graph	TRINITY_DN294_c0_g1	chloride intracellular channel exc-4 isoform X1 [Galleria mellonella]	0	-1.2	-2	-0.73	-1.28
	Line Graph	TRINITY_DN294_c1_g2		0	-1.06	-1.71	-1.06	-1.11
	Line Graph	TRINITY_DN29608_c0_g1		0	-1.99	-4.58	-3.12	-2.39
	Line Graph	TRINITY_DN2984_c0_g1	connectin-like [Ostrinia furnacalis]	0	-3.49	-5.6	-4.02	-3.83
	Line Graph	TRINITY_DN30187_c0_g1	facilitated trehalose transporter Tret1-like [Bicyclus anynana]	0	-2.67	-4	-1.68	-2.59
	Line Graph	TRINITY_DN30189_c0_g1	dedicator of cytokinesis protein 9 [Ostrinia furnacalis]	0	-1.37	-2.37	-0.84	-1.46
	Line Graph	TRINITY_DN3024_c0_g1	lipopolysaccharide-induced tumor necrosis factor-alpha factor homolog isoform X1 [Ostrinia furnacalis]	0	-1.29	-2	-1.01	-1.46
	Line Graph	TRINITY_DN3032_c0_g1		0	-0.37	-1.31	-0.78	-0.57
	Line Graph	TRINITY_DN30509_c0_g1	prostatic acid phosphatase [Ostrinia furnacalis]	0	-2.69	-4.07	-2.26	-2.8
	Line Graph	TRINITY_DN3058_c0_g1	mesencephalic astrocyte-derived neurotrophic factor homolog [Ostrinia furnacalis]	0	-1.31	-2.13	-0.31	-1.05
	Line Graph	TRINITY_DN30673_c0_g1	protein phosphatase 1 regulatory subunit 21 [Ostrinia furnacalis]	0	-1.35	-2.41	-0.33	-0.7
	Line Graph	TRINITY_DN30698_c0_g1	sphingomyelin synthase-related 1-like [Ostrinia furnacalis]	0	-1.04	-1.73	-0.91	-0.82
	Line Graph	TRINITY_DN3082_c1_g1	ribosomal RNA processing protein 1 homolog [Ostrinia furnacalis]	0	-0.97	-1.85	-0.24	-0.66
	Line Graph	TRINITY_DN31260_c0_g1	uncharacterized protein LOC114354262 [Ostrinia furnacalis]	0	-0.64	-2.79	-1.4	-0.83
	Line Graph	TRINITY_DN3126_c0_g1	myophilin [Ostrinia furnacalis]	0	-1.67	-2.22	-0.57	-1.2
	Line Graph	TRINITY_DN3130_c0_g1		0	-0.89	-2.33	-0.36	-1.36
	Line Graph	TRINITY_DN31371_c0_g2	uncharacterized protein LOC114356902 [Ostrinia furnacalis]	0	-2.17	-4.07	-1.2	-2.2
	Line Graph	TRINITY_DN3138_c0_g1	putative homeodomain transcription factor 2 isoform X2 [Ostrinia furnacalis]	0	-0.81	-1.59	-0.55	-0.85
	Line Graph	TRINITY_DN31851_c0_g1	CDGSH iron-sulfur domain-containing protein 2 homolog [Helicoverpa armigera]	0	-1.21	-1.93	-0.77	-1.07
	Line Graph	TRINITY_DN31947_c0_g1	protein hu-li tai shao-like [Ostrinia furnacalis]	0	-2.26	-2.61	-1.42	-1.74
	Line Graph	TRINITY_DN31967_c0_g1	N-acetylgalactosamine kinase [Ostrinia furnacalis]	0	-0.94	-1.89	-1.23	-1.32
	Line Graph	TRINITY_DN32057_c0_g1	PREDICTED: WAS/WASL-interacting protein family member 3-like isoform X1 [Amyelois transitella]	0	-0.92	-3.8	-0.83	-1.57
	Line Graph	TRINITY_DN32148_c0_g1	UDP-glucuronosyltransferase 2A2-like [Galleria mellonella]	0	-1.35	-4.1	-2.26	-2.46
	Line Graph	TRINITY_DN3221_c0_g1		0	-1.2	-3.24	-0.89	-1.58
	Line Graph	TRINITY_DN32306_c0_g1	acetyl-coenzyme A transporter 1 [Ostrinia furnacalis]	0	-1.39	-2.36	-1.07	-1.68
	Line Graph	TRINITY_DN32312_c0_g1	cell growth regulator with RING finger domain protein 1-like [Ostrinia furnacalis]	0	-0.66	-1.56	-0.21	-0.45
	Line Graph	TRINITY_DN3231_c0_g1	integrin-linked protein kinase [Vanessa tameamea]	0	-1.09	-2.08	-0.69	-1
	Line Graph	TRINITY_DN3247_c0_g1		0	-0.66	-1.94	-0.98	-1.05
	Line Graph	TRINITY_DN32486_c0_g1		0	-0.88	-2.21	-0.73	-0.82
	Line Graph	TRINITY_DN3253_c0_g1	protein drumstick [Trichoplusia ni]	0	-1.7	-2.51	-1.12	-0.99
	Line Graph	TRINITY_DN3286_c0_g1		0	-1.7	-3.3	-2.37	-1.5
	Line Graph	TRINITY_DN32927_c0_g1		0	-2.88	-4.15	-2.47	-2.09
	Line Graph	TRINITY_DN3301_c0_g1	hemicentin-2-like isoform X1 [Ostrinia furnacalis]	0	-1.83	-4.48	-1.82	-1.36
	Line Graph	TRINITY_DN33183_c0_g1	glutamate--cysteine ligase regulatory subunit [Ostrinia furnacalis]	0	-0.99	-2.42	-0.9	-1
	Line Graph	TRINITY_DN3321_c0_g1	peroxidasin [Ostrinia furnacalis]	0	-1.61	-3.79	-1.79	-1.9
	Line Graph	TRINITY_DN3324_c0_g1	uncharacterized protein LOC114363957 isoform X2 [Ostrinia furnacalis]	0	-1.05	-1.83	-0.37	-0.74
	Line Graph	TRINITY_DN3347_c0_g1		0	-1.27	-3.05	-1.84	-1.76
	Line Graph	TRINITY_DN33528_c0_g1	UDP-xylose and UDP-N-acetylglucosamine transporter [Ostrinia furnacalis]	0	-1.28	-3.35	-1.35	-0.85
	Line Graph	TRINITY_DN33600_c0_g1	ubiquitin-conjugating enzyme E2 C [Ostrinia furnacalis]	0	-1.02	-1.98	-0.96	-0.97
	Line Graph	TRINITY_DN3361_c0_g1		0	-1.31	-1.76	-1.36	-1.14
	Line Graph	TRINITY_DN3374_c0_g1	TPPP family protein CG45057 [Ostrinia furnacalis]	0	-1.33	-2.11	-0.9	-1.18
	Line Graph	TRINITY_DN3378_c0_g3	uncharacterized protein LOC114365075 isoform X2 [Ostrinia furnacalis]	0	-1.14	-2.11	-0.62	-1.07
	Line Graph	TRINITY_DN33933_c0_g1	hypothetical protein evm_013697 [Chilo suppressalis]	0	-1.82	-2.87	-1.88	-1.68
	Line Graph	TRINITY_DN33959_c0_g1	hypothetical protein evm_002483 [Chilo suppressalis]	0	-0.87	-1.45	-0.21	-0.78
	Line Graph	TRINITY_DN3415_c0_g1		0	-2.41	-3.53	-1.43	-2.54
	Line Graph	TRINITY_DN341_c1_g1		0	-1.06	-1.87	-1.17	-1.09
	Line Graph	TRINITY_DN34306_c0_g2		0	-0.64	-2.25	-0.43	-1.31
	Line Graph	TRINITY_DN34378_c0_g1	5-hydroxytryptamine receptor 1-like [Ostrinia furnacalis]	0	-1.91	-3.91	-0.92	-2.52
	Line Graph	TRINITY_DN34727_c0_g1	tyrosine-protein kinase Src42A isoform X2 [Trichoplusia ni]	0	-0.59	-1.55	-0.61	-0.53
	Line Graph	TRINITY_DN34784_c0_g1	F-actin-capping protein subunit alpha [Ostrinia furnacalis]	0	-1.22	-2.15	-0.59	-1.09
	Line Graph	TRINITY_DN3480_c0_g1		0	-1.68	-2.56	-1.78	-1.51
	Line Graph	TRINITY_DN34824_c0_g1	dual specificity tyrosine-phosphorylation-regulated kinase 2 [Ostrinia furnacalis]	0	-0.95	-3.05	-0.86	-1.5
	Line Graph	TRINITY_DN34857_c0_g1	uridine diphosphate glucose pyrophosphatase-like [Ostrinia furnacalis]	0	-1.3	-2.16	-0.66	-0.77
	Line Graph	TRINITY_DN3504_c0_g1		0	-3.94	-4.59	-2.03	-3.11
	Line Graph	TRINITY_DN3504_c0_g2	cell wall adhesin EAP1-like isoform X2 [Ostrinia furnacalis]	0	-2.54	-4.15	-1.44	-2.08
	Line Graph	TRINITY_DN35072_c0_g2	Retrovirus-related Pol polyprotein from transposon TNT 1-94 [Papilio machaon]	0	-1.09	-2.2	-0.97	-1.03
	Line Graph	TRINITY_DN35075_c0_g1		0	-0.98	-2.01	-0.96	-1.22
	Line Graph	TRINITY_DN35171_c0_g1	wiskott-Aldrich syndrome protein-like [Ostrinia furnacalis]	0	-1.35	-3.07	-1.45	-1.45
	Line Graph	TRINITY_DN351_c14_g1	calnexin [Ostrinia furnacalis]	0	-0.51	-1.84	-0.31	-0.83
	Line Graph	TRINITY_DN351_c4_g1		0	-0.07	-1.78	-0.83	-0.65
	Line Graph	TRINITY_DN3551_c0_g1	carnitine O-palmitoyltransferase 2, mitochondrial [Ostrinia furnacalis]	0	-1.31	-2.2	-1.35	-1.13
	Line Graph	TRINITY_DN3562_c0_g1	peroxisomal membrane protein PEX14-like isoform X2 [Ostrinia furnacalis]	0	-0.97	-1.89	-0.35	-0.93
	Line Graph	TRINITY_DN35726_c0_g1	probable cytochrome P450 305a1 [Ostrinia furnacalis]	0	-1.87	-3.29	-1.68	-2.35
	Line Graph	TRINITY_DN357_c0_g3		0	-0.92	-2.03	-0.45	-0.72
	Line Graph	TRINITY_DN3588_c0_g1	probable peroxisomal acyl-coenzyme A oxidase 1 isoform X1 [Ostrinia furnacalis]	0	-1.34	-2.75	-1.55	-1.37
	Line Graph	TRINITY_DN358_c0_g1		0	-5.74	-7.42	-3.41	-5.77
	Line Graph	TRINITY_DN3592_c1_g1		0	-1.57	-3.16	-0.43	-1.43
	Line Graph	TRINITY_DN36023_c0_g1	prolactin-releasing peptide receptor-like [Ostrinia furnacalis]	0	-1.96	-2.77	-1.51	-2.06
	Line Graph	TRINITY_DN3613_c0_g3	CDC42 small effector protein homolog [Ostrinia furnacalis]	0	-0.9	-2.23	-0.86	-0.73
	Line Graph	TRINITY_DN3637_c0_g1	ATP-binding cassette sub-family G member 4 isoform X1 [Ostrinia furnacalis]	0	-1.53	-2.23	-1.29	-1.57
	Line Graph	TRINITY_DN36410_c0_g1	cytochrome P450 6a2-like [Ostrinia furnacalis]	0	-2.66	-3.39	-1.98	-2.16
	Line Graph	TRINITY_DN36498_c1_g1	hypothetical protein EVAR_26429_1 [Eumeta japonica]	0	-1.86	-4.67	-1.81	-2.14
	Line Graph	TRINITY_DN36648_c0_g1	UMP-CMP kinase [Ostrinia furnacalis]	0	-1.15	-2.23	-1.21	-1.12
	Line Graph	TRINITY_DN36648_c0_g2		0	-0.86	-2.11	-1.3	-0.92
	Line Graph	TRINITY_DN36648_c0_g3		0	-1.65	-2.95	-1.61	-1.33
	Line Graph	TRINITY_DN36788_c0_g1	isocitrate dehydrogenase [NADP] cytoplasmic-like [Bicyclus anynana]	0	-1.35	-3.63	-2.03	-1.6
	Line Graph	TRINITY_DN36825_c0_g1		0	-0.52	-2.49	-1.31	-0.92
	Line Graph	TRINITY_DN36860_c0_g1	glycine-rich protein 2-like [Ostrinia furnacalis]	0	-5.99	-9.49	-5.99	-7.22
	Line Graph	TRINITY_DN37100_c0_g1		0	-2.63	-3.25	-1.61	-1.72
	Line Graph	TRINITY_DN37114_c0_g2	rootletin isoform X1 [Ostrinia furnacalis]	0	-0.82	-2.25	-0.34	-1.01
	Line Graph	TRINITY_DN37216_c1_g1	ell-associated factor Eaf [Ostrinia furnacalis]	0	-0.96	-2.09	-0.05	-0.8
	Line Graph	TRINITY_DN3727_c0_g2	uncharacterized protein LOC114350361 isoform X3 [Ostrinia furnacalis]	0	-2.96	-4.1	-3.04	-2.4
[truncated: 4,221 more rows]
