# Supplementary material for: Transcriptome Analysis of Beet Webworm Shows That Histone Deacetylase May Affect Diapause by Regulating Juvenile Hormone
Source: Insects. 2022 Sep 14;13(9):835. doi: 10.3390/insects13090835 (PMC9505968; doi:10.3390/insects13090835)
Supplement: Supplementary file 1 [file insects-13-00835-s001.zip › Supplementary TableS5.xlsx]

## Sheet: A
	Num	Pathway id	Description	Database	Ratio_ in_study	Ratio_ in_pop	Pvalue_ uncorrected	Pvalue_ corrected	First Category	Second Category
A	14	map04146	Peroxisome	KEGG PATHWAY	14/585	300/22256	0.0281423	0.31165	Cellular Processes	Transport and catabolism
	7	map04540	Gap junction	KEGG PATHWAY	7/585	157/22256	0.120777	0.694465	Cellular Processes	Cellular community - eukaryotes
	13	map04145	Phagosome	KEGG PATHWAY	13/585	347/22256	0.128565	0.71187	Cellular Processes	Transport and catabolism
	8	map04114	Oocyte meiosis	KEGG PATHWAY	8/585	223/22256	0.234337	0.875836	Cellular Processes	Cell growth and death
	2	map04510	Focal adhesion	KEGG PATHWAY	2/585	439/22256	0.999903	0.999903	Cellular Processes	Cellular community - eukaryotes
	6	map04217	Necroptosis	KEGG PATHWAY	6/585	188/22256	0.373578	1	Cellular Processes	Cell growth and death
	3	map04136	Autophagy - other	KEGG PATHWAY	3/585	102/22256	0.504337	1	Cellular Processes	Transport and catabolism
	2	map04216	Ferroptosis	KEGG PATHWAY	2/585	76/22256	0.597418	1	Cellular Processes	Cell growth and death
	4	map04214	Apoptosis - fly	KEGG PATHWAY	4/585	160/22256	0.609402	1	Cellular Processes	Cell growth and death
	6	map04218	Cellular senescence	KEGG PATHWAY	6/585	285/22256	0.762994	1	Cellular Processes	Cell growth and death
	8	map04140	Autophagy - animal	KEGG PATHWAY	8/585	376/22256	0.774931	1	Cellular Processes	Transport and catabolism
	6	map04530	Tight junction	KEGG PATHWAY	6/585	303/22256	0.811008	1	Cellular Processes	Cellular community - eukaryotes
	1	map04115	p53 signaling pathway	KEGG PATHWAY	1/585	87/22256	0.901917	1	Cellular Processes	Cell growth and death
	5	map04210	Apoptosis	KEGG PATHWAY	5/585	306/22256	0.907346	1	Cellular Processes	Cell growth and death
	1	map04137	Mitophagy - animal	KEGG PATHWAY	1/585	123/22256	0.962576	1	Cellular Processes	Transport and catabolism
	2	map04550	Signaling pathways regulating pluripotency of stem cells	KEGG PATHWAY	2/585	197/22256	0.967285	1	Cellular Processes	Cellular community - eukaryotes
	1	map04520	Adherens junction	KEGG PATHWAY	1/585	169/22256	0.989099	1	Cellular Processes	Cellular community - eukaryotes
	2	map04110	Cell cycle	KEGG PATHWAY	2/585	249/22256	0.99011	1	Cellular Processes	Cell growth and death
	4	map04144	Endocytosis	KEGG PATHWAY	4/585	436/22256	0.997021	1	Cellular Processes	Transport and catabolism
	4	map04142	Lysosome	KEGG PATHWAY	4/585	437/22256	0.997083	1	Cellular Processes	Transport and catabolism
	3	map04810	Regulation of actin cytoskeleton	KEGG PATHWAY	3/585	387/22256	0.997932	1	Cellular Processes	Cell motility
	8	map04022	cGMP-PKG signaling pathway	KEGG PATHWAY	8/585	205/22256	0.173459	0.797911	Environmental Information Processing	Signal transduction
	14	map04024	cAMP signaling pathway	KEGG PATHWAY	14/585	400/22256	0.17112	0.799452	Environmental Information Processing	Signal transduction
	8	map04068	FoxO signaling pathway	KEGG PATHWAY	8/585	238/22256	0.289896	1	Environmental Information Processing	Signal transduction
	3	map04341	Hedgehog signaling pathway - fly	KEGG PATHWAY	3/585	74/22256	0.308213	1	Environmental Information Processing	Signal transduction
	4	map02010	ABC transporters	KEGG PATHWAY	4/585	117/22256	0.369887	1	Environmental Information Processing	Membrane transport
	3	map04514	Cell adhesion molecules	KEGG PATHWAY	3/585	83/22256	0.373082	1	Environmental Information Processing	Signaling molecules and interaction
	10	map04150	mTOR signaling pathway	KEGG PATHWAY	10/585	341/22256	0.407603	1	Environmental Information Processing	Signal transduction
	6	map04371	Apelin signaling pathway	KEGG PATHWAY	6/585	207/22256	0.46229	1	Environmental Information Processing	Signal transduction
	9	map04014	Ras signaling pathway	KEGG PATHWAY	9/585	322/22256	0.473203	1	Environmental Information Processing	Signal transduction
	7	map04066	HIF-1 signaling pathway	KEGG PATHWAY	7/585	258/22256	0.519539	1	Environmental Information Processing	Signal transduction
	6	map04020	Calcium signaling pathway	KEGG PATHWAY	6/585	220/22256	0.521183	1	Environmental Information Processing	Signal transduction
	3	map04340	Hedgehog signaling pathway	KEGG PATHWAY	3/585	107/22256	0.536549	1	Environmental Information Processing	Signal transduction
	4	map04080	Neuroactive ligand-receptor interaction	KEGG PATHWAY	4/585	162/22256	0.619163	1	Environmental Information Processing	Signaling molecules and interaction
	7	map04152	AMPK signaling pathway	KEGG PATHWAY	7/585	326/22256	0.756637	1	Environmental Information Processing	Signal transduction
	4	map04072	Phospholipase D signaling pathway	KEGG PATHWAY	4/585	215/22256	0.819929	1	Environmental Information Processing	Signal transduction
	2	map04350	TGF-beta signaling pathway	KEGG PATHWAY	2/585	121/22256	0.830832	1	Environmental Information Processing	Signal transduction
	2	map04630	JAK-STAT signaling pathway	KEGG PATHWAY	2/585	127/22256	0.850441	1	Environmental Information Processing	Signal transduction
	1	map04064	NF-kappa B signaling pathway	KEGG PATHWAY	1/585	77/22256	0.871854	1	Environmental Information Processing	Signal transduction
	6	map04010	MAPK signaling pathway	KEGG PATHWAY	6/585	340/22256	0.885542	1	Environmental Information Processing	Signal transduction
	3	map04391	Hippo signaling pathway - fly	KEGG PATHWAY	3/585	193/22256	0.885701	1	Environmental Information Processing	Signal transduction
	1	map04330	Notch signaling pathway	KEGG PATHWAY	1/585	83/22256	0.890845	1	Environmental Information Processing	Signal transduction
	3	map04512	ECM-receptor interaction	KEGG PATHWAY	3/585	197/22256	0.893798	1	Environmental Information Processing	Signaling molecules and interaction
	7	map04151	PI3K-Akt signaling pathway	KEGG PATHWAY	7/585	419/22256	0.926536	1	Environmental Information Processing	Signal transduction
	6	map04015	Rap1 signaling pathway	KEGG PATHWAY	6/585	387/22256	0.943047	1	Environmental Information Processing	Signal transduction
	1	map04370	VEGF signaling pathway	KEGG PATHWAY	1/585	111/22256	0.948393	1	Environmental Information Processing	Signal transduction
	3	map04070	Phosphatidylinositol signaling system	KEGG PATHWAY	3/585	238/22256	0.951453	1	Environmental Information Processing	Signal transduction
	1	map04012	ErbB signaling pathway	KEGG PATHWAY	1/585	144/22256	0.978682	1	Environmental Information Processing	Signal transduction
	2	map04310	Wnt signaling pathway	KEGG PATHWAY	2/585	220/22256	0.980623	1	Environmental Information Processing	Signal transduction
	2	map04390	Hippo signaling pathway	KEGG PATHWAY	2/585	228/22256	0.983884	1	Environmental Information Processing	Signal transduction
	1	map04668	TNF signaling pathway	KEGG PATHWAY	1/585	165/22256	0.987864	1	Environmental Information Processing	Signal transduction
	2	map04013	MAPK signaling pathway - fly	KEGG PATHWAY	2/585	256/22256	0.991607	1	Environmental Information Processing	Signal transduction
	1	map04071	Sphingolipid signaling pathway	KEGG PATHWAY	1/585	207/22256	0.996073	1	Environmental Information Processing	Signal transduction
	4	map03460	Fanconi anemia pathway	KEGG PATHWAY	4/585	86/22256	0.19037	0.837067	Genetic Information Processing	Replication and repair
	8	map03008	Ribosome biogenesis in eukaryotes	KEGG PATHWAY	8/585	243/22256	0.309118	1	Genetic Information Processing	Translation
	3	map03430	Mismatch repair	KEGG PATHWAY	3/585	77/22256	0.329875	1	Genetic Information Processing	Replication and repair
	4	map03020	RNA polymerase	KEGG PATHWAY	4/585	129/22256	0.440994	1	Genetic Information Processing	Transcription
	6	map03018	RNA degradation	KEGG PATHWAY	6/585	213/22256	0.489747	1	Genetic Information Processing	Folding, sorting and degradation
	2	map03410	Base excision repair	KEGG PATHWAY	2/585	68/22256	0.536891	1	Genetic Information Processing	Replication and repair
	1	map03450	Non-homologous end-joining	KEGG PATHWAY	1/585	31/22256	0.562335	1	Genetic Information Processing	Replication and repair
	3	map03420	Nucleotide excision repair	KEGG PATHWAY	3/585	125/22256	0.641864	1	Genetic Information Processing	Replication and repair
	10	map03040	Spliceosome	KEGG PATHWAY	10/585	439/22256	0.720789	1	Genetic Information Processing	Transcription
	2	map03030	DNA replication	KEGG PATHWAY	2/585	101/22256	0.747818	1	Genetic Information Processing	Replication and repair
	3	map00970	Aminoacyl-tRNA biosynthesis	KEGG PATHWAY	3/585	168/22256	0.821581	1	Genetic Information Processing	Translation
	1	map03440	Homologous recombination	KEGG PATHWAY	1/585	83/22256	0.890845	1	Genetic Information Processing	Replication and repair
	1	map03022	Basal transcription factors	KEGG PATHWAY	1/585	87/22256	0.901917	1	Genetic Information Processing	Transcription
	2	map03050	Proteasome	KEGG PATHWAY	2/585	149/22256	0.905857	1	Genetic Information Processing	Folding, sorting and degradation
	7	map03013	RNA transport	KEGG PATHWAY	7/585	471/22256	0.966123	1	Genetic Information Processing	Translation
	3	map04120	Ubiquitin mediated proteolysis	KEGG PATHWAY	3/585	301/22256	0.986586	1	Genetic Information Processing	Folding, sorting and degradation
	2	map03015	mRNA surveillance pathway	KEGG PATHWAY	2/585	250/22256	0.990339	1	Genetic Information Processing	Translation
	5	map04141	Protein processing in endoplasmic reticulum	KEGG PATHWAY	5/585	526/22256	0.998296	1	Genetic Information Processing	Folding, sorting and degradation
	8	map03010	Ribosome	KEGG PATHWAY	8/585	758/22256	0.999376	1	Genetic Information Processing	Translation
	39	map05016	Huntington disease	KEGG PATHWAY	39/585	835/22256	0.000408104	0.0152529	Human Diseases	Neurodegenerative disease
	24	map05012	Parkinson disease	KEGG PATHWAY	24/585	445/22256	0.000778858	0.0232879	Human Diseases	Neurodegenerative disease
	34	map05010	Alzheimer disease	KEGG PATHWAY	34/585	877/22256	0.0159729	0.217086	Human Diseases	Neurodegenerative disease
	18	map04932	Non-alcoholic fatty liver disease	KEGG PATHWAY	18/585	427/22256	0.0343586	0.331394	Human Diseases	Endocrine and metabolic disease
	3	map04940	Type I diabetes mellitus	KEGG PATHWAY	3/585	29/22256	0.0397956	0.360572	Human Diseases	Endocrine and metabolic disease
	7	map04930	Type II diabetes mellitus	KEGG PATHWAY	7/585	124/22256	0.0455158	0.378034	Human Diseases	Endocrine and metabolic disease
	5	map05014	Amyotrophic lateral sclerosis	KEGG PATHWAY	5/585	82/22256	0.0648399	0.472857	Human Diseases	Neurodegenerative disease
	4	map05020	Prion disease	KEGG PATHWAY	4/585	62/22256	0.0800867	0.570141	Human Diseases	Neurodegenerative disease
	5	map05031	Amphetamine addiction	KEGG PATHWAY	5/585	94/22256	0.101835	0.647847	Human Diseases	Substance dependence
	7	map05204	Chemical carcinogenesis	KEGG PATHWAY	7/585	163/22256	0.138884	0.703835	Human Diseases	Cancer: overview
	3	map05030	Cocaine addiction	KEGG PATHWAY	3/585	61/22256	0.215971	0.872641	Human Diseases	Substance dependence
	4	map05032	Morphine addiction	KEGG PATHWAY	4/585	90/22256	0.212073	0.880694	Human Diseases	Substance dependence
	6	map05230	Central carbon metabolism in cancer	KEGG PATHWAY	6/585	153/22256	0.215636	0.883222	Human Diseases	Cancer: overview
	7	map05034	Alcoholism	KEGG PATHWAY	7/585	190/22256	0.234331	0.886899	Human Diseases	Substance dependence
	1	map05340	Primary immunodeficiency	KEGG PATHWAY	1/585	11/22256	0.25403	0.926281	Human Diseases	Immune disease
	1	map05150	Staphylococcus aureus infection	KEGG PATHWAY	1/585	13/22256	0.29275	1	Human Diseases	Infectious disease: bacterial
	5	map05120	Epithelial cell signaling in Helicobacter pylori infection	KEGG PATHWAY	5/585	138/22256	0.297584	1	Human Diseases	Infectious disease: bacterial
	11	map05168	Herpes simplex virus 1 infection	KEGG PATHWAY	11/585	346/22256	0.302939	1	Human Diseases	Infectious disease: viral
	13	map05203	Viral carcinogenesis	KEGG PATHWAY	13/585	424/22256	0.32502	1	Human Diseases	Cancer: overview
	5	map05110	Vibrio cholerae infection	KEGG PATHWAY	5/585	147/22256	0.34412	1	Human Diseases	Infectious disease: bacterial
	7	map05160	Hepatitis C	KEGG PATHWAY	7/585	219/22256	0.35389	1	Human Diseases	Infectious disease: viral
	1	map05033	Nicotine addiction	KEGG PATHWAY	1/585	19/22256	0.397281	1	Human Diseases	Substance dependence
	3	map05323	Rheumatoid arthritis	KEGG PATHWAY	3/585	88/22256	0.408677	1	Human Diseases	Immune disease
	3	map05133	Pertussis	KEGG PATHWAY	3/585	92/22256	0.436706	1	Human Diseases	Infectious disease: bacterial
	1	map04950	Maturity onset diabetes of the young	KEGG PATHWAY	1/585	25/22256	0.486385	1	Human Diseases	Endocrine and metabolic disease
	6	map04934	Cushing syndrome	KEGG PATHWAY	6/585	214/22256	0.494281	1	Human Diseases	Endocrine and metabolic disease
	5	map05414	Dilated cardiomyopathy	KEGG PATHWAY	5/585	179/22256	0.508569	1	Human Diseases	Cardiovascular disease
	6	map01524	Platinum drug resistance	KEGG PATHWAY	6/585	218/22256	0.512276	1	Human Diseases	Drug resistance: antineoplastic
	4	map05214	Glioma	KEGG PATHWAY	4/585	142/22256	0.515104	1	Human Diseases	Cancer: specific types
	6	map04931	Insulin resistance	KEGG PATHWAY	6/585	219/22256	0.516737	1	Human Diseases	Endocrine and metabolic disease
	4	map01522	Endocrine resistance	KEGG PATHWAY	4/585	182/22256	0.708054	1	Human Diseases	Drug resistance: antineoplastic
	2	map01523	Antifolate resistance	KEGG PATHWAY	2/585	97/22256	0.72751	1	Human Diseases	Drug resistance: antineoplastic
	5	map05202	Transcriptional misregulation in cancer	KEGG PATHWAY	5/585	231/22256	0.729455	1	Human Diseases	Cancer: overview
	9	map05130	Pathogenic Escherichia coli infection	KEGG PATHWAY	9/585	402/22256	0.732968	1	Human Diseases	Infectious disease: bacterial
	7	map05418	Fluid shear stress and atherosclerosis	KEGG PATHWAY	7/585	322/22256	0.745404	1	Human Diseases	Cardiovascular disease
	2	map05218	Melanoma	KEGG PATHWAY	2/585	103/22256	0.757476	1	Human Diseases	Cancer: specific types
	2	map05140	Leishmaniasis	KEGG PATHWAY	2/585	111/22256	0.792969	1	Human Diseases	Infectious disease: parasitic
	4	map05146	Amoebiasis	KEGG PATHWAY	4/585	208/22256	0.799658	1	Human Diseases	Infectious disease: parasitic
	2	map05221	Acute myeloid leukemia	KEGG PATHWAY	2/585	119/22256	0.823798	1	Human Diseases	Cancer: specific types
	3	map05134	Legionellosis	KEGG PATHWAY	3/585	178/22256	0.85024	1	Human Diseases	Infectious disease: bacterial
	7	map05206	MicroRNAs in cancer	KEGG PATHWAY	7/585	371/22256	0.859037	1	Human Diseases	Cancer: overview
	11	map05165	Human papillomavirus infection	KEGG PATHWAY	11/585	555/22256	0.866667	1	Human Diseases	Infectious disease: viral
	3	map05410	Hypertrophic cardiomyopathy	KEGG PATHWAY	3/585	185/22256	0.86784	1	Human Diseases	Cardiovascular disease
	1	map05416	Viral myocarditis	KEGG PATHWAY	1/585	76/22256	0.868382	1	Human Diseases	Cardiovascular disease
	2	map01521	EGFR tyrosine kinase inhibitor resistance	KEGG PATHWAY	2/585	140/22256	0.886006	1	Human Diseases	Drug resistance: antineoplastic
	6	map05225	Hepatocellular carcinoma	KEGG PATHWAY	6/585	343/22256	0.890319	1	Human Diseases	Cancer: specific types
	2	map05220	Chronic myeloid leukemia	KEGG PATHWAY	2/585	142/22256	0.890727	1	Human Diseases	Cancer: specific types
	2	map05213	Endometrial cancer	KEGG PATHWAY	2/585	143/22256	0.893019	1	Human Diseases	Cancer: specific types
	2	map05235	PD-L1 expression and PD-1 checkpoint pathway in cancer	KEGG PATHWAY	2/585	143/22256	0.893019	1	Human Diseases	Cancer: overview
	2	map05212	Pancreatic cancer	KEGG PATHWAY	2/585	144/22256	0.895266	1	Human Diseases	Cancer: specific types
	3	map05224	Breast cancer	KEGG PATHWAY	3/585	201/22256	0.901376	1	Human Diseases	Cancer: specific types
	3	map05215	Prostate cancer	KEGG PATHWAY	3/585	202/22256	0.903193	1	Human Diseases	Cancer: specific types
	5	map05164	Influenza A	KEGG PATHWAY	5/585	304/22256	0.904414	1	Human Diseases	Infectious disease: viral
	5	map05163	Human cytomegalovirus infection	KEGG PATHWAY	5/585	310/22256	0.912977	1	Human Diseases	Infectious disease: viral
	3	map05152	Tuberculosis	KEGG PATHWAY	3/585	213/22256	0.921273	1	Human Diseases	Infectious disease: bacterial
	2	map05211	Renal cell carcinoma	KEGG PATHWAY	2/585	163/22256	0.930424	1	Human Diseases	Cancer: specific types
	3	map05226	Gastric cancer	KEGG PATHWAY	3/585	224/22256	0.936217	1	Human Diseases	Cancer: specific types
	1	map05223	Non-small cell lung cancer	KEGG PATHWAY	1/585	109/22256	0.945555	1	Human Diseases	Cancer: specific types
	2	map05210	Colorectal cancer	KEGG PATHWAY	2/585	178/22256	0.949964	1	Human Diseases	Cancer: specific types
	3	map05167	Kaposi sarcoma-associated herpesvirus infection	KEGG PATHWAY	3/585	254/22256	0.964685	1	Human Diseases	Infectious disease: viral
	1	map05412	Arrhythmogenic right ventricular cardiomyopathy	KEGG PATHWAY	1/585	128/22256	0.967268	1	Human Diseases	Cardiovascular disease
	12	map05200	Pathways in cancer	KEGG PATHWAY	12/585	732/22256	0.972585	1	Human Diseases	Cancer: overview
	2	map05162	Measles	KEGG PATHWAY	2/585	220/22256	0.980623	1	Human Diseases	Infectious disease: viral
	1	map04933	AGE-RAGE signaling pathway in diabetic complications	KEGG PATHWAY	1/585	158/22256	0.985356	1	Human Diseases	Endocrine and metabolic disease
	2	map05017	Spinocerebellar ataxia	KEGG PATHWAY	2/585	233/22256	0.985644	1	Human Diseases	Neurodegenerative disease
	1	map05145	Toxoplasmosis	KEGG PATHWAY	1/585	163/22256	0.987194	1	Human Diseases	Infectious disease: parasitic
	3	map05169	Epstein-Barr virus infection	KEGG PATHWAY	3/585	315/22256	0.990029	1	Human Diseases	Infectious disease: viral
	5	map05205	Proteoglycans in cancer	KEGG PATHWAY	5/585	440/22256	0.990918	1	Human Diseases	Cancer: overview
	2	map05161	Hepatitis B	KEGG PATHWAY	2/585	255/22256	0.991407	1	Human Diseases	Infectious disease: viral
	1	map05231	Choline metabolism in cancer	KEGG PATHWAY	1/585	178/22256	0.991439	1	Human Diseases	Cancer: overview
	1	map05142	Chagas disease	KEGG PATHWAY	1/585	189/22256	0.993629	1	Human Diseases	Infectious disease: parasitic
	1	map05100	Bacterial invasion of epithelial cells	KEGG PATHWAY	1/585	202/22256	0.995508	1	Human Diseases	Infectious disease: bacterial
	3	map05170	Human immunodeficiency virus 1 infection	KEGG PATHWAY	3/585	357/22256	0.995981	1	Human Diseases	Infectious disease: viral
	1	map05222	Small cell lung cancer	KEGG PATHWAY	1/585	216/22256	0.996917	1	Human Diseases	Cancer: specific types
	4	map05166	Human T-cell leukemia virus 1 infection	KEGG PATHWAY	4/585	442/22256	0.997371	1	Human Diseases	Infectious disease: viral
	4	map05132	Salmonella infection	KEGG PATHWAY	4/585	479/22256	0.998795	1	Human Diseases	Infectious disease: bacterial
	5	map05131	Shigellosis	KEGG PATHWAY	5/585	549/22256	0.99893	1	Human Diseases	Infectious disease: bacterial
	1	map05135	Yersinia infection	KEGG PATHWAY	1/585	270/22256	0.99928	1	Human Diseases	Infectious disease: bacterial
	6	map00290	Valine, leucine and isoleucine biosynthesis	KEGG PATHWAY	6/585	10/22256	6.17e-08	1.85e-05	Metabolism	Amino acid metabolism
	16	map00630	Glyoxylate and dicarboxylate metabolism	KEGG PATHWAY	16/585	126/22256	2.09e-07	3.13e-05	Metabolism	Carbohydrate metabolism
	16	map00620	Pyruvate metabolism	KEGG PATHWAY	16/585	162/22256	6.13e-06	0.00061136	Metabolism	Carbohydrate metabolism
	13	map00513	Various types of N-glycan biosynthesis	KEGG PATHWAY	13/585	125/22256	2.6e-05	0.00194539	Metabolism	Glycan biosynthesis and metabolism
	14	map00270	Cysteine and methionine metabolism	KEGG PATHWAY	14/585	147/22256	3.48e-05	0.00207877	Metabolism	Amino acid metabolism
	25	map00190	Oxidative phosphorylation	KEGG PATHWAY	25/585	433/22256	0.000222944	0.00952288	Metabolism	Energy metabolism
	11	map00020	Citrate cycle (TCA cycle)	KEGG PATHWAY	11/585	147/22256	0.0017822	0.0380626	Metabolism	Carbohydrate metabolism
	10	map00260	Glycine, serine and threonine metabolism	KEGG PATHWAY	10/585	134/22256	0.00289103	0.054026	Metabolism	Amino acid metabolism
	6	map00350	Tyrosine metabolism	KEGG PATHWAY	6/585	60/22256	0.00483735	0.0850805	Metabolism	Amino acid metabolism
	7	map00380	Tryptophan metabolism	KEGG PATHWAY	7/585	93/22256	0.011333	0.178345	Metabolism	Amino acid metabolism
	11	map00010	Glycolysis / Gluconeogenesis	KEGG PATHWAY	11/585	202/22256	0.0182512	0.237266	Metabolism	Carbohydrate metabolism
	2	map00601	Glycosphingolipid biosynthesis - lacto and neolacto series	KEGG PATHWAY	2/585	9/22256	0.021968	0.262737	Metabolism	Glycan biosynthesis and metabolism
	6	map00511	Other glycan degradation	KEGG PATHWAY	6/585	84/22256	0.0232787	0.267705	Metabolism	Glycan biosynthesis and metabolism
	14	map00230	Purine metabolism	KEGG PATHWAY	14/585	310/22256	0.0356413	0.333023	Metabolism	Nucleotide metabolism
	3	map00730	Thiamine metabolism	KEGG PATHWAY	3/585	30/22256	0.043381	0.381498	Metabolism	Metabolism of cofactors and vitamins
	4	map00910	Nitrogen metabolism	KEGG PATHWAY	4/585	51/22256	0.0447252	0.382081	Metabolism	Energy metabolism
	2	map00515	Mannose type O-glycan biosynthesis	KEGG PATHWAY	2/585	14/22256	0.0509378	0.411632	Metabolism	Glycan biosynthesis and metabolism
	8	map00980	Metabolism of xenobiotics by cytochrome P450	KEGG PATHWAY	8/585	162/22256	0.064706	0.483677	Metabolism	Xenobiotics biodegradation and metabolism
	7	map00982	Drug metabolism - cytochrome P450	KEGG PATHWAY	7/585	146/22256	0.0910077	0.59155	Metabolism	Xenobiotics biodegradation and metabolism
	2	map00603	Glycosphingolipid biosynthesis - globo and isoglobo series	KEGG PATHWAY	2/585	22/22256	0.112861	0.67491	Metabolism	Glycan biosynthesis and metabolism
	1	map00533	Glycosaminoglycan biosynthesis - keratan sulfate	KEGG PATHWAY	1/585	5/22256	0.124706	0.70353	Metabolism	Glycan biosynthesis and metabolism
	3	map00220	Arginine biosynthesis	KEGG PATHWAY	3/585	49/22256	0.137737	0.710058	Metabolism	Amino acid metabolism
	2	map00430	Taurine and hypotaurine metabolism	KEGG PATHWAY	2/585	29/22256	0.17649	0.799551	Metabolism	Metabolism of other amino acids
	2	map00360	Phenylalanine metabolism	KEGG PATHWAY	2/585	31/22256	0.195575	0.847491	Metabolism	Amino acid metabolism
	5	map00051	Fructose and mannose metabolism	KEGG PATHWAY	5/585	118/22256	0.199565	0.852426	Metabolism	Carbohydrate metabolism
	5	map00510	N-Glycan biosynthesis	KEGG PATHWAY	5/585	120/22256	0.208854	0.879539	Metabolism	Glycan biosynthesis and metabolism
	6	map00040	Pentose and glucuronate interconversions	KEGG PATHWAY	6/585	155/22256	0.224049	0.893211	Metabolism	Carbohydrate metabolism
	1	map00785	Lipoic acid metabolism	KEGG PATHWAY	1/585	10/22256	0.233884	0.896554	Metabolism	Metabolism of cofactors and vitamins
	1	map00780	Biotin metabolism	KEGG PATHWAY	1/585	12/22256	0.273648	0.974056	Metabolism	Metabolism of cofactors and vitamins
	3	map00062	Fatty acid elongation	KEGG PATHWAY	3/585	72/22256	0.293796	1	Metabolism	Lipid metabolism
	6	map00561	Glycerolipid metabolism	KEGG PATHWAY	6/585	175/22256	0.312989	1	Metabolism	Lipid metabolism
	4	map00061	Fatty acid biosynthesis	KEGG PATHWAY	4/585	111/22256	0.334	1	Metabolism	Lipid metabolism
	9	map00983	Drug metabolism - other enzymes	KEGG PATHWAY	9/585	299/22256	0.387377	1	Metabolism	Xenobiotics biodegradation and metabolism
	4	map00250	Alanine, aspartate and glutamate metabolism	KEGG PATHWAY	4/585	120/22256	0.387799	1	Metabolism	Amino acid metabolism
	3	map01040	Biosynthesis of unsaturated fatty acids	KEGG PATHWAY	3/585	86/22256	0.394503	1	Metabolism	Lipid metabolism
	7	map00480	Glutathione metabolism	KEGG PATHWAY	7/585	231/22256	0.405418	1	Metabolism	Metabolism of other amino acids
	1	map00400	Phenylalanine, tyrosine and tryptophan biosynthesis	KEGG PATHWAY	1/585	20/22256	0.413137	1	Metabolism	Amino acid metabolism
	2	map00563	Glycosylphosphatidylinositol (GPI)-anchor biosynthesis	KEGG PATHWAY	2/585	54/22256	0.416923	1	Metabolism	Glycan biosynthesis and metabolism
	2	map00100	Steroid biosynthesis	KEGG PATHWAY	2/585	59/22256	0.46168	1	Metabolism	Lipid metabolism
	1	map00604	Glycosphingolipid biosynthesis - ganglio series	KEGG PATHWAY	1/585	26/22256	0.4999	1	Metabolism	Glycan biosynthesis and metabolism
	4	map00052	Galactose metabolism	KEGG PATHWAY	4/585	148/22256	0.547754	1	Metabolism	Carbohydrate metabolism
	2	map00514	Other types of O-glycan biosynthesis	KEGG PATHWAY	2/585	71/22256	0.560305	1	Metabolism	Glycan biosynthesis and metabolism
	3	map00240	Pyrimidine metabolism	KEGG PATHWAY	3/585	112/22256	0.567536	1	Metabolism	Nucleotide metabolism
	3	map00410	beta-Alanine metabolism	KEGG PATHWAY	3/585	114/22256	0.57957	1	Metabolism	Metabolism of other amino acids
	1	map00650	Butanoate metabolism	KEGG PATHWAY	1/585	37/22256	0.62707	1	Metabolism	Carbohydrate metabolism
	3	map00790	Folate biosynthesis	KEGG PATHWAY	3/585	125/22256	0.641864	1	Metabolism	Metabolism of cofactors and vitamins
	1	map00592	alpha-Linolenic acid metabolism	KEGG PATHWAY	1/585	39/22256	0.64645	1	Metabolism	Lipid metabolism
	1	map00130	Ubiquinone and other terpenoid-quinone biosynthesis	KEGG PATHWAY	1/585	40/22256	0.655759	1	Metabolism	Metabolism of cofactors and vitamins
	3	map00860	Porphyrin and chlorophyll metabolism	KEGG PATHWAY	3/585	128/22256	0.657681	1	Metabolism	Metabolism of cofactors and vitamins
	2	map00140	Steroid hormone biosynthesis	KEGG PATHWAY	2/585	87/22256	0.670648	1	Metabolism	Lipid metabolism
	1	map00340	Histidine metabolism	KEGG PATHWAY	1/585	46/22256	0.706696	1	Metabolism	Amino acid metabolism
	4	map00310	Lysine degradation	KEGG PATHWAY	4/585	184/22256	0.716054	1	Metabolism	Amino acid metabolism
	2	map00640	Propanoate metabolism	KEGG PATHWAY	2/585	96/22256	0.722221	1	Metabolism	Carbohydrate metabolism
	2	map00981	Insect hormone biosynthesis	KEGG PATHWAY	2/585	98/22256	0.732713	1	Metabolism	Metabolism of terpenoids and polyketides
	2	map00330	Arginine and proline metabolism	KEGG PATHWAY	2/585	103/22256	0.757476	1	Metabolism	Amino acid metabolism
	2	map00830	Retinol metabolism	KEGG PATHWAY	2/585	104/22256	0.762184	1	Metabolism	Metabolism of cofactors and vitamins
	1	map00232	Caffeine metabolism	KEGG PATHWAY	1/585	54/22256	0.7631	1	Metabolism	Biosynthesis of other secondary metabolites
	1	map00770	Pantothenate and CoA biosynthesis	KEGG PATHWAY	1/585	56/22256	0.77542	1	Metabolism	Metabolism of cofactors and vitamins
	1	map00900	Terpenoid backbone biosynthesis	KEGG PATHWAY	1/585	56/22256	0.77542	1	Metabolism	Metabolism of terpenoids and polyketides
	1	map00670	One carbon pool by folate	KEGG PATHWAY	1/585	62/22256	0.808673	1	Metabolism	Metabolism of cofactors and vitamins
	1	map00531	Glycosaminoglycan degradation	KEGG PATHWAY	1/585	63/22256	0.813716	1	Metabolism	Glycan biosynthesis and metabolism
	2	map00071	Fatty acid degradation	KEGG PATHWAY	2/585	123/22256	0.837613	1	Metabolism	Lipid metabolism
	1	map00590	Arachidonic acid metabolism	KEGG PATHWAY	1/585	71/22256	0.849565	1	Metabolism	Lipid metabolism
	2	map00030	Pentose phosphate pathway	KEGG PATHWAY	2/585	131/22256	0.86234	1	Metabolism	Carbohydrate metabolism
	2	map00564	Glycerophospholipid metabolism	KEGG PATHWAY	2/585	141/22256	0.88839	1	Metabolism	Lipid metabolism
	2	map00053	Ascorbate and aldarate metabolism	KEGG PATHWAY	2/585	142/22256	0.890727	1	Metabolism	Carbohydrate metabolism
	1	map00280	Valine, leucine and isoleucine degradation	KEGG PATHWAY	1/585	127/22256	0.966379	1	Metabolism	Amino acid metabolism
	1	map00520	Amino sugar and nucleotide sugar metabolism	KEGG PATHWAY	1/585	197/22256	0.994861	1	Metabolism	Carbohydrate metabolism
	8	map04913	Ovarian steroidogenesis	KEGG PATHWAY	8/585	57/22256	0.00011546	0.00575376	Organismal Systems	Endocrine system
	16	map04213	Longevity regulating pathway - multiple species	KEGG PATHWAY	16/585	241/22256	0.000682166	0.0226631	Organismal Systems	Aging
	10	map04976	Bile secretion	KEGG PATHWAY	10/585	114/22256	0.000858438	0.0233339	Organismal Systems	Digestive system
	17	map04212	Longevity regulating pathway - worm	KEGG PATHWAY	17/585	284/22256	0.0014751	0.0367545	Organismal Systems	Aging
	29	map04714	Thermogenesis	KEGG PATHWAY	29/585	608/22256	0.00160119	0.0368273	Organismal Systems	Environmental adaptation
	4	map04742	Taste transduction	KEGG PATHWAY	4/585	22/22256	0.00237097	0.0472612	Organismal Systems	Sensory system
	12	map04211	Longevity regulating pathway	KEGG PATHWAY	12/585	210/22256	0.00989073	0.164296	Organismal Systems	Aging
	10	map04925	Aldosterone synthesis and secretion	KEGG PATHWAY	10/585	167/22256	0.0130951	0.195772	Organismal Systems	Endocrine system
	10	map04750	Inflammatory mediator regulation of TRP channels	KEGG PATHWAY	10/585	172/22256	0.0158138	0.225159	Organismal Systems	Sensory system
	11	map04260	Cardiac muscle contraction	KEGG PATHWAY	11/585	204/22256	0.0194791	0.242677	Organismal Systems	Circulatory system
	6	map04927	Cortisol synthesis and secretion	KEGG PATHWAY	6/585	88/22256	0.0284667	0.303984	Organismal Systems	Endocrine system
	6	map04727	GABAergic synapse	KEGG PATHWAY	6/585	91/22256	0.0328214	0.32712	Organismal Systems	Nervous system
	10	map04922	Glucagon signaling pathway	KEGG PATHWAY	10/585	193/22256	0.0319313	0.329222	Organismal Systems	Endocrine system
	10	map04723	Retrograde endocannabinoid signaling	KEGG PATHWAY	10/585	210/22256	0.0515412	0.405548	Organismal Systems	Nervous system
	6	map04724	Glutamatergic synapse	KEGG PATHWAY	6/585	106/22256	0.0609192	0.467047	Organismal Systems	Nervous system
	4	map04977	Vitamin digestion and absorption	KEGG PATHWAY	4/585	63/22256	0.0838312	0.569671	Organismal Systems	Digestive system
	4	map04740	Olfactory transduction	KEGG PATHWAY	4/585	62/22256	0.0800867	0.570141	Organismal Systems	Sensory system
	6	map04971	Gastric acid secretion	KEGG PATHWAY	6/585	117/22256	0.0884431	0.587656	Organismal Systems	Digestive system
	6	map04970	Salivary secretion	KEGG PATHWAY	6/585	123/22256	0.105892	0.646156	Organismal Systems	Digestive system
	5	map04726	Serotonergic synapse	KEGG PATHWAY	5/585	95/22256	0.105311	0.656002	Organismal Systems	Nervous system
	3	map04964	Proximal tubule bicarbonate reclamation	KEGG PATHWAY	3/585	45/22256	0.114263	0.669896	Organismal Systems	Excretory system
	4	map04975	Fat digestion and absorption	KEGG PATHWAY	4/585	76/22256	0.139705	0.696197	Organismal Systems	Digestive system
	6	map04911	Insulin secretion	KEGG PATHWAY	6/585	132/22256	0.135117	0.70877	Organismal Systems	Endocrine system
	4	map04961	Endocrine and other factor-regulated calcium reabsorption	KEGG PATHWAY	4/585	75/22256	0.13497	0.720644	Organismal Systems	Excretory system
	8	map04261	Adrenergic signaling in cardiomyocytes	KEGG PATHWAY	8/585	192/22256	0.134603	0.73175	Organismal Systems	Circulatory system
	2	map04744	Phototransduction	KEGG PATHWAY	2/585	27/22256	0.157727	0.748577	Organismal Systems	Sensory system
	3	map04966	Collecting duct acid secretion	KEGG PATHWAY	3/585	52/22256	0.156318	0.753856	Organismal Systems	Excretory system
	8	map04974	Protein digestion and absorption	KEGG PATHWAY	8/585	199/22256	0.154937	0.759445	Organismal Systems	Digestive system
	5	map04960	Aldosterone-regulated sodium reabsorption	KEGG PATHWAY	5/585	113/22256	0.177	0.789898	Organismal Systems	Excretory system
	4	map04720	Long-term potentiation	KEGG PATHWAY	4/585	95/22256	0.2401	0.886294	Organismal Systems	Nervous system
	12	map04910	Insulin signaling pathway	KEGG PATHWAY	12/585	356/22256	0.229269	0.890279	Organismal Systems	Endocrine system
	7	map04979	Cholesterol metabolism	KEGG PATHWAY	7/585	188/22256	0.226596	0.891478	Organismal Systems	Digestive system
	7	map03320	PPAR signaling pathway	KEGG PATHWAY	7/585	198/22256	0.266089	0.95856	Organismal Systems	Endocrine system
	5	map04728	Dopaminergic synapse	KEGG PATHWAY	5/585	141/22256	0.313003	0.995617	Organismal Systems	Nervous system
	5	map04923	Regulation of lipolysis in adipocytes	KEGG PATHWAY	5/585	140/22256	0.307851	1	Organismal Systems	Endocrine system
	4	map04924	Renin secretion	KEGG PATHWAY	4/585	110/22256	0.328028	1	Organismal Systems	Endocrine system
	5	map04713	Circadian entrainment	KEGG PATHWAY	5/585	146/22256	0.338915	1	Organismal Systems	Environmental adaptation
	1	map04610	Complement and coagulation cascades	KEGG PATHWAY	1/585	19/22256	0.397281	1	Organismal Systems	Immune system
	4	map04916	Melanogenesis	KEGG PATHWAY	4/585	123/22256	0.405643	1	Organismal Systems	Endocrine system
	4	map04912	GnRH signaling pathway	KEGG PATHWAY	4/585	123/22256	0.405643	1	Organismal Systems	Endocrine system
	6	map04721	Synaptic vesicle cycle	KEGG PATHWAY	6/585	202/22256	0.439131	1	Organismal Systems	Nervous system
	3	map04962	Vasopressin-regulated water reabsorption	KEGG PATHWAY	3/585	103/22256	0.510872	1	Organismal Systems	Excretory system
	2	map04622	RIG-I-like receptor signaling pathway	KEGG PATHWAY	2/585	69/22256	0.54479	1	Organismal Systems	Immune system
	4	map04270	Vascular smooth muscle contraction	KEGG PATHWAY	4/585	149/22256	0.553084	1	Organismal Systems	Circulatory system
	3	map04928	Parathyroid hormone synthesis, secretion and action	KEGG PATHWAY	3/585	112/22256	0.567536	1	Organismal Systems	Endocrine system
	4	map04918	Thyroid hormone synthesis	KEGG PATHWAY	4/585	159/22256	0.604465	1	Organismal Systems	Endocrine system
	5	map04914	Progesterone-mediated oocyte maturation	KEGG PATHWAY	5/585	201/22256	0.611507	1	Organismal Systems	Endocrine system
	2	map04920	Adipocytokine signaling pathway	KEGG PATHWAY	2/585	79/22256	0.618533	1	Organismal Systems	Endocrine system
	1	map04710	Circadian rhythm	KEGG PATHWAY	1/585	38/22256	0.636889	1	Organismal Systems	Environmental adaptation
	5	map04921	Oxytocin signaling pathway	KEGG PATHWAY	5/585	209/22256	0.645682	1	Organismal Systems	Endocrine system
	6	map04915	Estrogen signaling pathway	KEGG PATHWAY	6/585	254/22256	0.660522	1	Organismal Systems	Endocrine system
	3	map04929	GnRH secretion	KEGG PATHWAY	3/585	129/22256	0.66284	1	Organismal Systems	Endocrine system
	2	map04978	Mineral absorption	KEGG PATHWAY	2/585	86/22256	0.664463	1	Organismal Systems	Digestive system
	4	map04625	C-type lectin receptor signaling pathway	KEGG PATHWAY	4/585	175/22256	0.678774	1	Organismal Systems	Immune system
	3	map04973	Carbohydrate digestion and absorption	KEGG PATHWAY	3/585	135/22256	0.692608	1	Organismal Systems	Digestive system
	2	map04745	Phototransduction - fly	KEGG PATHWAY	2/585	92/22256	0.700196	1	Organismal Systems	Sensory system
	5	map04972	Pancreatic secretion	KEGG PATHWAY	5/585	225/22256	0.70813	1	Organismal Systems	Digestive system
	4	map04361	Axon regeneration	KEGG PATHWAY	4/585	186/22256	0.723891	1	Organismal Systems	Development and regeneration
	4	map04935	Growth hormone synthesis, secretion and action	KEGG PATHWAY	4/585	186/22256	0.723891	1	Organismal Systems	Endocrine system
	1	map04730	Long-term depression	KEGG PATHWAY	1/585	55/22256	0.769342	1	Organismal Systems	Nervous system
	2	map04650	Natural killer cell mediated cytotoxicity	KEGG PATHWAY	2/585	107/22256	0.775836	1	Organismal Systems	Immune system
	3	map04725	Cholinergic synapse	KEGG PATHWAY	3/585	163/22256	0.805576	1	Organismal Systems	Nervous system
	6	map04919	Thyroid hormone signaling pathway	KEGG PATHWAY	6/585	311/22256	0.829754	1	Organismal Systems	Endocrine system
	1	map04640	Hematopoietic cell lineage	KEGG PATHWAY	1/585	67/22256	0.832596	1	Organismal Systems	Immune system
	2	map04917	Prolactin signaling pathway	KEGG PATHWAY	2/585	123/22256	0.837613	1	Organismal Systems	Endocrine system
	1	map04320	Dorso-ventral axis formation	KEGG PATHWAY	1/585	72/22256	0.853532	1	Organismal Systems	Development and regeneration
	4	map04722	Neurotrophin signaling pathway	KEGG PATHWAY	4/585	241/22256	0.880917	1	Organismal Systems	Nervous system
	2	map04612	Antigen processing and presentation	KEGG PATHWAY	2/585	142/22256	0.890727	1	Organismal Systems	Immune system
	3	map04670	Leukocyte transendothelial migration	KEGG PATHWAY	3/585	202/22256	0.903193	1	Organismal Systems	Immune system
	3	map04926	Relaxin signaling pathway	KEGG PATHWAY	3/585	206/22256	0.910163	1	Organismal Systems	Endocrine system
	3	map04062	Chemokine signaling pathway	KEGG PATHWAY	3/585	211/22256	0.918234	1	Organismal Systems	Immune system
	1	map04664	Fc epsilon RI signaling pathway	KEGG PATHWAY	1/585	103/22256	0.93607	1	Organismal Systems	Immune system
	1	map04662	B cell receptor signaling pathway	KEGG PATHWAY	1/585	121/22256	0.960517	1	Organismal Systems	Immune system
	2	map04624	Toll and Imd signaling pathway	KEGG PATHWAY	2/585	215/22256	0.978269	1	Organismal Systems	Immune system
	1	map04620	Toll-like receptor signaling pathway	KEGG PATHWAY	1/585	148/22256	0.980851	1	Organismal Systems	Immune system
	1	map04380	Osteoclast differentiation	KEGG PATHWAY	1/585	148/22256	0.980851	1	Organismal Systems	Development and regeneration
	1	map04660	T cell receptor signaling pathway	KEGG PATHWAY	1/585	150/22256	0.981851	1	Organismal Systems	Immune system
	3	map04611	Platelet activation	KEGG PATHWAY	3/585	292/22256	0.983798	1	Organismal Systems	Immune system
	1	map04621	NOD-like receptor signaling pathway	KEGG PATHWAY	1/585	174/22256	0.990468	1	Organismal Systems	Immune system
	3	map04360	Axon guidance	KEGG PATHWAY	3/585	325/22256	0.991949	1	Organismal Systems	Development and regeneration
	1	map04666	Fc gamma R-mediated phagocytosis	KEGG PATHWAY	1/585	181/22256	0.992102	1	Organismal Systems	Immune system
B	41	map04142	Lysosome	KEGG PATHWAY	41/705	437/22256	6.44e-10	1.97e-07	Cellular Processes	Transport and catabolism
	25	map04530	Tight junction	KEGG PATHWAY	25/705	303/22256	1.39e-05	0.000608065	Cellular Processes	Cellular community - eukaryotes
	27	map04810	Regulation of actin cytoskeleton	KEGG PATHWAY	27/705	387/22256	0.000119057	0.00303595	Cellular Processes	Cell motility
	26	map04144	Endocytosis	KEGG PATHWAY	26/705	436/22256	0.00164236	0.0201025	Cellular Processes	Transport and catabolism
	20	map04145	Phagosome	KEGG PATHWAY	20/705	347/22256	0.00771183	0.0605082	Cellular Processes	Transport and catabolism
	22	map04510	Focal adhesion	KEGG PATHWAY	22/705	439/22256	0.0238492	0.162174	Cellular Processes	Cellular community - eukaryotes
	7	map04540	Gap junction	KEGG PATHWAY	7/705	157/22256	0.230932	0.654306	Cellular Processes	Cellular community - eukaryotes
	11	map04218	Cellular senescence	KEGG PATHWAY	11/705	285/22256	0.294656	0.721318	Cellular Processes	Cell growth and death
	3	map04215	Apoptosis - multiple species	KEGG PATHWAY	3/705	61/22256	0.304644	0.72829	Cellular Processes	Cell growth and death
	6	map04217	Necroptosis	KEGG PATHWAY	6/705	188/22256	0.550242	0.940637	Cellular Processes	Cell growth and death
	4	map04137	Mitophagy - animal	KEGG PATHWAY	4/705	123/22256	0.549384	0.944446	Cellular Processes	Transport and catabolism
	5	map04214	Apoptosis - fly	KEGG PATHWAY	5/705	160/22256	0.575045	0.951156	Cellular Processes	Cell growth and death
	9	map04146	Peroxisome	KEGG PATHWAY	9/705	300/22256	0.612788	0.97157	Cellular Processes	Transport and catabolism
	9	map04210	Apoptosis	KEGG PATHWAY	9/705	306/22256	0.63624	0.988272	Cellular Processes	Cell growth and death
	2	map04216	Ferroptosis	KEGG PATHWAY	2/705	76/22256	0.698594	0.989674	Cellular Processes	Cell growth and death
	2	map04115	p53 signaling pathway	KEGG PATHWAY	2/705	87/22256	0.76683	1	Cellular Processes	Cell growth and death
	3	map04520	Adherens junction	KEGG PATHWAY	3/705	169/22256	0.906596	1	Cellular Processes	Cellular community - eukaryotes
	4	map04114	Oocyte meiosis	KEGG PATHWAY	4/705	223/22256	0.925755	1	Cellular Processes	Cell growth and death
	3	map04550	Signaling pathways regulating pluripotency of stem cells	KEGG PATHWAY	3/705	197/22256	0.951173	1	Cellular Processes	Cellular community - eukaryotes
	7	map04140	Autophagy - animal	KEGG PATHWAY	7/705	376/22256	0.955627	1	Cellular Processes	Transport and catabolism
	2	map04110	Cell cycle	KEGG PATHWAY	2/705	249/22256	0.997083	1	Cellular Processes	Cell growth and death
	16	map04080	Neuroactive ligand-receptor interaction	KEGG PATHWAY	16/705	162/22256	5.94e-05	0.00165201	Environmental Information Processing	Signaling molecules and interaction
	16	map04512	ECM-receptor interaction	KEGG PATHWAY	16/705	197/22256	0.000563581	0.00907661	Environmental Information Processing	Signaling molecules and interaction
	9	map04514	Cell adhesion molecules	KEGG PATHWAY	9/705	83/22256	0.00124099	0.017261	Environmental Information Processing	Signaling molecules and interaction
	20	map04151	PI3K-Akt signaling pathway	KEGG PATHWAY	20/705	419/22256	0.0461308	0.239255	Environmental Information Processing	Signal transduction
	16	map04010	MAPK signaling pathway	KEGG PATHWAY	16/705	340/22256	0.0759565	0.332039	Environmental Information Processing	Signal transduction
	5	map04064	NF-kappa B signaling pathway	KEGG PATHWAY	5/705	77/22256	0.097231	0.386399	Environmental Information Processing	Signal transduction
	8	map04668	TNF signaling pathway	KEGG PATHWAY	8/705	165/22256	0.154063	0.518057	Environmental Information Processing	Signal transduction
	16	map04024	cAMP signaling pathway	KEGG PATHWAY	16/705	400/22256	0.203061	0.603267	Environmental Information Processing	Signal transduction
	4	map04341	Hedgehog signaling pathway - fly	KEGG PATHWAY	4/705	74/22256	0.207224	0.609716	Environmental Information Processing	Signal transduction
	13	map04014	Ras signaling pathway	KEGG PATHWAY	13/705	322/22256	0.223555	0.639327	Environmental Information Processing	Signal transduction
	8	map04071	Sphingolipid signaling pathway	KEGG PATHWAY	8/705	207/22256	0.33421	0.720199	Environmental Information Processing	Signal transduction
	10	map04013	MAPK signaling pathway - fly	KEGG PATHWAY	10/705	256/22256	0.294513	0.726783	Environmental Information Processing	Signal transduction
	8	map04022	cGMP-PKG signaling pathway	KEGG PATHWAY	8/705	205/22256	0.324744	0.730675	Environmental Information Processing	Signal transduction
	5	map02010	ABC transporters	KEGG PATHWAY	5/705	117/22256	0.312869	0.730823	Environmental Information Processing	Membrane transport
	2	map04392	Hippo signaling pathway - multiple species	KEGG PATHWAY	2/705	42/22256	0.38588	0.792478	Environmental Information Processing	Signal transduction
	4	map04340	Hedgehog signaling pathway	KEGG PATHWAY	4/705	107/22256	0.440886	0.870395	Environmental Information Processing	Signal transduction
	13	map04015	Rap1 signaling pathway	KEGG PATHWAY	13/705	387/22256	0.454321	0.885492	Environmental Information Processing	Signal transduction
	7	map04371	Apelin signaling pathway	KEGG PATHWAY	7/705	207/22256	0.484244	0.887298	Environmental Information Processing	Signal transduction
	7	map04072	Phospholipase D signaling pathway	KEGG PATHWAY	7/705	215/22256	0.524274	0.922	Environmental Information Processing	Signal transduction
	4	map04350	TGF-beta signaling pathway	KEGG PATHWAY	4/705	121/22256	0.5364	0.932604	Environmental Information Processing	Signal transduction
	6	map04020	Calcium signaling pathway	KEGG PATHWAY	6/705	220/22256	0.700644	0.983473	Environmental Information Processing	Signal transduction
	4	map04012	ErbB signaling pathway	KEGG PATHWAY	4/705	144/22256	0.672955	0.994803	Environmental Information Processing	Signal transduction
	3	map04370	VEGF signaling pathway	KEGG PATHWAY	3/705	111/22256	0.687296	1	Environmental Information Processing	Signal transduction
	5	map04391	Hippo signaling pathway - fly	KEGG PATHWAY	5/705	193/22256	0.735424	1	Environmental Information Processing	Signal transduction
	3	map04630	JAK-STAT signaling pathway	KEGG PATHWAY	3/705	127/22256	0.770776	1	Environmental Information Processing	Signal transduction
	8	map04152	AMPK signaling pathway	KEGG PATHWAY	8/705	326/22256	0.814104	1	Environmental Information Processing	Signal transduction
	5	map04390	Hippo signaling pathway	KEGG PATHWAY	5/705	228/22256	0.851967	1	Environmental Information Processing	Signal transduction
	5	map04066	HIF-1 signaling pathway	KEGG PATHWAY	5/705	258/22256	0.914567	1	Environmental Information Processing	Signal transduction
	3	map04070	Phosphatidylinositol signaling system	KEGG PATHWAY	3/705	238/22256	0.982081	1	Environmental Information Processing	Signal transduction
	3	map04068	FoxO signaling pathway	KEGG PATHWAY	3/705	238/22256	0.982081	1	Environmental Information Processing	Signal transduction
	4	map04150	mTOR signaling pathway	KEGG PATHWAY	4/705	341/22256	0.995047	1	Environmental Information Processing	Signal transduction
	1	map04310	Wnt signaling pathway	KEGG PATHWAY	1/705	220/22256	0.999189	1	Environmental Information Processing	Signal transduction
	3	map03450	Non-homologous end-joining	KEGG PATHWAY	3/705	31/22256	0.07389	0.327686	Genetic Information Processing	Replication and repair
	2	map04130	SNARE interactions in vesicular transport	KEGG PATHWAY	2/705	47/22256	0.441228	0.865485	Genetic Information Processing	Folding, sorting and degradation
	3	map03030	DNA replication	KEGG PATHWAY	3/705	101/22256	0.624558	0.980076	Genetic Information Processing	Replication and repair
	4	map03050	Proteasome	KEGG PATHWAY	4/705	149/22256	0.698651	0.985195	Genetic Information Processing	Folding, sorting and degradation
	15	map04141	Protein processing in endoplasmic reticulum	KEGG PATHWAY	15/705	526/22256	0.697681	0.997619	Genetic Information Processing	Folding, sorting and degradation
	1	map03010	Ribosome	KEGG PATHWAY	1/705	758/22256	1	1	Genetic Information Processing	Translation
	7	map04120	Ubiquitin mediated proteolysis	KEGG PATHWAY	7/705	301/22256	0.843758	1	Genetic Information Processing	Folding, sorting and degradation
	1	map03060	Protein export	KEGG PATHWAY	1/705	59/22256	0.850685	1	Genetic Information Processing	Folding, sorting and degradation
	1	map03410	Base excision repair	KEGG PATHWAY	1/705	68/22256	0.888333	1	Genetic Information Processing	Replication and repair
	2	map00970	Aminoacyl-tRNA biosynthesis	KEGG PATHWAY	2/705	168/22256	0.971298	1	Genetic Information Processing	Translation
	1	map03020	RNA polymerase	KEGG PATHWAY	1/705	129/22256	0.984464	1	Genetic Information Processing	Transcription
	3	map03015	mRNA surveillance pathway	KEGG PATHWAY	3/705	250/22256	0.986766	1	Genetic Information Processing	Translation
	7	map03013	RNA transport	KEGG PATHWAY	7/705	471/22256	0.993116	1	Genetic Information Processing	Translation
	2	map03008	Ribosome biogenesis in eukaryotes	KEGG PATHWAY	2/705	243/22256	0.996531	1	Genetic Information Processing	Translation
	3	map03040	Spliceosome	KEGG PATHWAY	3/705	439/22256	0.999922	1	Genetic Information Processing	Transcription
	29	map05130	Pathogenic Escherichia coli infection	KEGG PATHWAY	29/705	402/22256	3.71e-05	0.00126262	Human Diseases	Infectious disease: bacterial
	13	map05140	Leishmaniasis	KEGG PATHWAY	13/705	111/22256	5.02e-05	0.00153647	Human Diseases	Infectious disease: parasitic
	11	map05133	Pertussis	KEGG PATHWAY	11/705	92/22256	0.000155849	0.00366844	Human Diseases	Infectious disease: bacterial
	15	map05145	Toxoplasmosis	KEGG PATHWAY	15/705	163/22256	0.000220064	0.00448931	Human Diseases	Infectious disease: parasitic
	13	map05204	Chemical carcinogenesis	KEGG PATHWAY	13/705	163/22256	0.00211197	0.0215421	Human Diseases	Cancer: overview
	18	map05135	Yersinia infection	KEGG PATHWAY	18/705	270/22256	0.00254101	0.0242984	Human Diseases	Infectious disease: bacterial
	19	map05164	Influenza A	KEGG PATHWAY	19/705	304/22256	0.00399251	0.0359326	Human Diseases	Infectious disease: viral
	11	map05120	Epithelial cell signaling in Helicobacter pylori infection	KEGG PATHWAY	11/705	138/22256	0.00452548	0.0395656	Human Diseases	Infectious disease: bacterial
	10	map05412	Arrhythmogenic right ventricular cardiomyopathy	KEGG PATHWAY	10/705	128/22256	0.00761106	0.061289	Human Diseases	Cardiovascular disease
	13	map05222	Small cell lung cancer	KEGG PATHWAY	13/705	216/22256	0.0206061	0.143306	Human Diseases	Cancer: specific types
	12	map05100	Bacterial invasion of epithelial cells	KEGG PATHWAY	12/705	202/22256	0.0278053	0.177259	Human Diseases	Infectious disease: bacterial
	26	map05165	Human papillomavirus infection	KEGG PATHWAY	26/705	555/22256	0.0313532	0.188119	Human Diseases	Infectious disease: viral
	11	map05410	Hypertrophic cardiomyopathy	KEGG PATHWAY	11/705	185/22256	0.034019	0.189269	Human Diseases	Cardiovascular disease
	2	map05340	Primary immunodeficiency	KEGG PATHWAY	2/705	11/22256	0.0455992	0.240575	Human Diseases	Immune disease
	20	map05203	Viral carcinogenesis	KEGG PATHWAY	20/705	424/22256	0.0509515	0.255593	Human Diseases	Cancer: overview
	10	map05231	Choline metabolism in cancer	KEGG PATHWAY	10/705	178/22256	0.0574871	0.279223	Human Diseases	Cancer: overview
	10	map05414	Dilated cardiomyopathy	KEGG PATHWAY	10/705	179/22256	0.0592516	0.283297	Human Diseases	Cardiovascular disease
	6	map05323	Rheumatoid arthritis	KEGG PATHWAY	6/705	88/22256	0.0605812	0.285198	Human Diseases	Immune disease
	2	map05321	Inflammatory bowel disease	KEGG PATHWAY	2/705	14/22256	0.0709027	0.323824	Human Diseases	Immune disease
	10	map05034	Alcoholism	KEGG PATHWAY	10/705	190/22256	0.0809939	0.349072	Human Diseases	Substance dependence
	8	map05110	Vibrio cholerae infection	KEGG PATHWAY	8/705	147/22256	0.095952	0.391484	Human Diseases	Infectious disease: bacterial
	19	map05205	Proteoglycans in cancer	KEGG PATHWAY	19/705	440/22256	0.108168	0.418982	Human Diseases	Cancer: overview
	20	map05132	Salmonella infection	KEGG PATHWAY	20/705	479/22256	0.128617	0.463023	Human Diseases	Infectious disease: bacterial
	4	map05030	Cocaine addiction	KEGG PATHWAY	4/705	61/22256	0.127577	0.464746	Human Diseases	Substance dependence
	22	map05131	Shigellosis	KEGG PATHWAY	22/705	549/22256	0.155049	0.515705	Human Diseases	Infectious disease: bacterial
	10	map05162	Measles	KEGG PATHWAY	10/705	220/22256	0.162022	0.533105	Human Diseases	Infectious disease: viral
	5	map01523	Antifolate resistance	KEGG PATHWAY	5/705	97/22256	0.194123	0.594017	Human Diseases	Drug resistance: antineoplastic
	4	map05416	Viral myocarditis	KEGG PATHWAY	4/705	76/22256	0.220573	0.636748	Human Diseases	Cardiovascular disease
	9	map05152	Tuberculosis	KEGG PATHWAY	9/705	213/22256	0.235256	0.65444	Human Diseases	Infectious disease: bacterial
	7	map05134	Legionellosis	KEGG PATHWAY	7/705	178/22256	0.334643	0.71609	Human Diseases	Infectious disease: bacterial
	6	map05220	Chronic myeloid leukemia	KEGG PATHWAY	6/705	142/22256	0.295044	0.716535	Human Diseases	Cancer: specific types
	5	map05221	Acute myeloid leukemia	KEGG PATHWAY	5/705	119/22256	0.32536	0.726716	Human Diseases	Cancer: specific types
	8	map05215	Prostate cancer	KEGG PATHWAY	8/705	202/22256	0.31064	0.736867	Human Diseases	Cancer: specific types
	10	map05161	Hepatitis B	KEGG PATHWAY	10/705	255/22256	0.290464	0.740682	Human Diseases	Infectious disease: viral
	2	map05216	Thyroid cancer	KEGG PATHWAY	2/705	34/22256	0.292987	0.740943	Human Diseases	Cancer: specific types
	2	map05219	Bladder cancer	KEGG PATHWAY	2/705	34/22256	0.292987	0.740943	Human Diseases	Cancer: specific types
	6	map04933	AGE-RAGE signaling pathway in diabetic complications	KEGG PATHWAY	6/705	158/22256	0.384888	0.795782	Human Diseases	Endocrine and metabolic disease
	4	map05223	Non-small cell lung cancer	KEGG PATHWAY	4/705	109/22256	0.45495	0.881106	Human Diseases	Cancer: specific types
	5	map05235	PD-L1 expression and PD-1 checkpoint pathway in cancer	KEGG PATHWAY	5/705	143/22256	0.47546	0.881763	Human Diseases	Cancer: overview
	3	map05014	Amyotrophic lateral sclerosis	KEGG PATHWAY	3/705	82/22256	0.483624	0.8915	Human Diseases	Neurodegenerative disease
	6	map05142	Chagas disease	KEGG PATHWAY	6/705	189/22256	0.555446	0.933882	Human Diseases	Infectious disease: parasitic
	1	map04950	Maturity onset diabetes of the young	KEGG PATHWAY	1/705	25/22256	0.552991	0.940085	Human Diseases	Endocrine and metabolic disease
	5	map05211	Renal cell carcinoma	KEGG PATHWAY	5/705	163/22256	0.591578	0.962887	Human Diseases	Cancer: specific types
	7	map05202	Transcriptional misregulation in cancer	KEGG PATHWAY	7/705	231/22256	0.600401	0.972077	Human Diseases	Cancer: overview
	1	map04940	Type I diabetes mellitus	KEGG PATHWAY	1/705	29/22256	0.607057	0.972562	Human Diseases	Endocrine and metabolic disease
	2	map05322	Systemic lupus erythematosus	KEGG PATHWAY	2/705	78/22256	0.712123	0.977173	Human Diseases	Immune disease
	21	map05200	Pathways in cancer	KEGG PATHWAY	21/705	732/22256	0.71071	0.979627	Human Diseases	Cancer: overview
	10	map05170	Human immunodeficiency virus 1 infection	KEGG PATHWAY	10/705	357/22256	0.697737	0.993058	Human Diseases	Infectious disease: viral
	4	map05212	Pancreatic cancer	KEGG PATHWAY	4/705	144/22256	0.672955	0.994803	Human Diseases	Cancer: specific types
	4	map05213	Endometrial cancer	KEGG PATHWAY	4/705	143/22256	0.667638	0.996572	Human Diseases	Cancer: specific types
	1	map05144	Malaria	KEGG PATHWAY	1/705	36/22256	0.686434	1	Human Diseases	Infectious disease: parasitic
	6	map05160	Hepatitis C	KEGG PATHWAY	6/705	219/22256	0.6965	1	Human Diseases	Infectious disease: viral
	6	map04931	Insulin resistance	KEGG PATHWAY	6/705	219/22256	0.6965	1	Human Diseases	Endocrine and metabolic disease
	7	map05167	Kaposi sarcoma-associated herpesvirus infection	KEGG PATHWAY	7/705	254/22256	0.697595	1	Human Diseases	Infectious disease: viral
	3	map04930	Type II diabetes mellitus	KEGG PATHWAY	3/705	124/22256	0.756657	1	Human Diseases	Endocrine and metabolic disease
	8	map05163	Human cytomegalovirus infection	KEGG PATHWAY	8/705	310/22256	0.769287	1	Human Diseases	Infectious disease: viral
	2	map05032	Morphine addiction	KEGG PATHWAY	2/705	90/22256	0.782948	1	Human Diseases	Substance dependence
	2	map05031	Amphetamine addiction	KEGG PATHWAY	2/705	94/22256	0.802912	1	Human Diseases	Substance dependence
	5	map04934	Cushing syndrome	KEGG PATHWAY	5/705	214/22256	0.811655	1	Human Diseases	Endocrine and metabolic disease
	11	map05166	Human T-cell leukemia virus 1 infection	KEGG PATHWAY	11/705	442/22256	0.831289	1	Human Diseases	Infectious disease: viral
	5	map05226	Gastric cancer	KEGG PATHWAY	5/705	224/22256	0.841249	1	Human Diseases	Cancer: specific types
	2	map05218	Melanoma	KEGG PATHWAY	2/705	103/22256	0.841968	1	Human Diseases	Cancer: specific types
	1	map05020	Prion disease	KEGG PATHWAY	1/705	62/22256	0.864465	1	Human Diseases	Neurodegenerative disease
	3	map05230	Central carbon metabolism in cancer	KEGG PATHWAY	3/705	153/22256	0.866902	1	Human Diseases	Cancer: overview
	7	map05169	Epstein-Barr virus infection	KEGG PATHWAY	7/705	315/22256	0.874302	1	Human Diseases	Infectious disease: viral
	7	map05418	Fluid shear stress and atherosclerosis	KEGG PATHWAY	7/705	322/22256	0.88762	1	Human Diseases	Cardiovascular disease
	8	map05206	MicroRNAs in cancer	KEGG PATHWAY	8/705	371/22256	0.904652	1	Human Diseases	Cancer: overview
	4	map01524	Platinum drug resistance	KEGG PATHWAY	4/705	218/22256	0.917627	1	Human Diseases	Drug resistance: antineoplastic
	2	map01521	EGFR tyrosine kinase inhibitor resistance	KEGG PATHWAY	2/705	140/22256	0.938971	1	Human Diseases	Drug resistance: antineoplastic
	2	map05214	Glioma	KEGG PATHWAY	2/705	142/22256	0.942124	1	Human Diseases	Cancer: specific types
	3	map05146	Amoebiasis	KEGG PATHWAY	3/705	208/22256	0.96248	1	Human Diseases	Infectious disease: parasitic
	2	map05210	Colorectal cancer	KEGG PATHWAY	2/705	178/22256	0.978196	1	Human Diseases	Cancer: specific types
	2	map01522	Endocrine resistance	KEGG PATHWAY	2/705	182/22256	0.98048	1	Human Diseases	Drug resistance: antineoplastic
	5	map05168	Herpes simplex virus 1 infection	KEGG PATHWAY	5/705	346/22256	0.986155	1	Human Diseases	Infectious disease: viral
	2	map05224	Breast cancer	KEGG PATHWAY	2/705	201/22256	0.988516	1	Human Diseases	Cancer: specific types
	4	map05225	Hepatocellular carcinoma	KEGG PATHWAY	4/705	343/22256	0.995285	1	Human Diseases	Cancer: specific types
	15	map05010	Alzheimer disease	KEGG PATHWAY	15/705	877/22256	0.997659	1	Human Diseases	Neurodegenerative disease
	5	map04932	Non-alcoholic fatty liver disease	KEGG PATHWAY	5/705	427/22256	0.99787	1	Human Diseases	Endocrine and metabolic disease
	1	map05017	Spinocerebellar ataxia	KEGG PATHWAY	1/705	233/22256	0.999469	1	Human Diseases	Neurodegenerative disease
	4	map05012	Parkinson disease	KEGG PATHWAY	4/705	445/22256	0.999654	1	Human Diseases	Neurodegenerative disease
	9	map05016	Huntington disease	KEGG PATHWAY	9/705	835/22256	0.999983	1	Human Diseases	Neurodegenerative disease
	18	map00040	Pentose and glucuronate interconversions	KEGG PATHWAY	18/705	155/22256	2.16e-06	0.000220262	Metabolism	Carbohydrate metabolism
	26	map00983	Drug metabolism - other enzymes	KEGG PATHWAY	26/705	299/22256	3.66e-06	0.000279875	Metabolism	Xenobiotics biodegradation and metabolism
	16	map00053	Ascorbate and aldarate metabolism	KEGG PATHWAY	16/705	142/22256	1.16e-05	0.000589997	Metabolism	Carbohydrate metabolism
	12	map00140	Steroid hormone biosynthesis	KEGG PATHWAY	12/705	87/22256	1.88e-05	0.000717491	Metabolism	Lipid metabolism
	10	map00600	Sphingolipid metabolism	KEGG PATHWAY	10/705	80/22256	0.000212855	0.0046524	Metabolism	Lipid metabolism
	18	map00480	Glutathione metabolism	KEGG PATHWAY	18/705	231/22256	0.000431991	0.00777583	Metabolism	Metabolism of other amino acids
	11	map00830	Retinol metabolism	KEGG PATHWAY	11/705	104/22256	0.000459421	0.00781016	Metabolism	Metabolism of cofactors and vitamins
	13	map00982	Drug metabolism - cytochrome P450	KEGG PATHWAY	13/705	146/22256	0.000773993	0.0112782	Metabolism	Xenobiotics biodegradation and metabolism
	12	map00860	Porphyrin and chlorophyll metabolism	KEGG PATHWAY	12/705	128/22256	0.00077373	0.0118381	Metabolism	Metabolism of cofactors and vitamins
	14	map00561	Glycerolipid metabolism	KEGG PATHWAY	14/705	175/22256	0.0014084	0.0187378	Metabolism	Lipid metabolism
	9	map01040	Biosynthesis of unsaturated fatty acids	KEGG PATHWAY	9/705	86/22256	0.00159682	0.0203594	Metabolism	Lipid metabolism
	13	map00980	Metabolism of xenobiotics by cytochrome P450	KEGG PATHWAY	13/705	162/22256	0.0019999	0.0211024	Metabolism	Xenobiotics biodegradation and metabolism
	7	map00100	Steroid biosynthesis	KEGG PATHWAY	7/705	59/22256	0.00253666	0.0250392	Metabolism	Lipid metabolism
	9	map00240	Pyrimidine metabolism	KEGG PATHWAY	9/705	112/22256	0.00927779	0.0709751	Metabolism	Nucleotide metabolism
	10	map00564	Glycerophospholipid metabolism	KEGG PATHWAY	10/705	141/22256	0.0144343	0.107729	Metabolism	Lipid metabolism
	6	map00590	Arachidonic acid metabolism	KEGG PATHWAY	6/705	71/22256	0.0248926	0.162067	Metabolism	Lipid metabolism
	4	map00920	Sulfur metabolism	KEGG PATHWAY	4/705	37/22256	0.028837	0.180084	Metabolism	Energy metabolism
	5	map00900	Terpenoid backbone biosynthesis	KEGG PATHWAY	5/705	56/22256	0.0318678	0.183992	Metabolism	Metabolism of terpenoids and polyketides
	1	map00300	Lysine biosynthesis	KEGG PATHWAY	1/705	1/22256	0.0316769	0.186406	Metabolism	Amino acid metabolism
	8	map00790	Folate biosynthesis	KEGG PATHWAY	8/705	125/22256	0.0454741	0.244124	Metabolism	Metabolism of cofactors and vitamins
	4	map00565	Ether lipid metabolism	KEGG PATHWAY	4/705	44/22256	0.049947	0.25473	Metabolism	Lipid metabolism
	8	map00260	Glycine, serine and threonine metabolism	KEGG PATHWAY	8/705	134/22256	0.0633475	0.293702	Metabolism	Amino acid metabolism
	6	map00981	Insect hormone biosynthesis	KEGG PATHWAY	6/705	98/22256	0.0910438	0.376479	Metabolism	Metabolism of terpenoids and polyketides
	8	map00052	Galactose metabolism	KEGG PATHWAY	8/705	148/22256	0.0987933	0.387574	Metabolism	Carbohydrate metabolism
	4	map00350	Tyrosine metabolism	KEGG PATHWAY	4/705	60/22256	0.122079	0.455562	Metabolism	Amino acid metabolism
	3	map00592	alpha-Linolenic acid metabolism	KEGG PATHWAY	3/705	39/22256	0.125346	0.46212	Metabolism	Lipid metabolism
	3	map00130	Ubiquinone and other terpenoid-quinone biosynthesis	KEGG PATHWAY	3/705	40/22256	0.132503	0.471466	Metabolism	Metabolism of cofactors and vitamins
	1	map00261	Monobactam biosynthesis	KEGG PATHWAY	1/705	5/22256	0.148675	0.511176	Metabolism	Biosynthesis of other secondary metabolites
	5	map00380	Tryptophan metabolism	KEGG PATHWAY	5/705	93/22256	0.172527	0.555717	Metabolism	Amino acid metabolism
	6	map00051	Fructose and mannose metabolism	KEGG PATHWAY	6/705	118/22256	0.171884	0.559537	Metabolism	Carbohydrate metabolism
	1	map00524	Neomycin, kanamycin and gentamicin biosynthesis	KEGG PATHWAY	1/705	6/22256	0.175649	0.55988	Metabolism	Biosynthesis of other secondary metabolites
	6	map00071	Fatty acid degradation	KEGG PATHWAY	6/705	123/22256	0.195655	0.592777	Metabolism	Lipid metabolism
	4	map00062	Fatty acid elongation	KEGG PATHWAY	4/705	72/22256	0.19412	0.600008	Metabolism	Lipid metabolism
	3	map00760	Nicotinate and nicotinamide metabolism	KEGG PATHWAY	3/705	51/22256	0.218889	0.637904	Metabolism	Metabolism of cofactors and vitamins
	2	map00430	Taurine and hypotaurine metabolism	KEGG PATHWAY	2/705	29/22256	0.233795	0.656341	Metabolism	Metabolism of other amino acids
	2	map00730	Thiamine metabolism	KEGG PATHWAY	2/705	30/22256	0.245617	0.671061	Metabolism	Metabolism of cofactors and vitamins
	1	map00120	Primary bile acid biosynthesis	KEGG PATHWAY	1/705	9/22256	0.251555	0.681202	Metabolism	Lipid metabolism
	7	map00562	Inositol phosphate metabolism	KEGG PATHWAY	7/705	162/22256	0.254685	0.683629	Metabolism	Carbohydrate metabolism
	1	map00750	Vitamin B6 metabolism	KEGG PATHWAY	1/705	11/22256	0.29824	0.718595	Metabolism	Metabolism of cofactors and vitamins
	2	map00650	Butanoate metabolism	KEGG PATHWAY	2/705	37/22256	0.328275	0.722677	Metabolism	Carbohydrate metabolism
	2	map00450	Selenocompound metabolism	KEGG PATHWAY	2/705	36/22256	0.316556	0.722881	Metabolism	Metabolism of other amino acids
	5	map00500	Starch and sucrose metabolism	KEGG PATHWAY	5/705	119/22256	0.32536	0.726716	Metabolism	Carbohydrate metabolism
	5	map00410	beta-Alanine metabolism	KEGG PATHWAY	5/705	114/22256	0.294261	0.732063	Metabolism	Metabolism of other amino acids
	12	map00230	Purine metabolism	KEGG PATHWAY	12/705	310/22256	0.279819	0.738143	Metabolism	Nucleotide metabolism
	4	map00640	Propanoate metabolism	KEGG PATHWAY	4/705	96/22256	0.362082	0.764118	Metabolism	Carbohydrate metabolism
	5	map00280	Valine, leucine and isoleucine degradation	KEGG PATHWAY	5/705	127/22256	0.375699	0.782068	Metabolism	Amino acid metabolism
	1	map00740	Riboflavin metabolism	KEGG PATHWAY	1/705	16/22256	0.402623	0.815912	Metabolism	Metabolism of cofactors and vitamins
	5	map00030	Pentose phosphate pathway	KEGG PATHWAY	5/705	131/22256	0.400902	0.81784	Metabolism	Carbohydrate metabolism
	4	map00330	Arginine and proline metabolism	KEGG PATHWAY	4/705	103/22256	0.412459	0.830345	Metabolism	Amino acid metabolism
	2	map00220	Arginine biosynthesis	KEGG PATHWAY	2/705	49/22256	0.462591	0.873784	Metabolism	Amino acid metabolism
	1	map00591	Linoleic acid metabolism	KEGG PATHWAY	1/705	20/22256	0.474848	0.885997	Metabolism	Lipid metabolism
	3	map00511	Other glycan degradation	KEGG PATHWAY	3/705	84/22256	0.499669	0.910112	Metabolism	Glycan biosynthesis and metabolism
	1	map00603	Glycosphingolipid biosynthesis - globo and isoglobo series	KEGG PATHWAY	1/705	22/22256	0.507621	0.913718	Metabolism	Glycan biosynthesis and metabolism
	1	map00532	Glycosaminoglycan biosynthesis - chondroitin sulfate / dermatan sulfate	KEGG PATHWAY	1/705	22/22256	0.507621	0.913718	Metabolism	Glycan biosynthesis and metabolism
	6	map00310	Lysine degradation	KEGG PATHWAY	6/705	184/22256	0.529159	0.925272	Metabolism	Amino acid metabolism
	1	map00604	Glycosphingolipid biosynthesis - ganglio series	KEGG PATHWAY	1/705	26/22256	0.567167	0.943223	Metabolism	Glycan biosynthesis and metabolism
	1	map00512	Mucin type O-glycan biosynthesis	KEGG PATHWAY	1/705	29/22256	0.607057	0.972562	Metabolism	Glycan biosynthesis and metabolism
	6	map00010	Glycolysis / Gluconeogenesis	KEGG PATHWAY	6/705	202/22256	0.620362	0.97851	Metabolism	Carbohydrate metabolism
	1	map00360	Phenylalanine metabolism	KEGG PATHWAY	1/705	31/22256	0.631589	0.986052	Metabolism	Amino acid metabolism
	3	map00250	Alanine, aspartate and glutamate metabolism	KEGG PATHWAY	3/705	120/22256	0.736752	0.997549	Metabolism	Amino acid metabolism
	1	map00534	Glycosaminoglycan biosynthesis - heparan sulfate / heparin	KEGG PATHWAY	1/705	34/22256	0.665549	0.998324	Metabolism	Glycan biosynthesis and metabolism
	5	map00520	Amino sugar and nucleotide sugar metabolism	KEGG PATHWAY	5/705	197/22256	0.751483	1	Metabolism	Carbohydrate metabolism
	3	map00513	Various types of N-glycan biosynthesis	KEGG PATHWAY	3/705	125/22256	0.761439	1	Metabolism	Glycan biosynthesis and metabolism
	1	map00340	Histidine metabolism	KEGG PATHWAY	1/705	46/22256	0.772871	1	Metabolism	Amino acid metabolism
	1	map00232	Caffeine metabolism	KEGG PATHWAY	1/705	54/22256	0.824538	1	Metabolism	Biosynthesis of other secondary metabolites
	3	map00270	Cysteine and methionine metabolism	KEGG PATHWAY	3/705	147/22256	0.848544	1	Metabolism	Amino acid metabolism
	1	map00531	Glycosaminoglycan degradation	KEGG PATHWAY	1/705	63/22256	0.868771	1	Metabolism	Glycan biosynthesis and metabolism
	3	map00620	Pyruvate metabolism	KEGG PATHWAY	3/705	162/22256	0.890764	1	Metabolism	Carbohydrate metabolism
	1	map00514	Other types of O-glycan biosynthesis	KEGG PATHWAY	1/705	71/22256	0.898643	1	Metabolism	Glycan biosynthesis and metabolism
	8	map00190	Oxidative phosphorylation	KEGG PATHWAY	8/705	433/22256	0.966458	1	Metabolism	Energy metabolism
	1	map00510	N-Glycan biosynthesis	KEGG PATHWAY	1/705	120/22256	0.97921	1	Metabolism	Glycan biosynthesis and metabolism
	1	map00630	Glyoxylate and dicarboxylate metabolism	KEGG PATHWAY	1/705	126/22256	0.98288	1	Metabolism	Carbohydrate metabolism
	1	map00020	Citrate cycle (TCA cycle)	KEGG PATHWAY	1/705	147/22256	0.991328	1	Metabolism	Carbohydrate metabolism
	22	map04974	Protein digestion and absorption	KEGG PATHWAY	22/705	199/22256	3.89e-07	5.95e-05	Organismal Systems	Digestive system
	21	map04972	Pancreatic secretion	KEGG PATHWAY	21/705	225/22256	1.06e-05	0.000650856	Organismal Systems	Digestive system
	9	map04640	Hematopoietic cell lineage	KEGG PATHWAY	9/705	67/22256	0.000252639	0.00483172	Organismal Systems	Immune system
	7	map04730	Long-term depression	KEGG PATHWAY	7/705	55/22256	0.0016822	0.0190649	Organismal Systems	Nervous system
	15	map03320	PPAR signaling pathway	KEGG PATHWAY	15/705	198/22256	0.00166762	0.0196266	Organismal Systems	Endocrine system
	14	map04666	Fc gamma R-mediated phagocytosis	KEGG PATHWAY	14/705	181/22256	0.001935	0.0211468	Organismal Systems	Immune system
	2	map04672	Intestinal immune network for IgA production	KEGG PATHWAY	2/705	3/22256	0.00294283	0.027288	Organismal Systems	Immune system
	8	map04614	Renin-angiotensin system	KEGG PATHWAY	8/705	86/22256	0.00590016	0.0501513	Organismal Systems	Endocrine system
	13	map04979	Cholesterol metabolism	KEGG PATHWAY	13/705	188/22256	0.0070775	0.0585329	Organismal Systems	Digestive system
	9	map04970	Salivary secretion	KEGG PATHWAY	9/705	123/22256	0.0164187	0.119622	Organismal Systems	Digestive system
	13	map04624	Toll and Imd signaling pathway	KEGG PATHWAY	13/705	215/22256	0.0199195	0.141753	Organismal Systems	Immune system
	5	map04966	Collecting duct acid secretion	KEGG PATHWAY	5/705	52/22256	0.0240081	0.159706	Organismal Systems	Excretory system
	17	map04360	Axon guidance	KEGG PATHWAY	17/705	325/22256	0.0306695	0.187698	Organismal Systems	Development and regeneration
	6	map04975	Fat digestion and absorption	KEGG PATHWAY	6/705	76/22256	0.03335	0.188984	Organismal Systems	Digestive system
	5	map04658	Th1 and Th2 cell differentiation	KEGG PATHWAY	5/705	60/22256	0.0411677	0.224952	Organismal Systems	Immune system
	11	map04670	Leukocyte transendothelial migration	KEGG PATHWAY	11/705	202/22256	0.0574506	0.283546	Organismal Systems	Immune system
	11	map04062	Chemokine signaling pathway	KEGG PATHWAY	11/705	211/22256	0.0733742	0.330184	Organismal Systems	Immune system
	14	map04611	Platelet activation	KEGG PATHWAY	14/705	292/22256	0.0823756	0.345301	Organismal Systems	Immune system
	5	map04659	Th17 cell differentiation	KEGG PATHWAY	5/705	73/22256	0.0816585	0.347048	Organismal Systems	Immune system
	7	map04917	Prolactin signaling pathway	KEGG PATHWAY	7/705	123/22256	0.0962122	0.387381	Organismal Systems	Endocrine system
	10	map04721	Synaptic vesicle cycle	KEGG PATHWAY	10/705	202/22256	0.10965	0.41941	Organismal Systems	Nervous system
	10	map04926	Relaxin signaling pathway	KEGG PATHWAY	10/705	206/22256	0.120338	0.454609	Organismal Systems	Endocrine system
	4	map04977	Vitamin digestion and absorption	KEGG PATHWAY	4/705	63/22256	0.138877	0.482913	Organismal Systems	Digestive system
	7	map04973	Carbohydrate digestion and absorption	KEGG PATHWAY	7/705	135/22256	0.13748	0.483549	Organismal Systems	Digestive system
	6	map04976	Bile secretion	KEGG PATHWAY	6/705	114/22256	0.153794	0.522899	Organismal Systems	Digestive system
	5	map04726	Serotonergic synapse	KEGG PATHWAY	5/705	95/22256	0.183207	0.577952	Organismal Systems	Nervous system
	7	map04660	T cell receptor signaling pathway	KEGG PATHWAY	7/705	150/22256	0.199051	0.597154	Organismal Systems	Immune system
	8	map04625	C-type lectin receptor signaling pathway	KEGG PATHWAY	8/705	175/22256	0.192213	0.600174	Organismal Systems	Immune system
	10	map04722	Neurotrophin signaling pathway	KEGG PATHWAY	10/705	241/22256	0.235628	0.649568	Organismal Systems	Nervous system
	7	map04725	Cholinergic synapse	KEGG PATHWAY	7/705	163/22256	0.259521	0.690553	Organismal Systems	Nervous system
	6	map04380	Osteoclast differentiation	KEGG PATHWAY	6/705	148/22256	0.328409	0.717808	Organismal Systems	Development and regeneration
	5	map04662	B cell receptor signaling pathway	KEGG PATHWAY	5/705	121/22256	0.337903	0.718043	Organismal Systems	Immune system
	6	map04713	Circadian entrainment	KEGG PATHWAY	6/705	146/22256	0.317223	0.719038	Organismal Systems	Environmental adaptation
	7	map04621	NOD-like receptor signaling pathway	KEGG PATHWAY	7/705	174/22256	0.314227	0.722959	Organismal Systems	Immune system
	6	map04270	Vascular smooth muscle contraction	KEGG PATHWAY	6/705	149/22256	0.334021	0.724897	Organismal Systems	Circulatory system
	3	map04740	Olfactory transduction	KEGG PATHWAY	3/705	62/22256	0.313363	0.726432	Organismal Systems	Sensory system
	4	map04657	IL-17 signaling pathway	KEGG PATHWAY	4/705	89/22256	0.311575	0.733401	Organismal Systems	Immune system
	5	map04928	Parathyroid hormone synthesis, secretion and action	KEGG PATHWAY	5/705	112/22256	0.281963	0.737442	Organismal Systems	Endocrine system
	4	map04978	Mineral absorption	KEGG PATHWAY	4/705	86/22256	0.290108	0.745992	Organismal Systems	Digestive system
	5	map04960	Aldosterone-regulated sodium reabsorption	KEGG PATHWAY	5/705	113/22256	0.2881	0.747106	Organismal Systems	Excretory system
	3	map04622	RIG-I-like receptor signaling pathway	KEGG PATHWAY	3/705	69/22256	0.374303	0.784498	Organismal Systems	Immune system
	2	map04964	Proximal tubule bicarbonate reclamation	KEGG PATHWAY	2/705	45/22256	0.419404	0.838807	Organismal Systems	Excretory system
	3	map04961	Endocrine and other factor-regulated calcium reabsorption	KEGG PATHWAY	3/705	75/22256	0.42568	0.845832	Organismal Systems	Excretory system
	5	map04728	Dopaminergic synapse	KEGG PATHWAY	5/705	141/22256	0.463208	0.86958	Organismal Systems	Nervous system
	3	map04623	Cytosolic DNA-sensing pathway	KEGG PATHWAY	3/705	79/22256	0.459109	0.878046	Organismal Systems	Immune system
	3	map04920	Adipocytokine signaling pathway	KEGG PATHWAY	3/705	79/22256	0.459109	0.878046	Organismal Systems	Endocrine system
	1	map04610	Complement and coagulation cascades	KEGG PATHWAY	1/705	19/22256	0.457654	0.880767	Organismal Systems	Immune system
	4	map04971	Gastric acid secretion	KEGG PATHWAY	4/705	117/22256	0.509886	0.901879	Organismal Systems	Digestive system
	1	map04742	Taste transduction	KEGG PATHWAY	1/705	22/22256	0.507621	0.913718	Organismal Systems	Sensory system
	5	map04620	Toll-like receptor signaling pathway	KEGG PATHWAY	5/705	148/22256	0.505667	0.915587	Organismal Systems	Immune system
	3	map04727	GABAergic synapse	KEGG PATHWAY	3/705	91/22256	0.553718	0.93612	Organismal Systems	Nervous system
	3	map04745	Phototransduction - fly	KEGG PATHWAY	3/705	92/22256	0.561152	0.93832	Organismal Systems	Sensory system
	9	map04212	Longevity regulating pathway - worm	KEGG PATHWAY	9/705	284/22256	0.546798	0.945312	Organismal Systems	Aging
	3	map04720	Long-term potentiation	KEGG PATHWAY	3/705	95/22256	0.582996	0.959123	Organismal Systems	Nervous system
	4	map04929	GnRH secretion	KEGG PATHWAY	4/705	129/22256	0.587149	0.960789	Organismal Systems	Endocrine system
	4	map04911	Insulin secretion	KEGG PATHWAY	4/705	132/22256	0.605324	0.97489	Organismal Systems	Endocrine system
	1	map04710	Circadian rhythm	KEGG PATHWAY	1/705	38/22256	0.706017	0.977562	Organismal Systems	Environmental adaptation
	3	map04664	Fc epsilon RI signaling pathway	KEGG PATHWAY	3/705	103/22256	0.637764	0.985636	Organismal Systems	Immune system
	3	map04962	Vasopressin-regulated water reabsorption	KEGG PATHWAY	3/705	103/22256	0.637764	0.985636	Organismal Systems	Excretory system
	5	map04361	Axon regeneration	KEGG PATHWAY	5/705	186/22256	0.705532	0.985811	Organismal Systems	Development and regeneration
	5	map04935	Growth hormone synthesis, secretion and action	KEGG PATHWAY	5/705	186/22256	0.705532	0.985811	Organismal Systems	Endocrine system
	7	map04213	Longevity regulating pathway - multiple species	KEGG PATHWAY	7/705	241/22256	0.644614	0.98626	Organismal Systems	Aging
	2	map04320	Dorso-ventral axis formation	KEGG PATHWAY	2/705	72/22256	0.669957	0.995178	Organismal Systems	Development and regeneration
	9	map04919	Thyroid hormone signaling pathway	KEGG PATHWAY	9/705	311/22256	0.655181	0.99744	Organismal Systems	Endocrine system
	5	map04261	Adrenergic signaling in cardiomyocytes	KEGG PATHWAY	5/705	192/22256	0.731293	0.998998	Organismal Systems	Circulatory system
	3	map04650	Natural killer cell mediated cytotoxicity	KEGG PATHWAY	3/705	107/22256	0.663191	0.999686	Organismal Systems	Immune system
	4	map04612	Antigen processing and presentation	KEGG PATHWAY	4/705	142/22256	0.662262	1	Organismal Systems	Immune system
	4	map04918	Thyroid hormone synthesis	KEGG PATHWAY	4/705	159/22256	0.745608	1	Organismal Systems	Endocrine system
	3	map04912	GnRH signaling pathway	KEGG PATHWAY	3/705	123/22256	0.751798	1	Organismal Systems	Endocrine system
	3	map04916	Melanogenesis	KEGG PATHWAY	3/705	123/22256	0.751798	1	Organismal Systems	Endocrine system
	5	map04260	Cardiac muscle contraction	KEGG PATHWAY	5/705	204/22256	0.777822	1	Organismal Systems	Circulatory system
	4	map04925	Aldosterone synthesis and secretion	KEGG PATHWAY	4/705	167/22256	0.778992	1	Organismal Systems	Endocrine system
	5	map04921	Oxytocin signaling pathway	KEGG PATHWAY	5/705	209/22256	0.795285	1	Organismal Systems	Endocrine system
	2	map04724	Glutamatergic synapse	KEGG PATHWAY	2/705	106/22256	0.853341	1	Organismal Systems	Nervous system
	2	map04924	Renin secretion	KEGG PATHWAY	2/705	110/22256	0.867343	1	Organismal Systems	Endocrine system
	4	map04211	Longevity regulating pathway	KEGG PATHWAY	4/705	210/22256	0.902961	1	Organismal Systems	Aging
	5	map04915	Estrogen signaling pathway	KEGG PATHWAY	5/705	254/22256	0.907845	1	Organismal Systems	Endocrine system
	7	map04910	Insulin signaling pathway	KEGG PATHWAY	7/705	356/22256	0.936597	1	Organismal Systems	Endocrine system
	2	map04923	Regulation of lipolysis in adipocytes	KEGG PATHWAY	2/705	140/22256	0.938971	1	Organismal Systems	Endocrine system
	1	map04927	Cortisol synthesis and secretion	KEGG PATHWAY	1/705	88/22256	0.941476	1	Organismal Systems	Endocrine system
	3	map04723	Retrograde endocannabinoid signaling	KEGG PATHWAY	3/705	210/22256	0.964252	1	Organismal Systems	Nervous system
	2	map04922	Glucagon signaling pathway	KEGG PATHWAY	2/705	193/22256	0.985628	1	Organismal Systems	Endocrine system
	2	map04914	Progesterone-mediated oocyte maturation	KEGG PATHWAY	2/705	201/22256	0.988516	1	Organismal Systems	Endocrine system
	8	map04714	Thermogenesis	KEGG PATHWAY	8/705	608/22256	0.999004	1	Organismal Systems	Environmental adaptation
C	12	map04142	Lysosome	KEGG PATHWAY	12/154	437/22256	5.49e-05	0.00373061	Cellular Processes
	1	map04510	Focal adhesion	KEGG PATHWAY	1/154	439/22256	0.953982	0.98289	Cellular Processes
	1	map04144	Endocytosis	KEGG PATHWAY	1/154	436/22256	0.952993	0.989367	Cellular Processes
	1	map04810	Regulation of actin cytoskeleton	KEGG PATHWAY	1/154	387/22256	0.933517	0.991862	Cellular Processes
	3	map04146	Peroxisome	KEGG PATHWAY	3/154	300/22256	0.344036	1	Cellular Processes
	1	map04215	Apoptosis - multiple species	KEGG PATHWAY	1/154	61/22256	0.345661	1	Cellular Processes
	1	map04540	Gap junction	KEGG PATHWAY	1/154	157/22256	0.665121	1	Cellular Processes
	1	map04214	Apoptosis - fly	KEGG PATHWAY	1/154	160/22256	0.672074	1	Cellular Processes
	2	map04145	Phagosome	KEGG PATHWAY	2/154	347/22256	0.695236	1	Cellular Processes
	1	map04210	Apoptosis	KEGG PATHWAY	1/154	306/22256	0.882282	1	Cellular Processes
	4	map04080	Neuroactive ligand-receptor interaction	KEGG PATHWAY	4/154	162/22256	0.0262992	0.35767	Environmental Information Processing
	1	map04015	Rap1 signaling pathway	KEGG PATHWAY	1/154	387/22256	0.933517	0.991862	Environmental Information Processing
	1	map04150	mTOR signaling pathway	KEGG PATHWAY	1/154	341/22256	0.908011	0.995883	Environmental Information Processing
	1	map04066	HIF-1 signaling pathway	KEGG PATHWAY	1/154	258/22256	0.835014	0.996156	Environmental Information Processing
	2	map04668	TNF signaling pathway	KEGG PATHWAY	2/154	165/22256	0.316573	1	Environmental Information Processing
	1	map04064	NF-kappa B signaling pathway	KEGG PATHWAY	1/154	77/22256	0.414665	1	Environmental Information Processing
	1	map02010	ABC transporters	KEGG PATHWAY	1/154	117/22256	0.557151	1	Environmental Information Processing
	1	map04512	ECM-receptor interaction	KEGG PATHWAY	1/154	197/22256	0.746896	1	Environmental Information Processing
	1	map04071	Sphingolipid signaling pathway	KEGG PATHWAY	1/154	207/22256	0.764025	1	Environmental Information Processing
	1	map04020	Calcium signaling pathway	KEGG PATHWAY	1/154	220/22256	0.784581	1	Environmental Information Processing
	2	map04151	PI3K-Akt signaling pathway	KEGG PATHWAY	2/154	419/22256	0.78921	1	Environmental Information Processing
	1	map04070	Phosphatidylinositol signaling system	KEGG PATHWAY	1/154	238/22256	0.810137	1	Environmental Information Processing
	1	map04014	Ras signaling pathway	KEGG PATHWAY	1/154	322/22256	0.894828	1	Environmental Information Processing
	1	map04152	AMPK signaling pathway	KEGG PATHWAY	1/154	326/22256	0.897751	1	Environmental Information Processing
	1	map04010	MAPK signaling pathway	KEGG PATHWAY	1/154	340/22256	0.90736	1	Environmental Information Processing
	1	map03450	Non-homologous end-joining	KEGG PATHWAY	1/154	31/22256	0.193777	0.823553	Genetic Information Processing
	1	map03013	RNA transport	KEGG PATHWAY	1/154	471/22256	0.963321	0.98505	Genetic Information Processing
	1	map03060	Protein export	KEGG PATHWAY	1/154	59/22256	0.336486	1	Genetic Information Processing
	1	map03020	RNA polymerase	KEGG PATHWAY	1/154	129/22256	0.592743	1	Genetic Information Processing
	1	map03015	mRNA surveillance pathway	KEGG PATHWAY	1/154	250/22256	0.825477	1	Genetic Information Processing
	4	map05204	Chemical carcinogenesis	KEGG PATHWAY	4/154	163/22256	0.0268204	0.303964	Human Diseases
	5	map05202	Transcriptional misregulation in cancer	KEGG PATHWAY	5/154	231/22256	0.0224583	0.339369	Human Diseases
	5	map05164	Influenza A	KEGG PATHWAY	5/154	304/22256	0.060524	0.514454	Human Diseases
	1	map05340	Primary immunodeficiency	KEGG PATHWAY	1/154	11/22256	0.0735508	0.588407	Human Diseases
	1	map04950	Maturity onset diabetes of the young	KEGG PATHWAY	1/154	25/22256	0.159436	0.803086	Human Diseases
	5	map05205	Proteoglycans in cancer	KEGG PATHWAY	5/154	440/22256	0.19006	0.833812	Human Diseases
	1	map05132	Salmonella infection	KEGG PATHWAY	1/154	479/22256	0.965345	0.979753	Human Diseases
	2	map05010	Alzheimer disease	KEGG PATHWAY	2/154	877/22256	0.985251	0.985251	Human Diseases
	1	map05165	Human papillomavirus infection	KEGG PATHWAY	1/154	555/22256	0.979811	0.987069	Human Diseases
	1	map05168	Herpes simplex virus 1 infection	KEGG PATHWAY	1/154	346/22256	0.911198	0.991383	Human Diseases
	2	map05203	Viral carcinogenesis	KEGG PATHWAY	2/154	424/22256	0.794687	0.991536	Human Diseases
	1	map05020	Prion disease	KEGG PATHWAY	1/154	62/22256	0.350201	0.992236	Human Diseases
	1	map04932	Non-alcoholic fatty liver disease	KEGG PATHWAY	1/154	427/22256	0.9499	0.993741	Human Diseases
	1	map05226	Gastric cancer	KEGG PATHWAY	1/154	224/22256	0.79054	0.995495	Human Diseases
	3	map05016	Huntington disease	KEGG PATHWAY	3/154	835/22256	0.931677	0.997701	Human Diseases
	1	map05014	Amyotrophic lateral sclerosis	KEGG PATHWAY	1/154	82/22256	0.434707	1	Human Diseases
	2	map05160	Hepatitis C	KEGG PATHWAY	2/154	219/22256	0.44874	1	Human Diseases
	1	map05133	Pertussis	KEGG PATHWAY	1/154	92/22256	0.47277	1	Human Diseases
	1	map01523	Antifolate resistance	KEGG PATHWAY	1/154	97/22256	0.490836	1	Human Diseases
	3	map05130	Pathogenic Escherichia coli infection	KEGG PATHWAY	3/154	402/22256	0.528505	1	Human Diseases
	1	map01521	EGFR tyrosine kinase inhibitor resistance	KEGG PATHWAY	1/154	140/22256	0.622866	1	Human Diseases
	1	map04933	AGE-RAGE signaling pathway in diabetic complications	KEGG PATHWAY	1/154	158/22256	0.667455	1	Human Diseases
	1	map05134	Legionellosis	KEGG PATHWAY	1/154	178/22256	0.710878	1	Human Diseases
	1	map01522	Endocrine resistance	KEGG PATHWAY	1/154	182/22256	0.718862	1	Human Diseases
	1	map05146	Amoebiasis	KEGG PATHWAY	1/154	208/22256	0.765673	1	Human Diseases
	1	map04934	Cushing syndrome	KEGG PATHWAY	1/154	214/22256	0.775324	1	Human Diseases
	1	map05222	Small cell lung cancer	KEGG PATHWAY	1/154	216/22256	0.778453	1	Human Diseases
	1	map05162	Measles	KEGG PATHWAY	1/154	220/22256	0.784581	1	Human Diseases
	1	map05167	Kaposi sarcoma-associated herpesvirus infection	KEGG PATHWAY	1/154	254/22256	0.830312	1	Human Diseases
	1	map05161	Hepatitis B	KEGG PATHWAY	1/154	255/22256	0.8315	1	Human Diseases
	1	map05135	Yersinia infection	KEGG PATHWAY	1/154	270/22256	0.848355	1	Human Diseases
	3	map05200	Pathways in cancer	KEGG PATHWAY	3/154	732/22256	0.88568	1	Human Diseases
	1	map05169	Epstein-Barr virus infection	KEGG PATHWAY	1/154	315/22256	0.889511	1	Human Diseases
	4	map00100	Steroid biosynthesis	KEGG PATHWAY	4/154	59/22256	0.000746465	0.0338398	Metabolism
	8	map00983	Drug metabolism - other enzymes	KEGG PATHWAY	8/154	299/22256	0.0011609	0.0394707	Metabolism
	3	map00590	Arachidonic acid metabolism	KEGG PATHWAY	3/154	71/22256	0.0131748	0.255967	Metabolism
	4	map00980	Metabolism of xenobiotics by cytochrome P450	KEGG PATHWAY	4/154	162/22256	0.0262992	0.35767	Metabolism
	2	map00220	Arginine biosynthesis	KEGG PATHWAY	2/154	49/22256	0.045265	0.473541	Metabolism
	3	map00790	Folate biosynthesis	KEGG PATHWAY	3/154	125/22256	0.0560817	0.508474	Metabolism
	3	map00052	Galactose metabolism	KEGG PATHWAY	3/154	148/22256	0.083527	0.516349	Metabolism
	2	map00232	Caffeine metabolism	KEGG PATHWAY	2/154	54/22256	0.0538708	0.523316	Metabolism
	3	map00982	Drug metabolism - cytochrome P450	KEGG PATHWAY	3/154	146/22256	0.080946	0.524221	Metabolism
	1	map00780	Biotin metabolism	KEGG PATHWAY	1/154	12/22256	0.0799645	0.543759	Metabolism
	4	map00480	Glutathione metabolism	KEGG PATHWAY	4/154	231/22256	0.0769126	0.581117	Metabolism
	4	map00230	Purine metabolism	KEGG PATHWAY	4/154	310/22256	0.168205	0.816995	Metabolism
	2	map00500	Starch and sucrose metabolism	KEGG PATHWAY	2/154	119/22256	0.199246	0.821136	Metabolism
	2	map00240	Pyrimidine metabolism	KEGG PATHWAY	2/154	112/22256	0.181752	0.852357	Metabolism
	1	map00730	Thiamine metabolism	KEGG PATHWAY	1/154	30/22256	0.188152	0.852956	Metabolism
	2	map00030	Pentose phosphate pathway	KEGG PATHWAY	2/154	131/22256	0.229648	0.892348	Metabolism
	2	map00260	Glycine, serine and threonine metabolism	KEGG PATHWAY	2/154	134/22256	0.237304	0.89648	Metabolism
	1	map00920	Sulfur metabolism	KEGG PATHWAY	1/154	37/22256	0.226724	0.906897	Metabolism
	1	map00565	Ether lipid metabolism	KEGG PATHWAY	1/154	44/22256	0.263475	0.968448	Metabolism
	1	map00670	One carbon pool by folate	KEGG PATHWAY	1/154	62/22256	0.350201	0.992236	Metabolism
	2	map00040	Pentose and glucuronate interconversions	KEGG PATHWAY	2/154	155/22256	0.291071	1	Metabolism
	1	map00910	Nitrogen metabolism	KEGG PATHWAY	1/154	51/22256	0.29849	1	Metabolism
	1	map00770	Pantothenate and CoA biosynthesis	KEGG PATHWAY	1/154	56/22256	0.322483	1	Metabolism
	1	map00350	Tyrosine metabolism	KEGG PATHWAY	1/154	60/22256	0.341089	1	Metabolism
	2	map00561	Glycerolipid metabolism	KEGG PATHWAY	2/154	175/22256	0.341866	1	Metabolism
	1	map00600	Sphingolipid metabolism	KEGG PATHWAY	1/154	80/22256	0.426773	1	Metabolism
	1	map00511	Other glycan degradation	KEGG PATHWAY	1/154	84/22256	0.442532	1	Metabolism
	1	map01040	Biosynthesis of unsaturated fatty acids	KEGG PATHWAY	1/154	86/22256	0.45025	1	Metabolism
	1	map00140	Steroid hormone biosynthesis	KEGG PATHWAY	1/154	87/22256	0.454068	1	Metabolism
	1	map00380	Tryptophan metabolism	KEGG PATHWAY	1/154	93/22256	0.476434	1	Metabolism
	1	map00640	Propanoate metabolism	KEGG PATHWAY	1/154	96/22256	0.487273	1	Metabolism
	1	map00981	Insect hormone biosynthesis	KEGG PATHWAY	1/154	98/22256	0.494374	1	Metabolism
	1	map00830	Retinol metabolism	KEGG PATHWAY	1/154	104/22256	0.515098	1	Metabolism
	1	map00051	Fructose and mannose metabolism	KEGG PATHWAY	1/154	118/22256	0.560231	1	Metabolism
	1	map00250	Alanine, aspartate and glutamate metabolism	KEGG PATHWAY	1/154	120/22256	0.566328	1	Metabolism
	1	map00071	Fatty acid degradation	KEGG PATHWAY	1/154	123/22256	0.575317	1	Metabolism
	1	map00280	Valine, leucine and isoleucine degradation	KEGG PATHWAY	1/154	127/22256	0.587015	1	Metabolism
	1	map00860	Porphyrin and chlorophyll metabolism	KEGG PATHWAY	1/154	128/22256	0.589889	1	Metabolism
	1	map00564	Glycerophospholipid metabolism	KEGG PATHWAY	1/154	141/22256	0.625492	1	Metabolism
	1	map00053	Ascorbate and aldarate metabolism	KEGG PATHWAY	1/154	142/22256	0.6281	1	Metabolism
	1	map00270	Cysteine and methionine metabolism	KEGG PATHWAY	1/154	147/22256	0.640871	1	Metabolism
	1	map00562	Inositol phosphate metabolism	KEGG PATHWAY	1/154	162/22256	0.676629	1	Metabolism
	1	map00310	Lysine degradation	KEGG PATHWAY	1/154	184/22256	0.722771	1	Metabolism
	1	map00520	Amino sugar and nucleotide sugar metabolism	KEGG PATHWAY	1/154	197/22256	0.746896	1	Metabolism
	10	map04624	Toll and Imd signaling pathway	KEGG PATHWAY	10/154	215/22256	2.63e-06	0.000357337	Organismal Systems
	3	map04977	Vitamin digestion and absorption	KEGG PATHWAY	3/154	63/22256	0.00952722	0.25914	Organismal Systems
	5	map04974	Protein digestion and absorption	KEGG PATHWAY	5/154	199/22256	0.0125866	0.285296	Organismal Systems
	5	map04972	Pancreatic secretion	KEGG PATHWAY	5/154	225/22256	0.0203154	0.345361	Organismal Systems
	2	map04640	Hematopoietic cell lineage	KEGG PATHWAY	2/154	67/22256	0.0785899	0.562539	Organismal Systems
	2	map04975	Fat digestion and absorption	KEGG PATHWAY	2/154	76/22256	0.0973808	0.575817	Organismal Systems
	2	map04614	Renin-angiotensin system	KEGG PATHWAY	2/154	86/22256	0.119556	0.677481	Organismal Systems
	3	map04979	Cholesterol metabolism	KEGG PATHWAY	3/154	188/22256	0.141831	0.771563	Organismal Systems
	3	map03320	PPAR signaling pathway	KEGG PATHWAY	3/154	198/22256	0.158107	0.827022	Organismal Systems
	1	map04910	Insulin signaling pathway	KEGG PATHWAY	1/154	356/22256	0.917247	0.990044	Organismal Systems
	1	map04913	Ovarian steroidogenesis	KEGG PATHWAY	1/154	57/22256	0.327183	1	Organismal Systems
	1	map04622	RIG-I-like receptor signaling pathway	KEGG PATHWAY	1/154	69/22256	0.381117	1	Organismal Systems
	1	map04978	Mineral absorption	KEGG PATHWAY	1/154	86/22256	0.45025	1	Organismal Systems
	1	map04927	Cortisol synthesis and secretion	KEGG PATHWAY	1/154	88/22256	0.457861	1	Organismal Systems
	1	map04657	IL-17 signaling pathway	KEGG PATHWAY	1/154	89/22256	0.461627	1	Organismal Systems
	1	map04745	Phototransduction - fly	KEGG PATHWAY	1/154	92/22256	0.47277	1	Organismal Systems
	2	map04213	Longevity regulating pathway - multiple species	KEGG PATHWAY	2/154	241/22256	0.49849	1	Organismal Systems
	1	map04976	Bile secretion	KEGG PATHWAY	1/154	114/22256	0.54778	1	Organismal Systems
	1	map04973	Carbohydrate digestion and absorption	KEGG PATHWAY	1/154	135/22256	0.609458	1	Organismal Systems
	1	map04620	Toll-like receptor signaling pathway	KEGG PATHWAY	1/154	148/22256	0.643373	1	Organismal Systems
	1	map04925	Aldosterone synthesis and secretion	KEGG PATHWAY	1/154	167/22256	0.687744	1	Organismal Systems
	1	map04750	Inflammatory mediator regulation of TRP channels	KEGG PATHWAY	1/154	172/22256	0.698479	1	Organismal Systems
	1	map04621	NOD-like receptor signaling pathway	KEGG PATHWAY	1/154	174/22256	0.70267	1	Organismal Systems
	1	map04666	Fc gamma R-mediated phagocytosis	KEGG PATHWAY	1/154	181/22256	0.716886	1	Organismal Systems
	1	map04721	Synaptic vesicle cycle	KEGG PATHWAY	1/154	202/22256	0.75561	1	Organismal Systems
	1	map04926	Relaxin signaling pathway	KEGG PATHWAY	1/154	206/22256	0.762365	1	Organismal Systems
	1	map04211	Longevity regulating pathway	KEGG PATHWAY	1/154	210/22256	0.768935	1	Organismal Systems
	1	map04212	Longevity regulating pathway - worm	KEGG PATHWAY	1/154	284/22256	0.862572	1	Organismal Systems
	1	map04919	Thyroid hormone signaling pathway	KEGG PATHWAY	1/154	311/22256	0.886355	1	Organismal Systems
D	2	map04136	Autophagy - other	KEGG PATHWAY	2/200	102/22256	0.23338	0.682852	Cellular Processes	Transport and catabolism
	4	map04146	Peroxisome	KEGG PATHWAY	4/200	300/22256	0.284225	0.690884	Cellular Processes	Transport and catabolism
	1	map04216	Ferroptosis	KEGG PATHWAY	1/200	76/22256	0.497024	0.913137	Cellular Processes	Cell growth and death
	1	map04540	Gap junction	KEGG PATHWAY	1/200	157/22256	0.758828	1	Cellular Processes	Cellular community - eukaryotes
	1	map04214	Apoptosis - fly	KEGG PATHWAY	1/200	160/22256	0.765317	1	Cellular Processes	Cell growth and death
	1	map04217	Necroptosis	KEGG PATHWAY	1/200	188/22256	0.818095	1	Cellular Processes	Cell growth and death
	1	map04550	Signaling pathways regulating pluripotency of stem cells	KEGG PATHWAY	1/200	197/22256	0.832408	1	Cellular Processes	Cellular community - eukaryotes
	2	map04140	Autophagy - animal	KEGG PATHWAY	2/200	376/22256	0.854291	1	Cellular Processes	Transport and catabolism
	2	map04142	Lysosome	KEGG PATHWAY	2/200	437/22256	0.906164	1	Cellular Processes	Transport and catabolism
	1	map04218	Cellular senescence	KEGG PATHWAY	1/200	285/22256	0.924929	1	Cellular Processes	Cell growth and death
	1	map04530	Tight junction	KEGG PATHWAY	1/200	303/22256	0.936326	1	Cellular Processes	Cellular community - eukaryotes
	1	map04145	Phagosome	KEGG PATHWAY	1/200	347/22256	0.95745	1	Cellular Processes	Transport and catabolism
	8	map04152	AMPK signaling pathway	KEGG PATHWAY	8/200	326/22256	0.00952872	0.0752769	Environmental Information Processing	Signal transduction
	5	map04022	cGMP-PKG signaling pathway	KEGG PATHWAY	5/200	205/22256	0.0380448	0.231195	Environmental Information Processing	Signal transduction
	3	map04080	Neuroactive ligand-receptor interaction	KEGG PATHWAY	3/200	162/22256	0.179026	0.589295	Environmental Information Processing	Signaling molecules and interaction
	5	map04024	cAMP signaling pathway	KEGG PATHWAY	5/200	400/22256	0.291435	0.677158	Environmental Information Processing	Signal transduction
	3	map04371	Apelin signaling pathway	KEGG PATHWAY	3/200	207/22256	0.285177	0.682697	Environmental Information Processing	Signal transduction
	1	map04392	Hippo signaling pathway - multiple species	KEGG PATHWAY	1/200	42/22256	0.315785	0.712773	Environmental Information Processing	Signal transduction
	4	map04150	mTOR signaling pathway	KEGG PATHWAY	4/200	341/22256	0.367336	0.806099	Environmental Information Processing	Signal transduction
	1	map04330	Notch signaling pathway	KEGG PATHWAY	1/200	83/22256	0.52793	0.906662	Environmental Information Processing	Signal transduction
	1	map04341	Hedgehog signaling pathway - fly	KEGG PATHWAY	1/200	74/22256	0.48783	0.906789	Environmental Information Processing	Signal transduction
	2	map04391	Hippo signaling pathway - fly	KEGG PATHWAY	2/200	193/22256	0.519337	0.911726	Environmental Information Processing	Signal transduction
	1	map04340	Hedgehog signaling pathway	KEGG PATHWAY	1/200	107/22256	0.620235	0.924501	Environmental Information Processing	Signal transduction
	2	map04013	MAPK signaling pathway - fly	KEGG PATHWAY	2/200	256/22256	0.672343	0.957028	Environmental Information Processing	Signal transduction
	2	map04014	Ras signaling pathway	KEGG PATHWAY	2/200	322/22256	0.787954	1	Environmental Information Processing	Signal transduction
	1	map04310	Wnt signaling pathway	KEGG PATHWAY	1/200	220/22256	0.864097	1	Environmental Information Processing	Signal transduction
	1	map04020	Calcium signaling pathway	KEGG PATHWAY	1/200	220/22256	0.864097	1	Environmental Information Processing	Signal transduction
	1	map04070	Phosphatidylinositol signaling system	KEGG PATHWAY	1/200	238/22256	0.884674	1	Environmental Information Processing	Signal transduction
	1	map04066	HIF-1 signaling pathway	KEGG PATHWAY	1/200	258/22256	0.90392	1	Environmental Information Processing	Signal transduction
	1	map04010	MAPK signaling pathway	KEGG PATHWAY	1/200	340/22256	0.954629	1	Environmental Information Processing	Signal transduction
	1	map04015	Rap1 signaling pathway	KEGG PATHWAY	1/200	387/22256	0.970525	1	Environmental Information Processing	Signal transduction
	1	map03450	Non-homologous end-joining	KEGG PATHWAY	1/200	31/22256	0.244235	0.677004	Genetic Information Processing	Replication and repair
	2	map03020	RNA polymerase	KEGG PATHWAY	2/200	129/22256	0.323011	0.718814	Genetic Information Processing	Transcription
	1	map03460	Fanconi anemia pathway	KEGG PATHWAY	1/200	86/22256	0.54059	0.880548	Genetic Information Processing	Replication and repair
	4	map03040	Spliceosome	KEGG PATHWAY	4/200	439/22256	0.558413	0.882293	Genetic Information Processing	Transcription
	1	map03440	Homologous recombination	KEGG PATHWAY	1/200	83/22256	0.52793	0.906662	Genetic Information Processing	Replication and repair
	1	map03010	Ribosome	KEGG PATHWAY	1/200	758/22256	0.999053	0.999053	Genetic Information Processing	Translation
	1	map03008	Ribosome biogenesis in eukaryotes	KEGG PATHWAY	1/200	243/22256	0.889818	1	Genetic Information Processing	Translation
	1	map03013	RNA transport	KEGG PATHWAY	1/200	471/22256	0.986397	1	Genetic Information Processing	Translation
	1	map04141	Protein processing in endoplasmic reticulum	KEGG PATHWAY	1/200	526/22256	0.991814	1	Genetic Information Processing	Folding, sorting and degradation
	2	map05144	Malaria	KEGG PATHWAY	2/200	36/22256	0.0414528	0.233912	Human Diseases	Infectious disease: parasitic
	1	map05033	Nicotine addiction	KEGG PATHWAY	1/200	19/22256	0.157669	0.530035	Human Diseases	Substance dependence
	3	map05414	Dilated cardiomyopathy	KEGG PATHWAY	3/200	179/22256	0.217971	0.662298	Human Diseases	Cardiovascular disease
	3	map05410	Hypertrophic cardiomyopathy	KEGG PATHWAY	3/200	185/22256	0.23212	0.691979	Human Diseases	Cardiovascular disease
	1	map05020	Prion disease	KEGG PATHWAY	1/200	62/22256	0.429044	0.86909	Human Diseases	Neurodegenerative disease
	1	map05030	Cocaine addiction	KEGG PATHWAY	1/200	61/22256	0.423853	0.869723	Human Diseases	Substance dependence
	1	map05031	Amphetamine addiction	KEGG PATHWAY	1/200	94/22256	0.572722	0.878544	Human Diseases	Substance dependence
	1	map05032	Morphine addiction	KEGG PATHWAY	1/200	90/22256	0.556946	0.888863	Human Diseases	Substance dependence
	1	map05322	Systemic lupus erythematosus	KEGG PATHWAY	1/200	78/22256	0.506054	0.898388	Human Diseases	Immune disease
	1	map05014	Amyotrophic lateral sclerosis	KEGG PATHWAY	1/200	82/22256	0.523633	0.909165	Human Diseases	Neurodegenerative disease
	1	map05416	Viral myocarditis	KEGG PATHWAY	1/200	76/22256	0.497024	0.913137	Human Diseases	Cardiovascular disease
	2	map05017	Spinocerebellar ataxia	KEGG PATHWAY	2/200	233/22256	0.621545	0.917796	Human Diseases	Neurodegenerative disease
	1	map05412	Arrhythmogenic right ventricular cardiomyopathy	KEGG PATHWAY	1/200	128/22256	0.68613	0.967933	Human Diseases	Cardiovascular disease
	2	map05167	Kaposi sarcoma-associated herpesvirus infection	KEGG PATHWAY	2/200	254/22256	0.668153	0.968515	Human Diseases	Infectious disease: viral
	1	map01521	EGFR tyrosine kinase inhibitor resistance	KEGG PATHWAY	1/200	140/22256	0.718537	0.995868	Human Diseases	Drug resistance: antineoplastic
	1	map05131	Shigellosis	KEGG PATHWAY	1/200	549/22256	0.993383	0.99971	Human Diseases	Infectious disease: bacterial
	1	map01522	Endocrine resistance	KEGG PATHWAY	1/200	182/22256	0.807884	1	Human Diseases	Drug resistance: antineoplastic
	2	map05225	Hepatocellular carcinoma	KEGG PATHWAY	2/200	343/22256	0.816412	1	Human Diseases	Cancer: specific types
	1	map05034	Alcoholism	KEGG PATHWAY	1/200	190/22256	0.821377	1	Human Diseases	Substance dependence
	1	map05224	Breast cancer	KEGG PATHWAY	1/200	201/22256	0.838404	1	Human Diseases	Cancer: specific types
	1	map05152	Tuberculosis	KEGG PATHWAY	1/200	213/22256	0.855142	1	Human Diseases	Infectious disease: bacterial
	1	map05226	Gastric cancer	KEGG PATHWAY	1/200	224/22256	0.868964	1	Human Diseases	Cancer: specific types
	5	map05016	Huntington disease	KEGG PATHWAY	5/200	835/22256	0.874167	1	Human Diseases	Neurodegenerative disease
	1	map05202	Transcriptional misregulation in cancer	KEGG PATHWAY	1/200	231/22256	0.877068	1	Human Diseases	Cancer: overview
	1	map05168	Herpes simplex virus 1 infection	KEGG PATHWAY	1/200	346/22256	0.957058	1	Human Diseases	Infectious disease: viral
	4	map05010	Alzheimer disease	KEGG PATHWAY	4/200	877/22256	0.957691	1	Human Diseases	Neurodegenerative disease
	2	map05165	Human papillomavirus infection	KEGG PATHWAY	2/200	555/22256	0.961427	1	Human Diseases	Infectious disease: viral
	1	map05206	MicroRNAs in cancer	KEGG PATHWAY	1/200	371/22256	0.96586	1	Human Diseases	Cancer: overview
	1	map05166	Human T-cell leukemia virus 1 infection	KEGG PATHWAY	1/200	442/22256	0.982229	1	Human Diseases	Infectious disease: viral
	1	map05132	Salmonella infection	KEGG PATHWAY	1/200	479/22256	0.987364	1	Human Diseases	Infectious disease: bacterial
	2	map05200	Pathways in cancer	KEGG PATHWAY	2/200	732/22256	0.990503	1	Human Diseases	Cancer: overview
	13	map00620	Pyruvate metabolism	KEGG PATHWAY	13/200	162/22256	2.71e-09	4.28e-07	Metabolism	Carbohydrate metabolism
	8	map00340	Histidine metabolism	KEGG PATHWAY	8/200	46/22256	7.2e-09	5.69e-07	Metabolism	Amino acid metabolism
	10	map00330	Arginine and proline metabolism	KEGG PATHWAY	10/200	103/22256	3.13e-08	1.65e-06	Metabolism	Amino acid metabolism
	9	map00380	Tryptophan metabolism	KEGG PATHWAY	9/200	93/22256	1.6e-07	6.32e-06	Metabolism	Amino acid metabolism
	12	map00010	Glycolysis / Gluconeogenesis	KEGG PATHWAY	12/200	202/22256	3.1e-07	9.8e-06	Metabolism	Carbohydrate metabolism
	9	map00410	beta-Alanine metabolism	KEGG PATHWAY	9/200	114/22256	9.17e-07	2.41e-05	Metabolism	Metabolism of other amino acids
	8	map00981	Insect hormone biosynthesis	KEGG PATHWAY	8/200	98/22256	2.91e-06	6.58e-05	Metabolism	Metabolism of terpenoids and polyketides
	10	map00310	Lysine degradation	KEGG PATHWAY	10/200	184/22256	6.76e-06	0.000133586	Metabolism	Amino acid metabolism
	8	map00071	Fatty acid degradation	KEGG PATHWAY	8/200	123/22256	1.57e-05	0.000276431	Metabolism	Lipid metabolism
	8	map00280	Valine, leucine and isoleucine degradation	KEGG PATHWAY	8/200	127/22256	1.99e-05	0.00031404	Metabolism	Amino acid metabolism
	9	map00561	Glycerolipid metabolism	KEGG PATHWAY	9/200	175/22256	3.04e-05	0.000437002	Metabolism	Lipid metabolism
	8	map00053	Ascorbate and aldarate metabolism	KEGG PATHWAY	8/200	142/22256	4.44e-05	0.000584035	Metabolism	Carbohydrate metabolism
	7	map00500	Starch and sucrose metabolism	KEGG PATHWAY	7/200	119/22256	0.000102078	0.00124064	Metabolism	Carbohydrate metabolism
	11	map00230	Purine metabolism	KEGG PATHWAY	11/200	310/22256	0.000120958	0.00136509	Metabolism	Nucleotide metabolism
	6	map00260	Glycine, serine and threonine metabolism	KEGG PATHWAY	6/200	134/22256	0.00135308	0.0142524	Metabolism	Amino acid metabolism
	5	map00061	Fatty acid biosynthesis	KEGG PATHWAY	5/200	111/22256	0.00331012	0.0326874	Metabolism	Lipid metabolism
	5	map00250	Alanine, aspartate and glutamate metabolism	KEGG PATHWAY	5/200	120/22256	0.00461429	0.0428857	Metabolism	Amino acid metabolism
	5	map00030	Pentose phosphate pathway	KEGG PATHWAY	5/200	131/22256	0.00665991	0.0584592	Metabolism	Carbohydrate metabolism
	4	map00640	Propanoate metabolism	KEGG PATHWAY	4/200	96/22256	0.0110593	0.0832079	Metabolism	Carbohydrate metabolism
	3	map00770	Pantothenate and CoA biosynthesis	KEGG PATHWAY	3/200	56/22256	0.0139769	0.10038	Metabolism	Metabolism of cofactors and vitamins
	1	map00311	Penicillin and cephalosporin biosynthesis	KEGG PATHWAY	1/200	3/22256	0.0267187	0.183546	Metabolism	Biosynthesis of other secondary metabolites
	1	map00472	D-Arginine and D-ornithine metabolism	KEGG PATHWAY	1/200	3/22256	0.0267187	0.183546	Metabolism	Metabolism of other amino acids
	5	map00520	Amino sugar and nucleotide sugar metabolism	KEGG PATHWAY	5/200	197/22256	0.032916	0.208029	Metabolism	Carbohydrate metabolism
	4	map00270	Cysteine and methionine metabolism	KEGG PATHWAY	4/200	147/22256	0.0438745	0.231072	Metabolism	Amino acid metabolism
	1	map00785	Lipoic acid metabolism	KEGG PATHWAY	1/200	10/22256	0.0863319	0.413347	Metabolism	Metabolism of cofactors and vitamins
	2	map00232	Caffeine metabolism	KEGG PATHWAY	2/200	54/22256	0.0848788	0.419089	Metabolism	Biosynthesis of other secondary metabolites
	3	map00630	Glyoxylate and dicarboxylate metabolism	KEGG PATHWAY	3/200	126/22256	0.104842	0.435921	Metabolism	Carbohydrate metabolism
	1	map00750	Vitamin B6 metabolism	KEGG PATHWAY	1/200	11/22256	0.0945462	0.439362	Metabolism	Metabolism of cofactors and vitamins
	1	map00515	Mannose type O-glycan biosynthesis	KEGG PATHWAY	1/200	14/22256	0.118751	0.457624	Metabolism	Glycan biosynthesis and metabolism
	3	map00052	Galactose metabolism	KEGG PATHWAY	3/200	148/22256	0.148603	0.510418	Metabolism	Carbohydrate metabolism
	2	map00051	Fructose and mannose metabolism	KEGG PATHWAY	2/200	118/22256	0.286591	0.675842	Metabolism	Carbohydrate metabolism
	2	map00830	Retinol metabolism	KEGG PATHWAY	2/200	104/22256	0.240016	0.677187	Metabolism	Metabolism of cofactors and vitamins
	1	map00730	Thiamine metabolism	KEGG PATHWAY	1/200	30/22256	0.237373	0.681908	Metabolism	Metabolism of cofactors and vitamins
	1	map00920	Sulfur metabolism	KEGG PATHWAY	1/200	37/22256	0.284139	0.701468	Metabolism	Energy metabolism
	4	map00983	Drug metabolism - other enzymes	KEGG PATHWAY	4/200	299/22256	0.282225	0.719219	Metabolism	Xenobiotics biodegradation and metabolism
	2	map00240	Pyrimidine metabolism	KEGG PATHWAY	2/200	112/22256	0.266627	0.726327	Metabolism	Nucleotide metabolism
	1	map00563	Glycosylphosphatidylinositol (GPI)-anchor biosynthesis	KEGG PATHWAY	1/200	54/22256	0.386172	0.835823	Metabolism	Glycan biosynthesis and metabolism
	1	map00531	Glycosaminoglycan degradation	KEGG PATHWAY	1/200	63/22256	0.434189	0.857524	Metabolism	Glycan biosynthesis and metabolism
	1	map00670	One carbon pool by folate	KEGG PATHWAY	1/200	62/22256	0.429044	0.86909	Metabolism	Metabolism of cofactors and vitamins
	1	map01040	Biosynthesis of unsaturated fatty acids	KEGG PATHWAY	1/200	86/22256	0.54059	0.880548	Metabolism	Lipid metabolism
	1	map00511	Other glycan degradation	KEGG PATHWAY	1/200	84/22256	0.532188	0.894529	Metabolism	Glycan biosynthesis and metabolism
	1	map00562	Inositol phosphate metabolism	KEGG PATHWAY	1/200	162/22256	0.769547	1	Metabolism	Carbohydrate metabolism
	1	map00480	Glutathione metabolism	KEGG PATHWAY	1/200	231/22256	0.877068	1	Metabolism	Metabolism of other amino acids
	3	map04964	Proximal tubule bicarbonate reclamation	KEGG PATHWAY	3/200	45/22256	0.00768749	0.0639276	Organismal Systems	Excretory system
	4	map04612	Antigen processing and presentation	KEGG PATHWAY	4/200	142/22256	0.0394622	0.230927	Organismal Systems	Immune system
	3	map04978	Mineral absorption	KEGG PATHWAY	3/200	86/22256	0.0425035	0.231571	Organismal Systems	Digestive system
	6	map04919	Thyroid hormone signaling pathway	KEGG PATHWAY	6/200	311/22256	0.0624452	0.318269	Organismal Systems	Endocrine system
	3	map04970	Salivary secretion	KEGG PATHWAY	3/200	123/22256	0.0993307	0.424169	Organismal Systems	Digestive system
	4	map04922	Glucagon signaling pathway	KEGG PATHWAY	4/200	193/22256	0.0966662	0.424257	Organismal Systems	Endocrine system
	4	map04261	Adrenergic signaling in cardiomyocytes	KEGG PATHWAY	4/200	192/22256	0.0952954	0.430191	Organismal Systems	Circulatory system
	4	map04260	Cardiac muscle contraction	KEGG PATHWAY	4/200	204/22256	0.112346	0.455146	Organismal Systems	Circulatory system
	3	map04911	Insulin secretion	KEGG PATHWAY	3/200	132/22256	0.116214	0.459045	Organismal Systems	Endocrine system
	3	map04973	Carbohydrate digestion and absorption	KEGG PATHWAY	3/200	135/22256	0.122067	0.459204	Organismal Systems	Digestive system
	2	map04961	Endocrine and other factor-regulated calcium reabsorption	KEGG PATHWAY	2/200	75/22256	0.146106	0.512993	Organismal Systems	Excretory system
	4	map04972	Pancreatic secretion	KEGG PATHWAY	4/200	225/22256	0.145128	0.52114	Organismal Systems	Digestive system
	3	map04713	Circadian entrainment	KEGG PATHWAY	3/200	146/22256	0.144404	0.530601	Organismal Systems	Environmental adaptation
	1	map04742	Taste transduction	KEGG PATHWAY	1/200	22/22256	0.180194	0.581033	Organismal Systems	Sensory system
	5	map04910	Insulin signaling pathway	KEGG PATHWAY	5/200	356/22256	0.217413	0.673554	Organismal Systems	Endocrine system
	1	map04744	Phototransduction	KEGG PATHWAY	1/200	27/22256	0.216411	0.68386	Organismal Systems	Sensory system
	2	map04917	Prolactin signaling pathway	KEGG PATHWAY	2/200	123/22256	0.303188	0.694256	Organismal Systems	Endocrine system
	2	map04976	Bile secretion	KEGG PATHWAY	2/200	114/22256	0.273284	0.707851	Organismal Systems	Digestive system
	2	map04971	Gastric acid secretion	KEGG PATHWAY	2/200	117/22256	0.283266	0.710414	Organismal Systems	Digestive system
	2	map04960	Aldosterone-regulated sodium reabsorption	KEGG PATHWAY	2/200	113/22256	0.269956	0.710883	Organismal Systems	Excretory system
	2	map04928	Parathyroid hormone synthesis, secretion and action	KEGG PATHWAY	2/200	112/22256	0.266627	0.726327	Organismal Systems	Endocrine system
	1	map04730	Long-term depression	KEGG PATHWAY	1/200	55/22256	0.391701	0.836335	Organismal Systems	Nervous system
	2	map04925	Aldosterone synthesis and secretion	KEGG PATHWAY	2/200	167/22256	0.443794	0.865672	Organismal Systems	Endocrine system
	2	map04921	Oxytocin signaling pathway	KEGG PATHWAY	2/200	209/22256	0.562329	0.871059	Organismal Systems	Endocrine system
	2	map04918	Thyroid hormone synthesis	KEGG PATHWAY	2/200	159/22256	0.419258	0.871615	Organismal Systems	Endocrine system
	1	map04720	Long-term potentiation	KEGG PATHWAY	1/200	95/22256	0.576578	0.875955	Organismal Systems	Nervous system
	1	map04727	GABAergic synapse	KEGG PATHWAY	1/200	91/22256	0.560943	0.877515	Organismal Systems	Nervous system
	2	map04974	Protein digestion and absorption	KEGG PATHWAY	2/200	199/22256	0.535784	0.88181	Organismal Systems	Digestive system
	1	map04658	Th1 and Th2 cell differentiation	KEGG PATHWAY	1/200	60/22256	0.418614	0.88188	Organismal Systems	Immune system
	2	map03320	PPAR signaling pathway	KEGG PATHWAY	2/200	198/22256	0.533069	0.886578	Organismal Systems	Endocrine system
	1	map04622	RIG-I-like receptor signaling pathway	KEGG PATHWAY	1/200	69/22256	0.464106	0.894252	Organismal Systems	Immune system
	3	map04212	Longevity regulating pathway - worm	KEGG PATHWAY	3/200	284/22256	0.471006	0.896615	Organismal Systems	Aging
	1	map04320	Dorso-ventral axis formation	KEGG PATHWAY	1/200	72/22256	0.478468	0.899976	Organismal Systems	Development and regeneration
	2	map04979	Cholesterol metabolism	KEGG PATHWAY	2/200	188/22256	0.505341	0.907316	Organismal Systems	Digestive system
	1	map04924	Renin secretion	KEGG PATHWAY	1/200	110/22256	0.63043	0.922296	Organismal Systems	Endocrine system
	1	map04724	Glutamatergic synapse	KEGG PATHWAY	1/200	106/22256	0.616775	0.928099	Organismal Systems	Nervous system
	1	map04929	GnRH secretion	KEGG PATHWAY	1/200	129/22256	0.688967	0.963334	Organismal Systems	Endocrine system
	1	map04912	GnRH signaling pathway	KEGG PATHWAY	1/200	123/22256	0.671555	0.964597	Organismal Systems	Endocrine system
	1	map04728	Dopaminergic synapse	KEGG PATHWAY	1/200	141/22256	0.721083	0.990705	Organismal Systems	Nervous system
	1	map04270	Vascular smooth muscle contraction	KEGG PATHWAY	1/200	149/22256	0.740638	1	Organismal Systems	Circulatory system
	1	map04361	Axon regeneration	KEGG PATHWAY	1/200	186/22256	0.814753	1	Organismal Systems	Development and regeneration
	1	map04213	Longevity regulating pathway - multiple species	KEGG PATHWAY	1/200	241/22256	0.887788	1	Organismal Systems	Aging
	1	map04915	Estrogen signaling pathway	KEGG PATHWAY	1/200	254/22256	0.900345	1	Organismal Systems	Endocrine system
	1	map04611	Platelet activation	KEGG PATHWAY	1/200	292/22256	0.929584	1	Organismal Systems	Immune system
E	9	map04214	Apoptosis - fly	KEGG PATHWAY	9/168	160/22256	3.65e-06	0.000828624	Cellular Processes	Cell growth and death
	10	map04210	Apoptosis	KEGG PATHWAY	10/168	306/22256	0.00011574	0.00875767	Cellular Processes	Cell growth and death
	5	map04215	Apoptosis - multiple species	KEGG PATHWAY	5/168	61/22256	9.76e-05	0.0110798	Cellular Processes	Cell growth and death
	3	map04115	p53 signaling pathway	KEGG PATHWAY	3/168	87/22256	0.0282276	0.376921	Cellular Processes	Cell growth and death
	6	map04145	Phagosome	KEGG PATHWAY	6/168	347/22256	0.048406	0.439526	Cellular Processes	Transport and catabolism
	7	map04144	Endocytosis	KEGG PATHWAY	7/168	436/22256	0.0479632	0.453652	Cellular Processes	Transport and catabolism
	4	map04110	Cell cycle	KEGG PATHWAY	4/168	249/22256	0.120033	0.556072	Cellular Processes	Cell growth and death
	6	map04510	Focal adhesion	KEGG PATHWAY	6/168	439/22256	0.115964	0.560084	Cellular Processes	Cellular community - eukaryotes
	4	map04140	Autophagy - animal	KEGG PATHWAY	4/168	376/22256	0.316115	0.670636	Cellular Processes	Transport and catabolism
	4	map04810	Regulation of actin cytoskeleton	KEGG PATHWAY	4/168	387/22256	0.334893	0.697438	Cellular Processes	Cell motility
	2	map04550	Signaling pathways regulating pluripotency of stem cells	KEGG PATHWAY	2/168	197/22256	0.439174	0.755246	Cellular Processes	Cellular community - eukaryotes
	2	map04114	Oocyte meiosis	KEGG PATHWAY	2/168	223/22256	0.503435	0.75682	Cellular Processes	Cell growth and death
	1	map04216	Ferroptosis	KEGG PATHWAY	1/168	76/22256	0.43833	0.759549	Cellular Processes	Cell growth and death
	2	map04530	Tight junction	KEGG PATHWAY	2/168	303/22256	0.669359	0.779203	Cellular Processes	Cellular community - eukaryotes
	3	map04142	Lysosome	KEGG PATHWAY	3/168	437/22256	0.643884	0.781613	Cellular Processes	Transport and catabolism
	2	map04218	Cellular senescence	KEGG PATHWAY	2/168	285/22256	0.63635	0.785062	Cellular Processes	Cell growth and death
	1	map04137	Mitophagy - animal	KEGG PATHWAY	1/168	123/22256	0.607243	0.787681	Cellular Processes	Transport and catabolism
	1	map04540	Gap junction	KEGG PATHWAY	1/168	157/22256	0.696938	0.791025	Cellular Processes	Cellular community - eukaryotes
	1	map04520	Adherens junction	KEGG PATHWAY	1/168	169/22256	0.723465	0.797216	Cellular Processes	Cellular community - eukaryotes
	1	map04217	Necroptosis	KEGG PATHWAY	1/168	188/22256	0.760822	0.822412	Cellular Processes	Cell growth and death
	9	map04151	PI3K-Akt signaling pathway	KEGG PATHWAY	9/168	419/22256	0.00466507	0.211794	Environmental Information Processing	Signal transduction
	4	map04512	ECM-receptor interaction	KEGG PATHWAY	4/168	197/22256	0.0624843	0.489101	Environmental Information Processing	Signaling molecules and interaction
	1	map04060	Cytokine-cytokine receptor interaction	KEGG PATHWAY	1/168	31/22256	0.209469	0.59437	Environmental Information Processing	Signaling molecules and interaction
	2	map04350	TGF-beta signaling pathway	KEGG PATHWAY	2/168	121/22256	0.232196	0.605845	Environmental Information Processing	Signal transduction
	4	map04010	MAPK signaling pathway	KEGG PATHWAY	4/168	340/22256	0.255627	0.610814	Environmental Information Processing	Signal transduction
	2	map02010	ABC transporters	KEGG PATHWAY	2/168	117/22256	0.221083	0.612023	Environmental Information Processing	Membrane transport
	5	map04015	Rap1 signaling pathway	KEGG PATHWAY	5/168	387/22256	0.169448	0.620399	Environmental Information Processing	Signal transduction
	3	map04391	Hippo signaling pathway - fly	KEGG PATHWAY	3/168	193/22256	0.179298	0.626162	Environmental Information Processing	Signal transduction
	2	map04390	Hippo signaling pathway	KEGG PATHWAY	2/168	228/22256	0.515245	0.754584	Environmental Information Processing	Signal transduction
	1	map04330	Notch signaling pathway	KEGG PATHWAY	1/168	83/22256	0.467446	0.75793	Environmental Information Processing	Signal transduction
	3	map04152	AMPK signaling pathway	KEGG PATHWAY	3/168	326/22256	0.447416	0.757936	Environmental Information Processing	Signal transduction
	2	map04072	Phospholipase D signaling pathway	KEGG PATHWAY	2/168	215/22256	0.484162	0.757963	Environmental Information Processing	Signal transduction
	3	map04150	mTOR signaling pathway	KEGG PATHWAY	3/168	341/22256	0.476694	0.762038	Environmental Information Processing	Signal transduction
	2	map04068	FoxO signaling pathway	KEGG PATHWAY	2/168	238/22256	0.538304	0.763719	Environmental Information Processing	Signal transduction
	2	map04371	Apelin signaling pathway	KEGG PATHWAY	2/168	207/22256	0.464436	0.763964	Environmental Information Processing	Signal transduction
	2	map04071	Sphingolipid signaling pathway	KEGG PATHWAY	2/168	207/22256	0.464436	0.763964	Environmental Information Processing	Signal transduction
	2	map04310	Wnt signaling pathway	KEGG PATHWAY	2/168	220/22256	0.496261	0.766336	Environmental Information Processing	Signal transduction
	1	map04340	Hedgehog signaling pathway	KEGG PATHWAY	1/168	107/22256	0.556342	0.770058	Environmental Information Processing	Signal transduction
	2	map04066	HIF-1 signaling pathway	KEGG PATHWAY	2/168	258/22256	0.582128	0.772767	Environmental Information Processing	Signal transduction
	1	map04630	JAK-STAT signaling pathway	KEGG PATHWAY	1/168	127/22256	0.619034	0.78067	Environmental Information Processing	Signal transduction
	1	map04012	ErbB signaling pathway	KEGG PATHWAY	1/168	144/22256	0.665342	0.786628	Environmental Information Processing	Signal transduction
	1	map04668	TNF signaling pathway	KEGG PATHWAY	1/168	165/22256	0.714889	0.791609	Environmental Information Processing	Signal transduction
	2	map04014	Ras signaling pathway	KEGG PATHWAY	2/168	322/22256	0.701548	0.792296	Environmental Information Processing	Signal transduction
	1	map04020	Calcium signaling pathway	KEGG PATHWAY	1/168	220/22256	0.812741	0.834806	Environmental Information Processing	Signal transduction
	2	map04024	cAMP signaling pathway	KEGG PATHWAY	2/168	400/22256	0.807543	0.837043	Environmental Information Processing	Signal transduction
	1	map04013	MAPK signaling pathway - fly	KEGG PATHWAY	1/168	256/22256	0.857867	0.865493	Environmental Information Processing	Signal transduction
	7	map00970	Aminoacyl-tRNA biosynthesis	KEGG PATHWAY	7/168	168/22256	0.000294094	0.0166898	Genetic Information Processing	Translation
	8	map04141	Protein processing in endoplasmic reticulum	KEGG PATHWAY	8/168	526/22256	0.0466417	0.460333	Genetic Information Processing	Folding, sorting and degradation
	3	map03020	RNA polymerase	KEGG PATHWAY	3/168	129/22256	0.0743036	0.481912	Genetic Information Processing	Transcription
	7	map03013	RNA transport	KEGG PATHWAY	7/168	471/22256	0.0668075	0.489204	Genetic Information Processing	Translation
	4	map03008	Ribosome biogenesis in eukaryotes	KEGG PATHWAY	4/168	243/22256	0.112492	0.580359	Genetic Information Processing	Translation
	1	map04130	SNARE interactions in vesicular transport	KEGG PATHWAY	1/168	47/22256	0.299875	0.667369	Genetic Information Processing	Folding, sorting and degradation
	1	map03460	Fanconi anemia pathway	KEGG PATHWAY	1/168	86/22256	0.47946	0.755815	Genetic Information Processing	Replication and repair
	1	map03440	Homologous recombination	KEGG PATHWAY	1/168	83/22256	0.467446	0.75793	Genetic Information Processing	Replication and repair
	1	map03030	DNA replication	KEGG PATHWAY	1/168	101/22256	0.535607	0.764672	Genetic Information Processing	Replication and repair
	2	map03015	mRNA surveillance pathway	KEGG PATHWAY	2/168	250/22256	0.56497	0.77258	Genetic Information Processing	Translation
	2	map04120	Ubiquitin mediated proteolysis	KEGG PATHWAY	2/168	301/22256	0.665814	0.779071	Genetic Information Processing	Folding, sorting and degradation
	1	map03420	Nucleotide excision repair	KEGG PATHWAY	1/168	125/22256	0.613183	0.781981	Genetic Information Processing	Replication and repair
	1	map03018	RNA degradation	KEGG PATHWAY	1/168	213/22256	0.802438	0.843302	Genetic Information Processing	Folding, sorting and degradation
	2	map03040	Spliceosome	KEGG PATHWAY	2/168	439/22256	0.846886	0.862077	Genetic Information Processing	Transcription
	6	map05222	Small cell lung cancer	KEGG PATHWAY	6/168	216/22256	0.00606094	0.229305	Human Diseases	Cancer: specific types
	6	map05163	Human cytomegalovirus infection	KEGG PATHWAY	6/168	310/22256	0.0305768	0.347047	Human Diseases	Infectious disease: viral
	6	map05169	Epstein-Barr virus infection	KEGG PATHWAY	6/168	315/22256	0.0326843	0.353301	Human Diseases	Infectious disease: viral
	2	map05144	Malaria	KEGG PATHWAY	2/168	36/22256	0.0301722	0.360479	Human Diseases	Infectious disease: parasitic
	4	map05230	Central carbon metabolism in cancer	KEGG PATHWAY	4/168	153/22256	0.0289165	0.364669	Human Diseases	Cancer: overview
	6	map05418	Fluid shear stress and atherosclerosis	KEGG PATHWAY	6/168	322/22256	0.0357903	0.369291	Human Diseases	Cardiovascular disease
	2	map05216	Thyroid cancer	KEGG PATHWAY	2/168	34/22256	0.0271316	0.410591	Human Diseases	Cancer: specific types
	2	map05219	Bladder cancer	KEGG PATHWAY	2/168	34/22256	0.0271316	0.410591	Human Diseases	Cancer: specific types
	3	map05014	Amyotrophic lateral sclerosis	KEGG PATHWAY	3/168	82/22256	0.0242317	0.423122	Human Diseases	Neurodegenerative disease
	7	map05205	Proteoglycans in cancer	KEGG PATHWAY	7/168	440/22256	0.0499207	0.435846	Human Diseases	Cancer: overview
	11	map05200	Pathways in cancer	KEGG PATHWAY	11/168	732/22256	0.0233798	0.442267	Human Diseases	Cancer: overview
	8	map05165	Human papillomavirus infection	KEGG PATHWAY	8/168	555/22256	0.0600919	0.487173	Human Diseases	Infectious disease: viral
	4	map05160	Hepatitis C	KEGG PATHWAY	4/168	219/22256	0.0846032	0.505393	Human Diseases	Infectious disease: viral
	5	map05164	Influenza A	KEGG PATHWAY	5/168	304/22256	0.081016	0.510851	Human Diseases	Infectious disease: viral
	4	map01524	Platinum drug resistance	KEGG PATHWAY	4/168	218/22256	0.083524	0.512431	Human Diseases	Drug resistance: antineoplastic
	3	map05220	Chronic myeloid leukemia	KEGG PATHWAY	3/168	142/22256	0.0927057	0.513273	Human Diseases	Cancer: specific types
	4	map05226	Gastric cancer	KEGG PATHWAY	4/168	224/22256	0.0901012	0.524435	Human Diseases	Cancer: specific types
	4	map05202	Transcriptional misregulation in cancer	KEGG PATHWAY	4/168	231/22256	0.0980795	0.530096	Human Diseases	Cancer: overview
	2	map05416	Viral myocarditis	KEGG PATHWAY	2/168	76/22256	0.112549	0.567749	Human Diseases	Cardiovascular disease
	4	map05161	Hepatitis B	KEGG PATHWAY	4/168	255/22256	0.127787	0.580153	Human Diseases	Infectious disease: viral
	3	map05224	Breast cancer	KEGG PATHWAY	3/168	201/22256	0.194466	0.596539	Human Diseases	Cancer: specific types
	5	map05130	Pathogenic Escherichia coli infection	KEGG PATHWAY	5/168	402/22256	0.188424	0.602426	Human Diseases	Infectious disease: bacterial
	3	map05146	Amoebiasis	KEGG PATHWAY	3/168	208/22256	0.207991	0.605308	Human Diseases	Infectious disease: parasitic
	6	map05131	Shigellosis	KEGG PATHWAY	6/168	549/22256	0.235493	0.607466	Human Diseases	Infectious disease: bacterial
	6	map05132	Salmonella infection	KEGG PATHWAY	6/168	479/22256	0.155216	0.607481	Human Diseases	Infectious disease: bacterial
	4	map05168	Herpes simplex virus 1 infection	KEGG PATHWAY	4/168	346/22256	0.265558	0.608906	Human Diseases	Infectious disease: viral
	2	map05218	Melanoma	KEGG PATHWAY	2/168	103/22256	0.182647	0.609718	Human Diseases	Cancer: specific types
	4	map05225	Hepatocellular carcinoma	KEGG PATHWAY	4/168	343/22256	0.260583	0.609818	Human Diseases	Cancer: specific types
	2	map05031	Amphetamine addiction	KEGG PATHWAY	2/168	94/22256	0.158527	0.609925	Human Diseases	Substance dependence
	3	map05162	Measles	KEGG PATHWAY	3/168	220/22256	0.231639	0.611418	Human Diseases	Infectious disease: viral
	9	map05016	Huntington disease	KEGG PATHWAY	9/168	835/22256	0.181117	0.613634	Human Diseases	Neurodegenerative disease
	3	map05034	Alcoholism	KEGG PATHWAY	3/168	190/22256	0.173697	0.616081	Human Diseases	Substance dependence
	3	map05142	Chagas disease	KEGG PATHWAY	3/168	189/22256	0.171841	0.619175	Human Diseases	Infectious disease: parasitic
	2	map05323	Rheumatoid arthritis	KEGG PATHWAY	2/168	88/22256	0.142813	0.623435	Human Diseases	Immune disease
	3	map05134	Legionellosis	KEGG PATHWAY	3/168	178/22256	0.151833	0.626655	Human Diseases	Infectious disease: bacterial
	3	map05210	Colorectal cancer	KEGG PATHWAY	3/168	178/22256	0.151833	0.626655	Human Diseases	Cancer: specific types
	5	map05206	MicroRNAs in cancer	KEGG PATHWAY	5/168	371/22256	0.150103	0.630987	Human Diseases	Cancer: overview
	2	map05032	Morphine addiction	KEGG PATHWAY	2/168	90/22256	0.148014	0.633946	Human Diseases	Substance dependence
	2	map05110	Vibrio cholerae infection	KEGG PATHWAY	2/168	147/22256	0.30477	0.658885	Human Diseases	Infectious disease: bacterial
	2	map05213	Endometrial cancer	KEGG PATHWAY	2/168	143/22256	0.293629	0.659938	Human Diseases	Cancer: specific types
	3	map05167	Kaposi sarcoma-associated herpesvirus infection	KEGG PATHWAY	3/168	254/22256	0.300729	0.662772	Human Diseases	Infectious disease: viral
	2	map05145	Toxoplasmosis	KEGG PATHWAY	2/168	163/22256	0.348943	0.682845	Human Diseases	Infectious disease: parasitic
	2	map04933	AGE-RAGE signaling pathway in diabetic complications	KEGG PATHWAY	2/168	158/22256	0.335223	0.691778	Human Diseases	Endocrine and metabolic disease
	1	map05030	Cocaine addiction	KEGG PATHWAY	1/168	61/22256	0.370502	0.706757	Human Diseases	Substance dependence
	2	map05414	Dilated cardiomyopathy	KEGG PATHWAY	2/168	179/22256	0.392152	0.723729	Human Diseases	Cardiovascular disease
	2	map01522	Endocrine resistance	KEGG PATHWAY	2/168	182/22256	0.400117	0.726612	Human Diseases	Drug resistance: antineoplastic
	2	map05410	Hypertrophic cardiomyopathy	KEGG PATHWAY	2/168	185/22256	0.408032	0.729317	Human Diseases	Cardiovascular disease
	1	map05217	Basal cell carcinoma	KEGG PATHWAY	1/168	70/22256	0.412118	0.730865	Human Diseases	Cancer: specific types
	3	map05170	Human immunodeficiency virus 1 infection	KEGG PATHWAY	3/168	357/22256	0.507121	0.74751	Human Diseases	Infectious disease: viral
	4	map05166	Human T-cell leukemia virus 1 infection	KEGG PATHWAY	4/168	442/22256	0.428706	0.748587	Human Diseases	Infectious disease: viral
	1	map01523	Antifolate resistance	KEGG PATHWAY	1/168	97/22256	0.521252	0.758488	Human Diseases	Drug resistance: antineoplastic
	2	map05100	Bacterial invasion of epithelial cells	KEGG PATHWAY	2/168	202/22256	0.451887	0.759839	Human Diseases	Infectious disease: bacterial
	2	map05152	Tuberculosis	KEGG PATHWAY	2/168	213/22256	0.479272	0.760802	Human Diseases	Infectious disease: bacterial
	1	map05133	Pertussis	KEGG PATHWAY	1/168	92/22256	0.502686	0.765837	Human Diseases	Infectious disease: bacterial
	1	map05223	Non-small cell lung cancer	KEGG PATHWAY	1/168	109/22256	0.563047	0.774616	Human Diseases	Cancer: specific types
	3	map05203	Viral carcinogenesis	KEGG PATHWAY	3/168	424/22256	0.623569	0.777748	Human Diseases	Cancer: overview
	3	map04932	Non-alcoholic fatty liver disease	KEGG PATHWAY	3/168	427/22256	0.628326	0.779398	Human Diseases	Endocrine and metabolic disease
	1	map05412	Arrhythmogenic right ventricular cardiomyopathy	KEGG PATHWAY	1/168	128/22256	0.621926	0.779984	Human Diseases	Cardiovascular disease
	1	map04930	Type II diabetes mellitus	KEGG PATHWAY	1/168	124/22256	0.610224	0.782604	Human Diseases	Endocrine and metabolic disease
	1	map05221	Acute myeloid leukemia	KEGG PATHWAY	1/168	119/22256	0.59509	0.78538	Human Diseases	Cancer: specific types
	1	map05212	Pancreatic cancer	KEGG PATHWAY	1/168	144/22256	0.665342	0.786628	Human Diseases	Cancer: specific types
	1	map05214	Glioma	KEGG PATHWAY	1/168	142/22256	0.660198	0.788763	Human Diseases	Cancer: specific types
	1	map01521	EGFR tyrosine kinase inhibitor resistance	KEGG PATHWAY	1/168	140/22256	0.654976	0.790849	Human Diseases	Drug resistance: antineoplastic
	2	map05135	Yersinia infection	KEGG PATHWAY	2/168	270/22256	0.606929	0.791799	Human Diseases	Infectious disease: bacterial
	1	map05204	Chemical carcinogenesis	KEGG PATHWAY	1/168	163/22256	0.710503	0.794504	Human Diseases	Cancer: overview
	1	map05215	Prostate cancer	KEGG PATHWAY	1/168	202/22256	0.785097	0.836699	Human Diseases	Cancer: specific types
	1	map04931	Insulin resistance	KEGG PATHWAY	1/168	219/22256	0.811302	0.837117	Human Diseases	Endocrine and metabolic disease
	1	map04934	Cushing syndrome	KEGG PATHWAY	1/168	214/22256	0.803943	0.840991	Human Diseases	Endocrine and metabolic disease
	2	map05012	Parkinson disease	KEGG PATHWAY	2/168	445/22256	0.85225	0.863664	Human Diseases	Neurodegenerative disease
	4	map05010	Alzheimer disease	KEGG PATHWAY	4/168	877/22256	0.901646	0.901646	Human Diseases	Neurodegenerative disease
	4	map00052	Galactose metabolism	KEGG PATHWAY	4/168	148/22256	0.0260158	0.421828	Metabolism	Carbohydrate metabolism
	4	map00510	N-Glycan biosynthesis	KEGG PATHWAY	4/168	120/22256	0.0130756	0.424022	Metabolism	Glycan biosynthesis and metabolism
	4	map00513	Various types of N-glycan biosynthesis	KEGG PATHWAY	4/168	125/22256	0.014989	0.425312	Metabolism	Glycan biosynthesis and metabolism
	2	map00430	Taurine and hypotaurine metabolism	KEGG PATHWAY	2/168	29/22256	0.0201222	0.456773	Metabolism	Metabolism of other amino acids
	1	map00072	Synthesis and degradation of ketone bodies	KEGG PATHWAY	1/168	10/22256	0.0729864	0.502058	Metabolism	Lipid metabolism
	1	map00512	Mucin type O-glycan biosynthesis	KEGG PATHWAY	1/168	29/22256	0.197382	0.59741	Metabolism	Glycan biosynthesis and metabolism
	1	map00650	Butanoate metabolism	KEGG PATHWAY	1/168	37/22256	0.244657	0.603664	Metabolism	Carbohydrate metabolism
	2	map00051	Fructose and mannose metabolism	KEGG PATHWAY	2/168	118/22256	0.223857	0.604948	Metabolism	Carbohydrate metabolism
	3	map00520	Amino sugar and nucleotide sugar metabolism	KEGG PATHWAY	3/168	197/22256	0.186841	0.605899	Metabolism	Carbohydrate metabolism
	2	map00071	Fatty acid degradation	KEGG PATHWAY	2/168	123/22256	0.237766	0.606437	Metabolism	Lipid metabolism
	1	map00534	Glycosaminoglycan biosynthesis - heparan sulfate / heparin	KEGG PATHWAY	1/168	34/22256	0.227262	0.606924	Metabolism	Glycan biosynthesis and metabolism
	2	map00280	Valine, leucine and isoleucine degradation	KEGG PATHWAY	2/168	127/22256	0.248926	0.607594	Metabolism	Amino acid metabolism
	2	map00640	Propanoate metabolism	KEGG PATHWAY	2/168	96/22256	0.163835	0.609681	Metabolism	Carbohydrate metabolism
	2	map00240	Pyrimidine metabolism	KEGG PATHWAY	2/168	112/22256	0.20726	0.611012	Metabolism	Nucleotide metabolism
	1	map00532	Glycosaminoglycan biosynthesis - chondroitin sulfate / dermatan sulfate	KEGG PATHWAY	1/168	22/22256	0.153611	0.61175	Metabolism	Glycan biosynthesis and metabolism
	2	map00030	Pentose phosphate pathway	KEGG PATHWAY	2/168	131/22256	0.260103	0.615035	Metabolism	Carbohydrate metabolism
	2	map00270	Cysteine and methionine metabolism	KEGG PATHWAY	2/168	147/22256	0.30477	0.658885	Metabolism	Amino acid metabolism
	2	map00620	Pyruvate metabolism	KEGG PATHWAY	2/168	162/22256	0.346206	0.68338	Metabolism	Carbohydrate metabolism
	2	map00040	Pentose and glucuronate interconversions	KEGG PATHWAY	2/168	155/22256	0.326951	0.687202	Metabolism	Carbohydrate metabolism
	1	map00563	Glycosylphosphatidylinositol (GPI)-anchor biosynthesis	KEGG PATHWAY	1/168	54/22256	0.336122	0.687384	Metabolism	Glycan biosynthesis and metabolism
	1	map00770	Pantothenate and CoA biosynthesis	KEGG PATHWAY	1/168	56/22256	0.346131	0.695325	Metabolism	Metabolism of cofactors and vitamins
	1	map00900	Terpenoid backbone biosynthesis	KEGG PATHWAY	1/168	56/22256	0.346131	0.695325	Metabolism	Metabolism of terpenoids and polyketides
	1	map00350	Tyrosine metabolism	KEGG PATHWAY	1/168	60/22256	0.365701	0.703511	Metabolism	Amino acid metabolism
	1	map00670	One carbon pool by folate	KEGG PATHWAY	1/168	62/22256	0.375267	0.709881	Metabolism	Metabolism of cofactors and vitamins
	2	map00310	Lysine degradation	KEGG PATHWAY	2/168	184/22256	0.405399	0.730362	Metabolism	Amino acid metabolism
	1	map00514	Other types of O-glycan biosynthesis	KEGG PATHWAY	1/168	71/22256	0.416569	0.733033	Metabolism	Glycan biosynthesis and metabolism
	1	map00380	Tryptophan metabolism	KEGG PATHWAY	1/168	93/22256	0.506455	0.751408	Metabolism	Amino acid metabolism
	1	map00981	Insect hormone biosynthesis	KEGG PATHWAY	1/168	98/22256	0.524881	0.754102	Metabolism	Metabolism of terpenoids and polyketides
	2	map00480	Glutathione metabolism	KEGG PATHWAY	2/168	231/22256	0.522241	0.755088	Metabolism	Metabolism of other amino acids
	2	map00010	Glycolysis / Gluconeogenesis	KEGG PATHWAY	2/168	202/22256	0.451887	0.759839	Metabolism	Carbohydrate metabolism
	1	map00830	Retinol metabolism	KEGG PATHWAY	1/168	104/22256	0.546092	0.760509	Metabolism	Metabolism of cofactors and vitamins
	1	map00061	Fatty acid biosynthesis	KEGG PATHWAY	1/168	111/22256	0.569651	0.774316	Metabolism	Lipid metabolism
	1	map00982	Drug metabolism - cytochrome P450	KEGG PATHWAY	1/168	146/22256	0.670408	0.776442	Metabolism	Xenobiotics biodegradation and metabolism
	2	map00230	Purine metabolism	KEGG PATHWAY	2/168	310/22256	0.681531	0.777425	Metabolism	Nucleotide metabolism
	1	map00630	Glyoxylate and dicarboxylate metabolism	KEGG PATHWAY	1/168	126/22256	0.616119	0.781336	Metabolism	Carbohydrate metabolism
	1	map00260	Glycine, serine and threonine metabolism	KEGG PATHWAY	1/168	134/22256	0.638827	0.783858	Metabolism	Amino acid metabolism
	1	map00500	Starch and sucrose metabolism	KEGG PATHWAY	1/168	119/22256	0.59509	0.78538	Metabolism	Carbohydrate metabolism
	2	map00983	Drug metabolism - other enzymes	KEGG PATHWAY	2/168	299/22256	0.662238	0.787058	Metabolism	Xenobiotics biodegradation and metabolism
	1	map00564	Glycerophospholipid metabolism	KEGG PATHWAY	1/168	141/22256	0.657597	0.789812	Metabolism	Lipid metabolism
	1	map00980	Metabolism of xenobiotics by cytochrome P450	KEGG PATHWAY	1/168	162/22256	0.708285	0.795944	Metabolism	Xenobiotics biodegradation and metabolism
	1	map00561	Glycerolipid metabolism	KEGG PATHWAY	1/168	175/22256	0.735849	0.803066	Metabolism	Lipid metabolism
	5	map04922	Glucagon signaling pathway	KEGG PATHWAY	5/168	193/22256	0.0157246	0.39661	Organismal Systems	Endocrine system
	4	map04361	Axon regeneration	KEGG PATHWAY	4/168	186/22256	0.0527374	0.443385	Organismal Systems	Development and regeneration
	4	map04612	Antigen processing and presentation	KEGG PATHWAY	4/168	142/22256	0.0227764	0.470022	Organismal Systems	Immune system
	2	map04730	Long-term depression	KEGG PATHWAY	2/168	55/22256	0.0648532	0.490723	Organismal Systems	Nervous system
	4	map04921	Oxytocin signaling pathway	KEGG PATHWAY	4/168	209/22256	0.0741237	0.494884	Organismal Systems	Endocrine system
	4	map04926	Relaxin signaling pathway	KEGG PATHWAY	4/168	206/22256	0.0711169	0.504485	Organismal Systems	Endocrine system
	3	map04728	Dopaminergic synapse	KEGG PATHWAY	3/168	141/22256	0.0912283	0.517721	Organismal Systems	Nervous system
	2	map04920	Adipocytokine signaling pathway	KEGG PATHWAY	2/168	79/22256	0.119949	0.567257	Organismal Systems	Endocrine system
	2	map04975	Fat digestion and absorption	KEGG PATHWAY	2/168	76/22256	0.112549	0.567749	Organismal Systems	Digestive system
	2	map04961	Endocrine and other factor-regulated calcium reabsorption	KEGG PATHWAY	2/168	75/22256	0.11011	0.581281	Organismal Systems	Excretory system
	3	map04925	Aldosterone synthesis and secretion	KEGG PATHWAY	3/168	167/22256	0.132644	0.590394	Organismal Systems	Endocrine system
	2	map04724	Glutamatergic synapse	KEGG PATHWAY	2/168	106/22256	0.190805	0.593326	Organismal Systems	Nervous system
	3	map04211	Longevity regulating pathway	KEGG PATHWAY	3/168	210/22256	0.211894	0.593827	Organismal Systems	Aging
	4	map04919	Thyroid hormone signaling pathway	KEGG PATHWAY	4/168	311/22256	0.208919	0.600311	Organismal Systems	Endocrine system
	3	map04974	Protein digestion and absorption	KEGG PATHWAY	3/168	199/22256	0.190644	0.601058	Organismal Systems	Digestive system
	2	map04924	Renin secretion	KEGG PATHWAY	2/168	110/22256	0.201756	0.602615	Organismal Systems	Endocrine system
	1	map04710	Circadian rhythm	KEGG PATHWAY	1/168	38/22256	0.250368	0.604612	Organismal Systems	Environmental adaptation
	2	map04970	Salivary secretion	KEGG PATHWAY	2/168	123/22256	0.237766	0.606437	Organismal Systems	Digestive system
	2	map04916	Melanogenesis	KEGG PATHWAY	2/168	123/22256	0.237766	0.606437	Organismal Systems	Endocrine system
	2	map04911	Insulin secretion	KEGG PATHWAY	2/168	132/22256	0.262899	0.608959	Organismal Systems	Endocrine system
	2	map04962	Vasopressin-regulated water reabsorption	KEGG PATHWAY	2/168	103/22256	0.182647	0.609718	Organismal Systems	Excretory system
	2	map04726	Serotonergic synapse	KEGG PATHWAY	2/168	95/22256	0.161177	0.609785	Organismal Systems	Nervous system
	2	map04971	Gastric acid secretion	KEGG PATHWAY	2/168	117/22256	0.221083	0.612023	Organismal Systems	Digestive system
	4	map04611	Platelet activation	KEGG PATHWAY	4/168	292/22256	0.179819	0.618469	Organismal Systems	Immune system
	2	map04923	Regulation of lipolysis in adipocytes	KEGG PATHWAY	2/168	140/22256	0.285257	0.647534	Organismal Systems	Endocrine system
	2	map04713	Circadian entrainment	KEGG PATHWAY	2/168	146/22256	0.301988	0.659146	Organismal Systems	Environmental adaptation
	1	map04913	Ovarian steroidogenesis	KEGG PATHWAY	1/168	57/22256	0.351079	0.681154	Organismal Systems	Endocrine system
	2	map04918	Thyroid hormone synthesis	KEGG PATHWAY	2/168	159/22256	0.337974	0.685	Organismal Systems	Endocrine system
	1	map04977	Vitamin digestion and absorption	KEGG PATHWAY	1/168	63/22256	0.379996	0.707042	Organismal Systems	Digestive system
	2	map04621	NOD-like receptor signaling pathway	KEGG PATHWAY	2/168	174/22256	0.378776	0.710597	Organismal Systems	Immune system
	2	map04666	Fc gamma R-mediated phagocytosis	KEGG PATHWAY	2/168	181/22256	0.397467	0.727621	Organismal Systems	Immune system
	2	map03320	PPAR signaling pathway	KEGG PATHWAY	2/168	198/22256	0.441729	0.753929	Organismal Systems	Endocrine system
	3	map04910	Insulin signaling pathway	KEGG PATHWAY	3/168	356/22256	0.505246	0.754545	Organismal Systems	Endocrine system
	1	map04927	Cortisol synthesis and secretion	KEGG PATHWAY	1/168	88/22256	0.487319	0.757681	Organismal Systems	Endocrine system
	2	map04721	Synaptic vesicle cycle	KEGG PATHWAY	2/168	202/22256	0.451887	0.759839	Organismal Systems	Nervous system
	1	map04727	GABAergic synapse	KEGG PATHWAY	1/168	91/22256	0.498888	0.765186	Organismal Systems	Nervous system
	1	map04745	Phototransduction - fly	KEGG PATHWAY	1/168	92/22256	0.502686	0.765837	Organismal Systems	Sensory system
	2	map04722	Neurotrophin signaling pathway	KEGG PATHWAY	2/168	241/22256	0.545074	0.768521	Organismal Systems	Nervous system
	2	map04213	Longevity regulating pathway - multiple species	KEGG PATHWAY	2/168	241/22256	0.545074	0.768521	Organismal Systems	Aging
	2	map04915	Estrogen signaling pathway	KEGG PATHWAY	2/168	254/22256	0.573611	0.770472	Organismal Systems	Endocrine system
	1	map04976	Bile secretion	KEGG PATHWAY	1/168	114/22256	0.579371	0.773631	Organismal Systems	Digestive system
	1	map04928	Parathyroid hormone synthesis, secretion and action	KEGG PATHWAY	1/168	112/22256	0.572916	0.774118	Organismal Systems	Endocrine system
	1	map04270	Vascular smooth muscle contraction	KEGG PATHWAY	1/168	149/22256	0.677864	0.777147	Organismal Systems	Circulatory system
	4	map04714	Thermogenesis	KEGG PATHWAY	4/168	608/22256	0.677163	0.780284	Organismal Systems	Environmental adaptation
	1	map04973	Carbohydrate digestion and absorption	KEGG PATHWAY	1/168	135/22256	0.641569	0.782991	Organismal Systems	Digestive system
	1	map04912	GnRH signaling pathway	KEGG PATHWAY	1/168	123/22256	0.607243	0.787681	Organismal Systems	Endocrine system
	1	map04725	Cholinergic synapse	KEGG PATHWAY	1/168	163/22256	0.710503	0.794504	Organismal Systems	Nervous system
	1	map04750	Inflammatory mediator regulation of TRP channels	KEGG PATHWAY	1/168	172/22256	0.729727	0.800232	Organismal Systems	Sensory system
	1	map04935	Growth hormone synthesis, secretion and action	KEGG PATHWAY	1/168	186/22256	0.757139	0.822347	Organismal Systems	Endocrine system
	1	map04261	Adrenergic signaling in cardiomyocytes	KEGG PATHWAY	1/168	192/22256	0.768023	0.822364	Organismal Systems	Circulatory system
	1	map04979	Cholesterol metabolism	KEGG PATHWAY	1/168	188/22256	0.760822	0.822412	Organismal Systems	Digestive system
	1	map04670	Leukocyte transendothelial migration	KEGG PATHWAY	1/168	202/22256	0.785097	0.836699	Organismal Systems	Immune system
	1	map04972	Pancreatic secretion	KEGG PATHWAY	1/168	225/22256	0.819772	0.838235	Organismal Systems	Digestive system
	1	map04624	Toll and Imd signaling pathway	KEGG PATHWAY	1/168	215/22256	0.805438	0.83869	Organismal Systems	Immune system
	1	map04723	Retrograde endocannabinoid signaling	KEGG PATHWAY	1/168	210/22256	0.797851	0.842382	Organismal Systems	Nervous system
	1	map04212	Longevity regulating pathway - worm	KEGG PATHWAY	1/168	284/22256	0.885338	0.889255	Organismal Systems	Aging
F	3	map04810	Regulation of actin cytoskeleton	KEGG PATHWAY	3/58	387/22256	0.0800111	0.252343	Cellular Processes	Cell motility
	2	map04142	Lysosome	KEGG PATHWAY	2/58	437/22256	0.315715	0.517773	Cellular Processes	Transport and catabolism
	1	map04214	Apoptosis - fly	KEGG PATHWAY	1/58	160/22256	0.342303	0.55037	Cellular Processes	Cell growth and death
	1	map04550	Signaling pathways regulating pluripotency of stem cells	KEGG PATHWAY	1/58	197/22256	0.403299	0.560518	Cellular Processes	Cellular community - eukaryotes
	1	map02010	ABC transporters	KEGG PATHWAY	1/58	117/22256	0.26369	0.491422	Environmental Information Processing	Membrane transport
	1	map04080	Neuroactive ligand-receptor interaction	KEGG PATHWAY	1/58	162/22256	0.345751	0.545223	Environmental Information Processing	Signaling molecules and interaction
	1	map04512	ECM-receptor interaction	KEGG PATHWAY	1/58	197/22256	0.403299	0.560518	Environmental Information Processing	Signaling molecules and interaction
	1	map04391	Hippo signaling pathway - fly	KEGG PATHWAY	1/58	193/22256	0.396983	0.561252	Environmental Information Processing	Signal transduction
	1	map04013	MAPK signaling pathway - fly	KEGG PATHWAY	1/58	256/22256	0.489252	0.58143	Environmental Information Processing	Signal transduction
	1	map04014	Ras signaling pathway	KEGG PATHWAY	1/58	322/22256	0.571029	0.659498	Environmental Information Processing	Signal transduction
	1	map04010	MAPK signaling pathway	KEGG PATHWAY	1/58	340/22256	0.591002	0.673086	Environmental Information Processing	Signal transduction
	1	map04015	Rap1 signaling pathway	KEGG PATHWAY	1/58	387/22256	0.638945	0.70802	Environmental Information Processing	Signal transduction
	1	map04024	cAMP signaling pathway	KEGG PATHWAY	1/58	400/22256	0.651201	0.711979	Environmental Information Processing	Signal transduction
	1	map04151	PI3K-Akt signaling pathway	KEGG PATHWAY	1/58	419/22256	0.668381	0.721147	Environmental Information Processing	Signal transduction
	6	map05204	Chemical carcinogenesis	KEGG PATHWAY	6/58	163/22256	4.16e-06	0.000113635	Human Diseases	Cancer: overview
	3	map01524	Platinum drug resistance	KEGG PATHWAY	3/58	218/22256	0.0192711	0.112874	Human Diseases	Drug resistance: antineoplastic
	3	map05418	Fluid shear stress and atherosclerosis	KEGG PATHWAY	3/58	322/22256	0.0516924	0.211939	Human Diseases	Cardiovascular disease
	3	map05225	Hepatocellular carcinoma	KEGG PATHWAY	3/58	343/22256	0.0602039	0.21464	Human Diseases	Cancer: specific types
	4	map05200	Pathways in cancer	KEGG PATHWAY	4/58	732/22256	0.123175	0.306072	Human Diseases	Cancer: overview
	2	map05202	Transcriptional misregulation in cancer	KEGG PATHWAY	2/58	231/22256	0.121691	0.311834	Human Diseases	Cancer: overview
	2	map05226	Gastric cancer	KEGG PATHWAY	2/58	224/22256	0.115707	0.316267	Human Diseases	Cancer: specific types
	1	map05218	Melanoma	KEGG PATHWAY	1/58	103/22256	0.236155	0.461065	Human Diseases	Cancer: specific types
	2	map05203	Viral carcinogenesis	KEGG PATHWAY	2/58	424/22256	0.303189	0.528968	Human Diseases	Cancer: overview
	1	map05224	Breast cancer	KEGG PATHWAY	1/58	201/22256	0.409551	0.533066	Human Diseases	Cancer: specific types
	1	map05017	Spinocerebellar ataxia	KEGG PATHWAY	1/58	233/22256	0.457298	0.551448	Human Diseases	Neurodegenerative disease
	1	map05034	Alcoholism	KEGG PATHWAY	1/58	190/22256	0.392203	0.564221	Human Diseases	Substance dependence
	1	map05206	MicroRNAs in cancer	KEGG PATHWAY	1/58	371/22256	0.623279	0.700122	Human Diseases	Cancer: overview
	1	map05012	Parkinson disease	KEGG PATHWAY	1/58	445/22256	0.690549	0.716773	Human Diseases	Neurodegenerative disease
	1	map04932	Non-alcoholic fatty liver disease	KEGG PATHWAY	1/58	427/22256	0.675363	0.719218	Human Diseases	Endocrine and metabolic disease
	1	map05016	Huntington disease	KEGG PATHWAY	1/58	835/22256	0.891479	0.902485	Human Diseases	Neurodegenerative disease
	1	map05010	Alzheimer disease	KEGG PATHWAY	1/58	877/22256	0.90317	0.90317	Human Diseases	Neurodegenerative disease
	6	map00980	Metabolism of xenobiotics by cytochrome P450	KEGG PATHWAY	6/58	162/22256	4.01e-06	0.000164507	Metabolism	Xenobiotics biodegradation and metabolism
	6	map00982	Drug metabolism - cytochrome P450	KEGG PATHWAY	6/58	146/22256	2.2e-06	0.000180157	Metabolism	Xenobiotics biodegradation and metabolism
	6	map00983	Drug metabolism - other enzymes	KEGG PATHWAY	6/58	299/22256	0.000125869	0.00258031	Metabolism	Xenobiotics biodegradation and metabolism
	4	map00053	Ascorbate and aldarate metabolism	KEGG PATHWAY	4/58	142/22256	0.000515846	0.00845988	Metabolism	Carbohydrate metabolism
	3	map00140	Steroid hormone biosynthesis	KEGG PATHWAY	3/58	87/22256	0.00152426	0.0208316	Metabolism	Lipid metabolism
	3	map00830	Retinol metabolism	KEGG PATHWAY	3/58	104/22256	0.00253811	0.0297321	Metabolism	Metabolism of cofactors and vitamins
	4	map00480	Glutathione metabolism	KEGG PATHWAY	4/58	231/22256	0.00309404	0.0317139	Metabolism	Metabolism of other amino acids
	3	map00860	Porphyrin and chlorophyll metabolism	KEGG PATHWAY	3/58	128/22256	0.00455286	0.0339395	Metabolism	Metabolism of cofactors and vitamins
	3	map00280	Valine, leucine and isoleucine degradation	KEGG PATHWAY	3/58	127/22256	0.00445432	0.0365254	Metabolism	Amino acid metabolism
	3	map00071	Fatty acid degradation	KEGG PATHWAY	3/58	123/22256	0.00407319	0.0371113	Metabolism	Lipid metabolism
	3	map00040	Pentose and glucuronate interconversions	KEGG PATHWAY	3/58	155/22256	0.00772622	0.0527958	Metabolism	Carbohydrate metabolism
	2	map00100	Steroid biosynthesis	KEGG PATHWAY	2/58	59/22256	0.010383	0.0654927	Metabolism	Lipid metabolism
	2	map00981	Insect hormone biosynthesis	KEGG PATHWAY	2/58	98/22256	0.0270391	0.147814	Metabolism	Metabolism of terpenoids and polyketides
	2	map00330	Arginine and proline metabolism	KEGG PATHWAY	2/58	103/22256	0.0296381	0.151895	Metabolism	Amino acid metabolism
	2	map00410	beta-Alanine metabolism	KEGG PATHWAY	2/58	114/22256	0.0356886	0.172145	Metabolism	Metabolism of other amino acids
	2	map00260	Glycine, serine and threonine metabolism	KEGG PATHWAY	2/58	134/22256	0.0477796	0.206207	Metabolism	Amino acid metabolism
	2	map00270	Cysteine and methionine metabolism	KEGG PATHWAY	2/58	147/22256	0.0563271	0.209946	Metabolism	Amino acid metabolism
	1	map00604	Glycosphingolipid biosynthesis - ganglio series	KEGG PATHWAY	1/58	26/22256	0.0656308	0.215269	Metabolism	Glycan biosynthesis and metabolism
	1	map00603	Glycosphingolipid biosynthesis - globo and isoglobo series	KEGG PATHWAY	1/58	22/22256	0.0558166	0.21795	Metabolism	Glycan biosynthesis and metabolism
	1	map00650	Butanoate metabolism	KEGG PATHWAY	1/58	37/22256	0.0921059	0.269739	Metabolism	Carbohydrate metabolism
	1	map00910	Nitrogen metabolism	KEGG PATHWAY	1/58	51/22256	0.124737	0.300837	Metabolism	Energy metabolism
	1	map00220	Arginine biosynthesis	KEGG PATHWAY	1/58	49/22256	0.120147	0.317809	Metabolism	Amino acid metabolism
	1	map00340	Histidine metabolism	KEGG PATHWAY	1/58	46/22256	0.113218	0.320133	Metabolism	Amino acid metabolism
	1	map00531	Glycosaminoglycan degradation	KEGG PATHWAY	1/58	63/22256	0.151788	0.355617	Metabolism	Glycan biosynthesis and metabolism
	1	map00511	Other glycan degradation	KEGG PATHWAY	1/58	84/22256	0.197163	0.425456	Metabolism	Glycan biosynthesis and metabolism
	1	map00380	Tryptophan metabolism	KEGG PATHWAY	1/58	93/22256	0.215871	0.442535	Metabolism	Amino acid metabolism
	1	map00640	Propanoate metabolism	KEGG PATHWAY	1/58	96/22256	0.222011	0.444022	Metabolism	Carbohydrate metabolism
	1	map00250	Alanine, aspartate and glutamate metabolism	KEGG PATHWAY	1/58	120/22256	0.269462	0.49102	Metabolism	Amino acid metabolism
	1	map00513	Various types of N-glycan biosynthesis	KEGG PATHWAY	1/58	125/22256	0.278984	0.497318	Metabolism	Glycan biosynthesis and metabolism
	1	map00564	Glycerophospholipid metabolism	KEGG PATHWAY	1/58	141/22256	0.30864	0.5165	Metabolism	Lipid metabolism
	1	map00010	Glycolysis / Gluconeogenesis	KEGG PATHWAY	1/58	202/22256	0.411103	0.526726	Metabolism	Carbohydrate metabolism
	1	map00620	Pyruvate metabolism	KEGG PATHWAY	1/58	162/22256	0.345751	0.545223	Metabolism	Carbohydrate metabolism
	1	map00561	Glycerolipid metabolism	KEGG PATHWAY	1/58	175/22256	0.367736	0.558415	Metabolism	Lipid metabolism
	1	map00520	Amino sugar and nucleotide sugar metabolism	KEGG PATHWAY	1/58	197/22256	0.403299	0.560518	Metabolism	Carbohydrate metabolism
	1	map00310	Lysine degradation	KEGG PATHWAY	1/58	184/22256	0.38253	0.570317	Metabolism	Amino acid metabolism
	1	map00230	Purine metabolism	KEGG PATHWAY	1/58	310/22256	0.557185	0.652702	Metabolism	Nucleotide metabolism
	1	map00190	Oxidative phosphorylation	KEGG PATHWAY	1/58	433/22256	0.680505	0.715402	Metabolism	Energy metabolism
	3	map04212	Longevity regulating pathway - worm	KEGG PATHWAY	3/58	284/22256	0.0379301	0.172793	Organismal Systems	Aging
	1	map04711	Circadian rhythm - fly	KEGG PATHWAY	1/58	25/22256	0.0631867	0.215888	Organismal Systems	Environmental adaptation
	2	map04666	Fc gamma R-mediated phagocytosis	KEGG PATHWAY	2/58	181/22256	0.0808993	0.245694	Organismal Systems	Immune system
	1	map04640	Hematopoietic cell lineage	KEGG PATHWAY	1/58	67/22256	0.160621	0.365858	Organismal Systems	Immune system
	1	map04920	Adipocytokine signaling pathway	KEGG PATHWAY	1/58	79/22256	0.186581	0.413503	Organismal Systems	Endocrine system
	1	map04614	Renin-angiotensin system	KEGG PATHWAY	1/58	86/22256	0.201358	0.423367	Organismal Systems	Endocrine system
	1	map04976	Bile secretion	KEGG PATHWAY	1/58	114/22256	0.257873	0.491758	Organismal Systems	Digestive system
	1	map04260	Cardiac muscle contraction	KEGG PATHWAY	1/58	204/22256	0.414197	0.514608	Organismal Systems	Circulatory system
	1	map04923	Regulation of lipolysis in adipocytes	KEGG PATHWAY	1/58	140/22256	0.306822	0.524155	Organismal Systems	Endocrine system
	1	map04721	Synaptic vesicle cycle	KEGG PATHWAY	1/58	202/22256	0.411103	0.526726	Organismal Systems	Nervous system
	1	map04624	Toll and Imd signaling pathway	KEGG PATHWAY	1/58	215/22256	0.430928	0.527404	Organismal Systems	Immune system
	1	map04974	Protein digestion and absorption	KEGG PATHWAY	1/58	199/22256	0.406433	0.537541	Organismal Systems	Digestive system
	1	map04979	Cholesterol metabolism	KEGG PATHWAY	1/58	188/22256	0.388995	0.5696	Organismal Systems	Digestive system
	1	map04714	Thermogenesis	KEGG PATHWAY	1/58	608/22256	0.799834	0.819829	Organismal Systems	Environmental adaptation
G	10	map04145	Phagosome	KEGG PATHWAY	10/122	347/22256	2.19e-05	0.000860397	Cellular Processes	Transport and catabolism
	2	map04218	Cellular senescence	KEGG PATHWAY	2/122	285/22256	0.464482	0.775784	Cellular Processes	Cell growth and death
	3	map04142	Lysosome	KEGG PATHWAY	3/122	437/22256	0.430408	0.804452	Cellular Processes	Transport and catabolism
	1	map04115	p53 signaling pathway	KEGG PATHWAY	1/122	87/22256	0.380688	0.807676	Cellular Processes	Cell growth and death
	3	map04530	Tight junction	KEGG PATHWAY	3/122	303/22256	0.231632	0.808139	Cellular Processes	Cellular community - eukaryotes
	2	map04520	Adherens junction	KEGG PATHWAY	2/122	169/22256	0.237003	0.808901	Cellular Processes	Cellular community - eukaryotes
	2	map04110	Cell cycle	KEGG PATHWAY	2/122	249/22256	0.397058	0.809585	Cellular Processes	Cell growth and death
	3	map04144	Endocytosis	KEGG PATHWAY	3/122	436/22256	0.428954	0.811396	Cellular Processes	Transport and catabolism
	3	map04810	Regulation of actin cytoskeleton	KEGG PATHWAY	3/122	387/22256	0.356505	0.823106	Cellular Processes	Cell motility
	4	map04510	Focal adhesion	KEGG PATHWAY	4/122	439/22256	0.221019	0.826188	Cellular Processes	Cellular community - eukaryotes
	1	map04210	Apoptosis	KEGG PATHWAY	1/122	306/22256	0.816156	0.848586	Cellular Processes	Cell growth and death
	2	map04114	Oocyte meiosis	KEGG PATHWAY	2/122	223/22256	0.34607	0.848953	Cellular Processes	Cell growth and death
	4	map04071	Sphingolipid signaling pathway	KEGG PATHWAY	4/122	207/22256	0.0273043	0.285785	Environmental Information Processing	Signal transduction
	5	map04014	Ras signaling pathway	KEGG PATHWAY	5/122	322/22256	0.0323947	0.317873	Environmental Information Processing	Signal transduction
	4	map04013	MAPK signaling pathway - fly	KEGG PATHWAY	4/122	256/22256	0.0525571	0.412573	Environmental Information Processing	Signal transduction
	3	map04080	Neuroactive ligand-receptor interaction	KEGG PATHWAY	3/122	162/22256	0.0597429	0.446649	Environmental Information Processing	Signaling molecules and interaction
	5	map04151	PI3K-Akt signaling pathway	KEGG PATHWAY	5/122	419/22256	0.0809388	0.529475	Environmental Information Processing	Signal transduction
	4	map04150	mTOR signaling pathway	KEGG PATHWAY	4/122	341/22256	0.118085	0.561796	Environmental Information Processing	Signal transduction
	4	map04010	MAPK signaling pathway	KEGG PATHWAY	4/122	340/22256	0.117167	0.574852	Environmental Information Processing	Signal transduction
	2	map04340	Hedgehog signaling pathway	KEGG PATHWAY	2/122	107/22256	0.116785	0.591462	Environmental Information Processing	Signal transduction
	1	map02010	ABC transporters	KEGG PATHWAY	1/122	117/22256	0.475236	0.777208	Environmental Information Processing	Membrane transport
	1	map04370	VEGF signaling pathway	KEGG PATHWAY	1/122	111/22256	0.457548	0.780816	Environmental Information Processing	Signal transduction
	1	map04330	Notch signaling pathway	KEGG PATHWAY	1/122	83/22256	0.366867	0.811241	Environmental Information Processing	Signal transduction
	1	map04066	HIF-1 signaling pathway	KEGG PATHWAY	1/122	258/22256	0.759837	0.811526	Environmental Information Processing	Signal transduction
	1	map04391	Hippo signaling pathway - fly	KEGG PATHWAY	1/122	193/22256	0.65544	0.816699	Environmental Information Processing	Signal transduction
	1	map04020	Calcium signaling pathway	KEGG PATHWAY	1/122	220/22256	0.703376	0.818	Environmental Information Processing	Signal transduction
	1	map04068	FoxO signaling pathway	KEGG PATHWAY	1/122	238/22256	0.731596	0.820432	Environmental Information Processing	Signal transduction
	1	map04070	Phosphatidylinositol signaling system	KEGG PATHWAY	1/122	238/22256	0.731596	0.820432	Environmental Information Processing	Signal transduction
	1	map04390	Hippo signaling pathway	KEGG PATHWAY	1/122	228/22256	0.716264	0.820828	Environmental Information Processing	Signal transduction
	3	map04015	Rap1 signaling pathway	KEGG PATHWAY	3/122	387/22256	0.356505	0.823106	Environmental Information Processing	Signal transduction
	2	map04024	cAMP signaling pathway	KEGG PATHWAY	2/122	400/22256	0.647081	0.832719	Environmental Information Processing	Signal transduction
	1	map04072	Phospholipase D signaling pathway	KEGG PATHWAY	1/122	215/22256	0.695028	0.832972	Environmental Information Processing	Signal transduction
	1	map04152	AMPK signaling pathway	KEGG PATHWAY	1/122	326/22256	0.835557	0.857401	Environmental Information Processing	Signal transduction
	2	map04310	Wnt signaling pathway	KEGG PATHWAY	2/122	220/22256	0.340091	0.875317	Environmental Information Processing	Signal transduction
	21	map04141	Protein processing in endoplasmic reticulum	KEGG PATHWAY	21/122	526/22256	1.06e-12	1.66e-10	Genetic Information Processing	Folding, sorting and degradation
	4	map03060	Protein export	KEGG PATHWAY	4/122	59/22256	0.00030987	0.00810827	Genetic Information Processing	Folding, sorting and degradation
	4	map00970	Aminoacyl-tRNA biosynthesis	KEGG PATHWAY	4/122	168/22256	0.013821	0.180825	Genetic Information Processing	Translation
	1	map03050	Proteasome	KEGG PATHWAY	1/122	149/22256	0.560342	0.792556	Genetic Information Processing	Folding, sorting and degradation
	1	map03030	DNA replication	KEGG PATHWAY	1/122	101/22256	0.426746	0.817062	Genetic Information Processing	Replication and repair
	1	map03015	mRNA surveillance pathway	KEGG PATHWAY	1/122	250/22256	0.748912	0.822233	Genetic Information Processing	Translation
	8	map05110	Vibrio cholerae infection	KEGG PATHWAY	8/122	147/22256	1.53e-06	0.000119832	Human Diseases	Infectious disease: bacterial
	6	map05323	Rheumatoid arthritis	KEGG PATHWAY	6/122	88/22256	9e-06	0.000471134	Human Diseases	Immune disease
	6	map05120	Epithelial cell signaling in Helicobacter pylori infection	KEGG PATHWAY	6/122	138/22256	0.000114257	0.00358766	Human Diseases	Infectious disease: bacterial
	9	map05165	Human papillomavirus infection	KEGG PATHWAY	9/122	555/22256	0.00353027	0.0615837	Human Diseases	Infectious disease: viral
	6	map05132	Salmonella infection	KEGG PATHWAY	6/122	479/22256	0.0485257	0.400976	Human Diseases	Infectious disease: bacterial
	1	map05033	Nicotine addiction	KEGG PATHWAY	1/122	19/22256	0.0992077	0.556272	Human Diseases	Substance dependence
	2	map05212	Pancreatic cancer	KEGG PATHWAY	2/122	144/22256	0.186926	0.733683	Human Diseases	Cancer: specific types
	3	map05135	Yersinia infection	KEGG PATHWAY	3/122	270/22256	0.184998	0.744735	Human Diseases	Infectious disease: bacterial
	3	map05166	Human T-cell leukemia virus 1 infection	KEGG PATHWAY	3/122	442/22256	0.437655	0.780816	Human Diseases	Infectious disease: viral
	1	map05204	Chemical carcinogenesis	KEGG PATHWAY	1/122	163/22256	0.593128	0.795906	Human Diseases	Cancer: overview
	2	map05169	Epstein-Barr virus infection	KEGG PATHWAY	2/122	315/22256	0.517206	0.796091	Human Diseases	Infectious disease: viral
	3	map05203	Viral carcinogenesis	KEGG PATHWAY	3/122	424/22256	0.41142	0.797444	Human Diseases	Cancer: overview
	2	map05418	Fluid shear stress and atherosclerosis	KEGG PATHWAY	2/122	322/22256	0.529011	0.798603	Human Diseases	Cardiovascular disease
	1	map05031	Amphetamine addiction	KEGG PATHWAY	1/122	94/22256	0.404158	0.8032	Human Diseases	Substance dependence
	2	map05170	Human immunodeficiency virus 1 infection	KEGG PATHWAY	2/122	357/22256	0.585078	0.805766	Human Diseases	Infectious disease: viral
	3	map05131	Shigellosis	KEGG PATHWAY	3/122	549/22256	0.58235	0.809106	Human Diseases	Infectious disease: bacterial
	1	map05161	Hepatitis B	KEGG PATHWAY	1/122	255/22256	0.755796	0.81274	Human Diseases	Infectious disease: viral
	5	map05200	Pathways in cancer	KEGG PATHWAY	5/122	732/22256	0.373633	0.814727	Human Diseases	Cancer: overview
	3	map05130	Pathogenic Escherichia coli infection	KEGG PATHWAY	3/122	402/22256	0.37889	0.814873	Human Diseases	Infectious disease: bacterial
	1	map05014	Amyotrophic lateral sclerosis	KEGG PATHWAY	1/122	82/22256	0.363364	0.814974	Human Diseases	Neurodegenerative disease
	1	map04933	AGE-RAGE signaling pathway in diabetic complications	KEGG PATHWAY	1/122	158/22256	0.581707	0.815428	Human Diseases	Endocrine and metabolic disease
	1	map05017	Spinocerebellar ataxia	KEGG PATHWAY	1/122	233/22256	0.724035	0.817795	Human Diseases	Neurodegenerative disease
	1	map05162	Measles	KEGG PATHWAY	1/122	220/22256	0.703376	0.818	Human Diseases	Infectious disease: viral
	1	map05202	Transcriptional misregulation in cancer	KEGG PATHWAY	1/122	231/22256	0.720953	0.820214	Human Diseases	Cancer: overview
	2	map05211	Renal cell carcinoma	KEGG PATHWAY	2/122	163/22256	0.224883	0.821086	Human Diseases	Cancer: specific types
	1	map05160	Hepatitis C	KEGG PATHWAY	1/122	219/22256	0.701725	0.82217	Human Diseases	Infectious disease: viral
	1	map05167	Kaposi sarcoma-associated herpesvirus infection	KEGG PATHWAY	1/122	254/22256	0.754435	0.822543	Human Diseases	Infectious disease: viral
	1	map05034	Alcoholism	KEGG PATHWAY	1/122	190/22256	0.649661	0.822555	Human Diseases	Substance dependence
	2	map05205	Proteoglycans in cancer	KEGG PATHWAY	2/122	440/22256	0.698026	0.823986	Human Diseases	Cancer: overview
	1	map05134	Legionellosis	KEGG PATHWAY	1/122	178/22256	0.625567	0.825328	Human Diseases	Infectious disease: bacterial
	1	map05210	Colorectal cancer	KEGG PATHWAY	1/122	178/22256	0.625567	0.825328	Human Diseases	Cancer: specific types
	1	map05142	Chagas disease	KEGG PATHWAY	1/122	189/22256	0.647713	0.826756	Human Diseases	Infectious disease: parasitic
	1	map05222	Small cell lung cancer	KEGG PATHWAY	1/122	216/22256	0.696716	0.82867	Human Diseases	Cancer: specific types
	1	map05410	Hypertrophic cardiomyopathy	KEGG PATHWAY	1/122	185/22256	0.639815	0.830173	Human Diseases	Cardiovascular disease
	2	map05231	Choline metabolism in cancer	KEGG PATHWAY	2/122	178/22256	0.255244	0.834862	Human Diseases	Cancer: overview
	1	map04934	Cushing syndrome	KEGG PATHWAY	1/122	214/22256	0.693331	0.83733	Human Diseases	Endocrine and metabolic disease
	2	map05226	Gastric cancer	KEGG PATHWAY	2/122	224/22256	0.348059	0.840697	Human Diseases	Cancer: specific types
	1	map05163	Human cytomegalovirus infection	KEGG PATHWAY	1/122	310/22256	0.82021	0.84719	Human Diseases	Infectious disease: viral
	1	map05164	Influenza A	KEGG PATHWAY	1/122	304/22256	0.814096	0.852087	Human Diseases	Infectious disease: viral
	1	map05020	Prion disease	KEGG PATHWAY	1/122	62/22256	0.289131	0.856483	Human Diseases	Neurodegenerative disease
	1	map05030	Cocaine addiction	KEGG PATHWAY	1/122	61/22256	0.285202	0.861091	Human Diseases	Substance dependence
	1	map05416	Viral myocarditis	KEGG PATHWAY	1/122	76/22256	0.341941	0.865882	Human Diseases	Cardiovascular disease
	2	map05215	Prostate cancer	KEGG PATHWAY	2/122	202/22256	0.303917	0.883611	Human Diseases	Cancer: specific types
	2	map05100	Bacterial invasion of epithelial cells	KEGG PATHWAY	2/122	202/22256	0.303917	0.883611	Human Diseases	Infectious disease: bacterial
	1	map05206	MicroRNAs in cancer	KEGG PATHWAY	1/122	371/22256	0.872097	0.889086	Human Diseases	Cancer: overview
	2	map05152	Tuberculosis	KEGG PATHWAY	2/122	213/22256	0.326079	0.898148	Human Diseases	Infectious disease: bacterial
	1	map04932	Non-alcoholic fatty liver disease	KEGG PATHWAY	1/122	427/22256	0.906513	0.91821	Human Diseases	Endocrine and metabolic disease
	1	map05010	Alzheimer disease	KEGG PATHWAY	1/122	877/22256	0.992689	0.992689	Human Diseases	Neurodegenerative disease
	1	map05016	Huntington disease	KEGG PATHWAY	1/122	835/22256	0.990705	0.997055	Human Diseases	Neurodegenerative disease
	5	map00510	N-Glycan biosynthesis	KEGG PATHWAY	5/122	120/22256	0.000525556	0.0117875	Metabolism	Glycan biosynthesis and metabolism
	2	map00565	Ether lipid metabolism	KEGG PATHWAY	2/122	44/22256	0.0242684	0.272153	Metabolism	Lipid metabolism
	1	map00440	Phosphonate and phosphinate metabolism	KEGG PATHWAY	1/122	8/22256	0.0430278	0.397374	Metabolism	Metabolism of other amino acids
	1	map00601	Glycosphingolipid biosynthesis - lacto and neolacto series	KEGG PATHWAY	1/122	9/22256	0.0482755	0.421069	Metabolism	Glycan biosynthesis and metabolism
	2	map00140	Steroid hormone biosynthesis	KEGG PATHWAY	2/122	87/22256	0.0825484	0.518404	Metabolism	Lipid metabolism
	5	map00190	Oxidative phosphorylation	KEGG PATHWAY	5/122	433/22256	0.0900532	0.543783	Metabolism	Energy metabolism
	1	map00603	Glycosphingolipid biosynthesis - globo and isoglobo series	KEGG PATHWAY	1/122	22/22256	0.113953	0.596356	Metabolism	Glycan biosynthesis and metabolism
	2	map00830	Retinol metabolism	KEGG PATHWAY	2/122	104/22256	0.111442	0.603326	Metabolism	Metabolism of cofactors and vitamins
	2	map00513	Various types of N-glycan biosynthesis	KEGG PATHWAY	2/122	125/22256	0.150066	0.673153	Metabolism	Glycan biosynthesis and metabolism
	1	map00512	Mucin type O-glycan biosynthesis	KEGG PATHWAY	1/122	29/22256	0.147435	0.680805	Metabolism	Glycan biosynthesis and metabolism
	1	map00360	Phenylalanine metabolism	KEGG PATHWAY	1/122	31/22256	0.156769	0.683687	Metabolism	Amino acid metabolism
	2	map00564	Glycerophospholipid metabolism	KEGG PATHWAY	2/122	141/22256	0.181016	0.768096	Metabolism	Lipid metabolism
	1	map00860	Porphyrin and chlorophyll metabolism	KEGG PATHWAY	1/122	128/22256	0.50619	0.78685	Metabolism	Metabolism of cofactors and vitamins
	1	map00071	Fatty acid degradation	KEGG PATHWAY	1/122	123/22256	0.492351	0.788766	Metabolism	Lipid metabolism
	1	map00280	Valine, leucine and isoleucine degradation	KEGG PATHWAY	1/122	127/22256	0.503452	0.79042	Metabolism	Amino acid metabolism
	1	map00260	Glycine, serine and threonine metabolism	KEGG PATHWAY	1/122	134/22256	0.522304	0.796133	Metabolism	Amino acid metabolism
	2	map00040	Pentose and glucuronate interconversions	KEGG PATHWAY	2/122	155/22256	0.208807	0.799576	Metabolism	Carbohydrate metabolism
	1	map00330	Arginine and proline metabolism	KEGG PATHWAY	1/122	103/22256	0.433042	0.799854	Metabolism	Amino acid metabolism
	1	map00982	Drug metabolism - cytochrome P450	KEGG PATHWAY	1/122	146/22256	0.552983	0.803873	Metabolism	Xenobiotics biodegradation and metabolism
	1	map00053	Ascorbate and aldarate metabolism	KEGG PATHWAY	1/122	142/22256	0.54298	0.804225	Metabolism	Carbohydrate metabolism
	1	map00980	Metabolism of xenobiotics by cytochrome P450	KEGG PATHWAY	1/122	162/22256	0.590868	0.806664	Metabolism	Xenobiotics biodegradation and metabolism
	1	map00562	Inositol phosphate metabolism	KEGG PATHWAY	1/122	162/22256	0.590868	0.806664	Metabolism	Carbohydrate metabolism
	1	map00380	Tryptophan metabolism	KEGG PATHWAY	1/122	93/22256	0.40086	0.806859	Metabolism	Amino acid metabolism
	1	map00760	Nicotinate and nicotinamide metabolism	KEGG PATHWAY	1/122	51/22256	0.244708	0.817428	Metabolism	Metabolism of cofactors and vitamins
	1	map00561	Glycerolipid metabolism	KEGG PATHWAY	1/122	175/22256	0.619291	0.823973	Metabolism	Lipid metabolism
	1	map00600	Sphingolipid metabolism	KEGG PATHWAY	1/122	80/22256	0.356301	0.834915	Metabolism	Lipid metabolism
	1	map00770	Pantothenate and CoA biosynthesis	KEGG PATHWAY	1/122	56/22256	0.265232	0.849824	Metabolism	Metabolism of cofactors and vitamins
	1	map00983	Drug metabolism - other enzymes	KEGG PATHWAY	1/122	299/22256	0.808843	0.852271	Metabolism	Xenobiotics biodegradation and metabolism
	1	map00350	Tyrosine metabolism	KEGG PATHWAY	1/122	60/22256	0.281252	0.865814	Metabolism	Amino acid metabolism
	1	map00062	Fatty acid elongation	KEGG PATHWAY	1/122	72/22256	0.327263	0.885866	Metabolism	Lipid metabolism
	1	map00514	Other types of O-glycan biosynthesis	KEGG PATHWAY	1/122	71/22256	0.323543	0.907075	Metabolism	Glycan biosynthesis and metabolism
	3	map04966	Collecting duct acid secretion	KEGG PATHWAY	3/122	52/22256	0.00292013	0.0573076	Organismal Systems	Excretory system
	5	map04721	Synaptic vesicle cycle	KEGG PATHWAY	5/122	202/22256	0.00515784	0.0809781	Organismal Systems	Nervous system
	4	map04918	Thyroid hormone synthesis	KEGG PATHWAY	4/122	159/22256	0.011487	0.16395	Organismal Systems	Endocrine system
	4	map04361	Axon regeneration	KEGG PATHWAY	4/122	186/22256	0.019344	0.233616	Organismal Systems	Development and regeneration
	2	map04614	Renin-angiotensin system	KEGG PATHWAY	2/122	86/22256	0.0809311	0.552443	Organismal Systems	Endocrine system
	3	map04666	Fc gamma R-mediated phagocytosis	KEGG PATHWAY	3/122	181/22256	0.077607	0.553832	Organismal Systems	Immune system
	3	map04974	Protein digestion and absorption	KEGG PATHWAY	3/122	199/22256	0.0964247	0.560692	Organismal Systems	Digestive system
	2	map04728	Dopaminergic synapse	KEGG PATHWAY	2/122	141/22256	0.181016	0.768096	Organismal Systems	Nervous system
	1	map04976	Bile secretion	KEGG PATHWAY	1/122	114/22256	0.466465	0.770894	Organismal Systems	Digestive system
	1	map04650	Natural killer cell mediated cytotoxicity	KEGG PATHWAY	1/122	107/22256	0.445429	0.777027	Organismal Systems	Immune system
	1	map04928	Parathyroid hormone synthesis, secretion and action	KEGG PATHWAY	1/122	112/22256	0.460537	0.777465	Organismal Systems	Endocrine system
	1	map04724	Glutamatergic synapse	KEGG PATHWAY	1/122	106/22256	0.442358	0.780339	Organismal Systems	Nervous system
	1	map04924	Renin secretion	KEGG PATHWAY	1/122	110/22256	0.454543	0.784212	Organismal Systems	Endocrine system
	1	map04662	B cell receptor signaling pathway	KEGG PATHWAY	1/122	121/22256	0.486708	0.787765	Organismal Systems	Immune system
	1	map04912	GnRH signaling pathway	KEGG PATHWAY	1/122	123/22256	0.492351	0.788766	Organismal Systems	Endocrine system
	2	map04360	Axon guidance	KEGG PATHWAY	2/122	325/22256	0.534011	0.798473	Organismal Systems	Development and regeneration
	2	map04722	Neurotrophin signaling pathway	KEGG PATHWAY	2/122	241/22256	0.381545	0.7987	Organismal Systems	Nervous system
	1	map04726	Serotonergic synapse	KEGG PATHWAY	1/122	95/22256	0.407438	0.799597	Organismal Systems	Nervous system
	1	map04664	Fc epsilon RI signaling pathway	KEGG PATHWAY	1/122	103/22256	0.433042	0.799854	Organismal Systems	Immune system
	1	map04962	Vasopressin-regulated water reabsorption	KEGG PATHWAY	1/122	103/22256	0.433042	0.799854	Organismal Systems	Excretory system
	1	map04657	IL-17 signaling pathway	KEGG PATHWAY	1/122	89/22256	0.387486	0.800464	Organismal Systems	Immune system
	1	map04620	Toll-like receptor signaling pathway	KEGG PATHWAY	1/122	148/22256	0.557902	0.803584	Organismal Systems	Immune system
	1	map04380	Osteoclast differentiation	KEGG PATHWAY	1/122	148/22256	0.557902	0.803584	Organismal Systems	Development and regeneration
	1	map04612	Antigen processing and presentation	KEGG PATHWAY	1/122	142/22256	0.54298	0.804225	Organismal Systems	Immune system
	1	map04213	Longevity regulating pathway - multiple species	KEGG PATHWAY	1/122	241/22256	0.736033	0.813783	Organismal Systems	Aging
	1	map04261	Adrenergic signaling in cardiomyocytes	KEGG PATHWAY	1/122	192/22256	0.653524	0.820827	Organismal Systems	Circulatory system
	2	map04725	Cholinergic synapse	KEGG PATHWAY	2/122	163/22256	0.224883	0.821086	Organismal Systems	Nervous system
	1	map04915	Estrogen signaling pathway	KEGG PATHWAY	1/122	254/22256	0.754435	0.822543	Organismal Systems	Endocrine system
	1	map04670	Leukocyte transendothelial migration	KEGG PATHWAY	1/122	202/22256	0.672216	0.824515	Organismal Systems	Immune system
	1	map04914	Progesterone-mediated oocyte maturation	KEGG PATHWAY	1/122	201/22256	0.670393	0.828754	Organismal Systems	Endocrine system
	2	map04972	Pancreatic secretion	KEGG PATHWAY	2/122	225/22256	0.350046	0.832686	Organismal Systems	Digestive system
	1	map04062	Chemokine signaling pathway	KEGG PATHWAY	1/122	211/22256	0.688182	0.837555	Organismal Systems	Immune system
	1	map04611	Platelet activation	KEGG PATHWAY	1/122	292/22256	0.801242	0.849966	Organismal Systems	Immune system
	2	map04624	Toll and Imd signaling pathway	KEGG PATHWAY	2/122	215/22256	0.330091	0.863738	Organismal Systems	Immune system
	2	map04979	Cholesterol metabolism	KEGG PATHWAY	2/122	188/22256	0.275547	0.865216	Organismal Systems	Digestive system
	1	map04975	Fat digestion and absorption	KEGG PATHWAY	1/122	76/22256	0.341941	0.865882	Organismal Systems	Digestive system
	1	map04320	Dorso-ventral axis formation	KEGG PATHWAY	1/122	72/22256	0.327263	0.885866	Organismal Systems	Development and regeneration
H	1	map04218	Cellular senescence	KEGG PATHWAY	1/53	285/22256	0.495345	0.647382	Cellular Processes	Cell growth and death
	1	map04210	Apoptosis	KEGG PATHWAY	1/53	306/22256	0.520314	0.647938	Cellular Processes	Cell growth and death
	1	map04146	Peroxisome	KEGG PATHWAY	1/53	300/22256	0.513306	0.651504	Cellular Processes	Transport and catabolism
	1	map04810	Regulation of actin cytoskeleton	KEGG PATHWAY	1/53	387/22256	0.605761	0.666337	Cellular Processes	Cell motility
	1	map04510	Focal adhesion	KEGG PATHWAY	1/53	439/22256	0.652546	0.678236	Cellular Processes	Cellular community - eukaryotes
	1	map04550	Signaling pathways regulating pluripotency of stem cells	KEGG PATHWAY	1/53	197/22256	0.376106	0.680082	Cellular Processes	Cellular community - eukaryotes
	1	map04142	Lysosome	KEGG PATHWAY	1/53	437/22256	0.650851	0.681844	Cellular Processes	Transport and catabolism
	1	map04216	Ferroptosis	KEGG PATHWAY	1/53	76/22256	0.165988	0.952625	Cellular Processes	Cell growth and death
	2	map04140	Autophagy - animal	KEGG PATHWAY	2/53	376/22256	0.225444	1	Cellular Processes	Transport and catabolism
	3	map04071	Sphingolipid signaling pathway	KEGG PATHWAY	3/53	207/22256	0.0132071	0.158485	Environmental Information Processing	Signal transduction
	4	map04150	mTOR signaling pathway	KEGG PATHWAY	4/53	341/22256	0.00879009	0.165756	Environmental Information Processing	Signal transduction
	1	map04070	Phosphatidylinositol signaling system	KEGG PATHWAY	1/53	238/22256	0.434752	0.610503	Environmental Information Processing	Signal transduction
	1	map04072	Phospholipase D signaling pathway	KEGG PATHWAY	1/53	215/22256	0.402554	0.617873	Environmental Information Processing	Signal transduction
	1	map04066	HIF-1 signaling pathway	KEGG PATHWAY	1/53	258/22256	0.461362	0.621427	Environmental Information Processing	Signal transduction
	1	map04152	AMPK signaling pathway	KEGG PATHWAY	1/53	326/22256	0.542964	0.634259	Environmental Information Processing	Signal transduction
	1	map04014	Ras signaling pathway	KEGG PATHWAY	1/53	322/22256	0.53852	0.646224	Environmental Information Processing	Signal transduction
	1	map04010	MAPK signaling pathway	KEGG PATHWAY	1/53	340/22256	0.558192	0.646327	Environmental Information Processing	Signal transduction
	1	map04015	Rap1 signaling pathway	KEGG PATHWAY	1/53	387/22256	0.605761	0.666337	Environmental Information Processing	Signal transduction
	1	map04024	cAMP signaling pathway	KEGG PATHWAY	1/53	400/22256	0.618006	0.668662	Environmental Information Processing	Signal transduction
	1	map04151	PI3K-Akt signaling pathway	KEGG PATHWAY	1/53	419/22256	0.635234	0.681715	Environmental Information Processing	Signal transduction
	1	map04668	TNF signaling pathway	KEGG PATHWAY	1/53	165/22256	0.326222	0.683513	Environmental Information Processing	Signal transduction
	1	map04012	ErbB signaling pathway	KEGG PATHWAY	1/53	144/22256	0.291381	0.725703	Environmental Information Processing	Signal transduction
	2	map04068	FoxO signaling pathway	KEGG PATHWAY	2/53	238/22256	0.110158	0.765308	Environmental Information Processing	Signal transduction
	1	map04630	JAK-STAT signaling pathway	KEGG PATHWAY	1/53	127/22256	0.261886	0.843146	Environmental Information Processing	Signal transduction
	1	map04370	VEGF signaling pathway	KEGG PATHWAY	1/53	111/22256	0.233028	0.961242	Environmental Information Processing	Signal transduction
	2	map00970	Aminoacyl-tRNA biosynthesis	KEGG PATHWAY	2/53	168/22256	0.0607643	0.501305	Genetic Information Processing	Translation
	1	map04141	Protein processing in endoplasmic reticulum	KEGG PATHWAY	1/53	526/22256	0.718929	0.729989	Genetic Information Processing	Folding, sorting and degradation
	1	map03020	RNA polymerase	KEGG PATHWAY	1/53	129/22256	0.265418	0.83417	Genetic Information Processing	Transcription
	4	map05206	MicroRNAs in cancer	KEGG PATHWAY	4/53	371/22256	0.0117077	0.171713	Human Diseases	Cancer: overview
	2	map01523	Antifolate resistance	KEGG PATHWAY	2/53	97/22256	0.022429	0.211474	Human Diseases	Drug resistance: antineoplastic
	1	map05162	Measles	KEGG PATHWAY	1/53	220/22256	0.409703	0.594294	Human Diseases	Infectious disease: viral
	1	map05226	Gastric cancer	KEGG PATHWAY	1/53	224/22256	0.415362	0.595954	Human Diseases	Cancer: specific types
	1	map05160	Hepatitis C	KEGG PATHWAY	1/53	219/22256	0.40828	0.605539	Human Diseases	Infectious disease: viral
	1	map04931	Insulin resistance	KEGG PATHWAY	1/53	219/22256	0.40828	0.605539	Human Diseases	Endocrine and metabolic disease
	1	map01524	Platinum drug resistance	KEGG PATHWAY	1/53	218/22256	0.406853	0.61028	Human Diseases	Drug resistance: antineoplastic
	1	map05222	Small cell lung cancer	KEGG PATHWAY	1/53	216/22256	0.40399	0.612951	Human Diseases	Cancer: specific types
	1	map05146	Amoebiasis	KEGG PATHWAY	1/53	208/22256	0.392402	0.616631	Human Diseases	Infectious disease: parasitic
	1	map05161	Hepatitis B	KEGG PATHWAY	1/53	255/22256	0.457451	0.62251	Human Diseases	Infectious disease: viral
	1	map05135	Yersinia infection	KEGG PATHWAY	1/53	270/22256	0.476734	0.635646	Human Diseases	Infectious disease: bacterial
	1	map05215	Prostate cancer	KEGG PATHWAY	1/53	202/22256	0.383565	0.640894	Human Diseases	Cancer: specific types
	1	map05100	Bacterial invasion of epithelial cells	KEGG PATHWAY	1/53	202/22256	0.383565	0.640894	Human Diseases	Infectious disease: bacterial
	1	map05168	Herpes simplex virus 1 infection	KEGG PATHWAY	1/53	346/22256	0.564565	0.642436	Human Diseases	Infectious disease: viral
	1	map05169	Epstein-Barr virus infection	KEGG PATHWAY	1/53	315/22256	0.53064	0.642609	Human Diseases	Infectious disease: viral
	1	map05170	Human immunodeficiency virus 1 infection	KEGG PATHWAY	1/53	357/22256	0.576014	0.644355	Human Diseases	Infectious disease: viral
	1	map05225	Hepatocellular carcinoma	KEGG PATHWAY	1/53	343/22256	0.56139	0.644378	Human Diseases	Cancer: specific types
	1	map05418	Fluid shear stress and atherosclerosis	KEGG PATHWAY	1/53	322/22256	0.53852	0.646224	Human Diseases	Cardiovascular disease
	1	map05163	Human cytomegalovirus infection	KEGG PATHWAY	1/53	310/22256	0.52493	0.647577	Human Diseases	Infectious disease: viral
	1	map05164	Influenza A	KEGG PATHWAY	1/53	304/22256	0.517989	0.651186	Human Diseases	Infectious disease: viral
	1	map05224	Breast cancer	KEGG PATHWAY	1/53	201/22256	0.382081	0.654995	Human Diseases	Cancer: specific types
	2	map05016	Huntington disease	KEGG PATHWAY	2/53	835/22256	0.596319	0.661463	Human Diseases	Neurodegenerative disease
	2	map05131	Shigellosis	KEGG PATHWAY	2/53	549/22256	0.37726	0.663978	Human Diseases	Infectious disease: bacterial
	1	map01522	Endocrine resistance	KEGG PATHWAY	1/53	182/22256	0.353191	0.666017	Human Diseases	Drug resistance: antineoplastic
	1	map05142	Chagas disease	KEGG PATHWAY	1/53	189/22256	0.363986	0.667307	Human Diseases	Infectious disease: parasitic
	1	map05166	Human T-cell leukemia virus 1 infection	KEGG PATHWAY	1/53	442/22256	0.655072	0.670306	Human Diseases	Infectious disease: viral
	1	map05205	Proteoglycans in cancer	KEGG PATHWAY	1/53	440/22256	0.65339	0.673808	Human Diseases	Cancer: overview
	3	map05010	Alzheimer disease	KEGG PATHWAY	3/53	877/22256	0.347721	0.674988	Human Diseases	Neurodegenerative disease
	1	map04932	Non-alcoholic fatty liver disease	KEGG PATHWAY	1/53	427/22256	0.642258	0.678225	Human Diseases	Endocrine and metabolic disease
	1	map05203	Viral carcinogenesis	KEGG PATHWAY	1/53	424/22256	0.63964	0.680907	Human Diseases	Cancer: overview
	1	map05230	Central carbon metabolism in cancer	KEGG PATHWAY	1/53	153/22256	0.306524	0.685782	Human Diseases	Cancer: overview
	1	map04933	AGE-RAGE signaling pathway in diabetic complications	KEGG PATHWAY	1/53	158/22256	0.314799	0.692558	Human Diseases	Endocrine and metabolic disease
	1	map05231	Choline metabolism in cancer	KEGG PATHWAY	1/53	178/22256	0.346942	0.693885	Human Diseases	Cancer: overview
	1	map05210	Colorectal cancer	KEGG PATHWAY	1/53	178/22256	0.346942	0.693885	Human Diseases	Cancer: specific types
	1	map05211	Renal cell carcinoma	KEGG PATHWAY	1/53	163/22256	0.322978	0.698902	Human Diseases	Cancer: specific types
	1	map05212	Pancreatic cancer	KEGG PATHWAY	1/53	144/22256	0.291381	0.725703	Human Diseases	Cancer: specific types
	1	map05165	Human papillomavirus infection	KEGG PATHWAY	1/53	555/22256	0.738157	0.743792	Human Diseases	Infectious disease: viral
	1	map05235	PD-L1 expression and PD-1 checkpoint pathway in cancer	KEGG PATHWAY	1/53	143/22256	0.289678	0.749755	Human Diseases	Cancer: overview
	1	map05213	Endometrial cancer	KEGG PATHWAY	1/53	143/22256	0.289678	0.749755	Human Diseases	Cancer: specific types
	1	map05220	Chronic myeloid leukemia	KEGG PATHWAY	1/53	142/22256	0.287972	0.77576	Human Diseases	Cancer: specific types
	1	map05214	Glioma	KEGG PATHWAY	1/53	142/22256	0.287972	0.77576	Human Diseases	Cancer: specific types
	2	map05017	Spinocerebellar ataxia	KEGG PATHWAY	2/53	233/22256	0.106347	0.779878	Human Diseases	Neurodegenerative disease
	2	map05167	Kaposi sarcoma-associated herpesvirus infection	KEGG PATHWAY	2/53	254/22256	0.12259	0.809095	Human Diseases	Infectious disease: viral
	1	map01521	EGFR tyrosine kinase inhibitor resistance	KEGG PATHWAY	1/53	140/22256	0.284547	0.816525	Human Diseases	Drug resistance: antineoplastic
	1	map05200	Pathways in cancer	KEGG PATHWAY	1/53	732/22256	0.830447	0.830447	Human Diseases	Cancer: overview
	1	map04930	Type II diabetes mellitus	KEGG PATHWAY	1/53	124/22256	0.256558	0.86835	Human Diseases	Endocrine and metabolic disease
	1	map05221	Acute myeloid leukemia	KEGG PATHWAY	1/53	119/22256	0.247593	0.907841	Human Diseases	Cancer: specific types
	1	map05014	Amyotrophic lateral sclerosis	KEGG PATHWAY	1/53	82/22256	0.177875	0.939181	Human Diseases	Neurodegenerative disease
	1	map05223	Non-small cell lung cancer	KEGG PATHWAY	1/53	109/22256	0.229344	0.976562	Human Diseases	Cancer: specific types
	1	map05218	Melanoma	KEGG PATHWAY	1/53	103/22256	0.218187	1	Human Diseases	Cancer: specific types
	8	map00561	Glycerolipid metabolism	KEGG PATHWAY	8/53	175/22256	8.16e-09	1.08e-06	Metabolism	Lipid metabolism
	5	map00790	Folate biosynthesis	KEGG PATHWAY	5/53	125/22256	1.19e-05	0.00052473	Metabolism	Metabolism of cofactors and vitamins
	5	map00051	Fructose and mannose metabolism	KEGG PATHWAY	5/53	118/22256	9.01e-06	0.000594613	Metabolism	Carbohydrate metabolism
	5	map00040	Pentose and glucuronate interconversions	KEGG PATHWAY	5/53	155/22256	3.37e-05	0.000888533	Metabolism	Carbohydrate metabolism
	5	map00052	Galactose metabolism	KEGG PATHWAY	5/53	148/22256	2.7e-05	0.000889897	Metabolism	Carbohydrate metabolism
	4	map00981	Insect hormone biosynthesis	KEGG PATHWAY	4/53	98/22256	8.77e-05	0.00192973	Metabolism	Metabolism of terpenoids and polyketides
	2	map00670	One carbon pool by folate	KEGG PATHWAY	2/53	62/22256	0.00960377	0.158462	Metabolism	Metabolism of cofactors and vitamins
	2	map00600	Sphingolipid metabolism	KEGG PATHWAY	2/53	80/22256	0.0156177	0.171794	Metabolism	Lipid metabolism
	3	map00230	Purine metabolism	KEGG PATHWAY	3/53	310/22256	0.0376069	0.33094	Metabolism	Nucleotide metabolism
	1	map00983	Drug metabolism - other enzymes	KEGG PATHWAY	1/53	299/22256	0.512129	0.65632	Metabolism	Xenobiotics biodegradation and metabolism
	1	map00520	Amino sugar and nucleotide sugar metabolism	KEGG PATHWAY	1/53	197/22256	0.376106	0.680082	Metabolism	Carbohydrate metabolism
	1	map00270	Cysteine and methionine metabolism	KEGG PATHWAY	1/53	147/22256	0.296464	0.711514	Metabolism	Amino acid metabolism
	1	map00770	Pantothenate and CoA biosynthesis	KEGG PATHWAY	1/53	56/22256	0.125132	0.786541	Metabolism	Metabolism of cofactors and vitamins
	1	map00564	Glycerophospholipid metabolism	KEGG PATHWAY	1/53	141/22256	0.286261	0.787218	Metabolism	Lipid metabolism
	1	map00260	Glycine, serine and threonine metabolism	KEGG PATHWAY	1/53	134/22256	0.274174	0.822522	Metabolism	Amino acid metabolism
	1	map00531	Glycosaminoglycan degradation	KEGG PATHWAY	1/53	63/22256	0.13965	0.837899	Metabolism	Glycan biosynthesis and metabolism
	1	map00630	Glyoxylate and dicarboxylate metabolism	KEGG PATHWAY	1/53	126/22256	0.260114	0.858377	Metabolism	Carbohydrate metabolism
	1	map00410	beta-Alanine metabolism	KEGG PATHWAY	1/53	114/22256	0.238522	0.89957	Metabolism	Metabolism of other amino acids
	1	map00240	Pyrimidine metabolism	KEGG PATHWAY	1/53	112/22256	0.234864	0.939456	Metabolism	Nucleotide metabolism
	1	map00380	Tryptophan metabolism	KEGG PATHWAY	1/53	93/22256	0.199239	1	Metabolism	Amino acid metabolism
	3	map03320	PPAR signaling pathway	KEGG PATHWAY	3/53	198/22256	0.0117243	0.154761	Organismal Systems	Endocrine system
	3	map04213	Longevity regulating pathway - multiple species	KEGG PATHWAY	3/53	241/22256	0.0197422	0.200459	Organismal Systems	Aging
	1	map04972	Pancreatic secretion	KEGG PATHWAY	1/53	225/22256	0.416768	0.591542	Organismal Systems	Digestive system
	1	map04722	Neurotrophin signaling pathway	KEGG PATHWAY	1/53	241/22256	0.438824	0.609735	Organismal Systems	Nervous system
	1	map04062	Chemokine signaling pathway	KEGG PATHWAY	1/53	211/22256	0.396773	0.616165	Organismal Systems	Immune system
	1	map04926	Relaxin signaling pathway	KEGG PATHWAY	1/53	206/22256	0.38947	0.619398	Organismal Systems	Endocrine system
	1	map04915	Estrogen signaling pathway	KEGG PATHWAY	1/53	254/22256	0.456141	0.627193	Organismal Systems	Endocrine system
	1	map04360	Axon guidance	KEGG PATHWAY	1/53	325/22256	0.541857	0.638617	Organismal Systems	Development and regeneration
	1	map04721	Synaptic vesicle cycle	KEGG PATHWAY	1/53	202/22256	0.383565	0.640894	Organismal Systems	Nervous system
	1	map04670	Leukocyte transendothelial migration	KEGG PATHWAY	1/53	202/22256	0.383565	0.640894	Organismal Systems	Immune system
	1	map04919	Thyroid hormone signaling pathway	KEGG PATHWAY	1/53	311/22256	0.526077	0.642984	Organismal Systems	Endocrine system
	1	map04910	Insulin signaling pathway	KEGG PATHWAY	1/53	356/22256	0.574986	0.648702	Organismal Systems	Endocrine system
	1	map04611	Platelet activation	KEGG PATHWAY	1/53	292/22256	0.503807	0.651985	Organismal Systems	Immune system
	1	map04212	Longevity regulating pathway - worm	KEGG PATHWAY	1/53	284/22256	0.494125	0.652245	Organismal Systems	Aging
	1	map04914	Progesterone-mediated oocyte maturation	KEGG PATHWAY	1/53	201/22256	0.382081	0.654995	Organismal Systems	Endocrine system
	1	map04974	Protein digestion and absorption	KEGG PATHWAY	1/53	199/22256	0.3791	0.658437	Organismal Systems	Digestive system
	1	map04935	Growth hormone synthesis, secretion and action	KEGG PATHWAY	1/53	186/22256	0.359381	0.668145	Organismal Systems	Endocrine system
	1	map04666	Fc gamma R-mediated phagocytosis	KEGG PATHWAY	1/53	181/22256	0.351634	0.672692	Organismal Systems	Immune system
	1	map04660	T cell receptor signaling pathway	KEGG PATHWAY	1/53	150/22256	0.301512	0.686199	Organismal Systems	Immune system
	2	map04211	Longevity regulating pathway	KEGG PATHWAY	2/53	210/22256	0.0893225	0.693563	Organismal Systems	Aging
	1	map04625	C-type lectin receptor signaling pathway	KEGG PATHWAY	1/53	175/22256	0.342217	0.694964	Organismal Systems	Immune system
	1	map04750	Inflammatory mediator regulation of TRP channels	KEGG PATHWAY	1/53	172/22256	0.337458	0.696007	Organismal Systems	Sensory system
	1	map04725	Cholinergic synapse	KEGG PATHWAY	1/53	163/22256	0.322978	0.698902	Organismal Systems	Nervous system
	1	map04620	Toll-like receptor signaling pathway	KEGG PATHWAY	1/53	148/22256	0.298151	0.702784	Organismal Systems	Immune system
	1	map04380	Osteoclast differentiation	KEGG PATHWAY	1/53	148/22256	0.298151	0.702784	Organismal Systems	Development and regeneration
	1	map04973	Carbohydrate digestion and absorption	KEGG PATHWAY	1/53	135/22256	0.275913	0.809345	Organismal Systems	Digestive system
	1	map04923	Regulation of lipolysis in adipocytes	KEGG PATHWAY	1/53	140/22256	0.284547	0.816525	Organismal Systems	Endocrine system
	1	map04929	GnRH secretion	KEGG PATHWAY	1/53	129/22256	0.265418	0.83417	Organismal Systems	Endocrine system
	1	map04917	Prolactin signaling pathway	KEGG PATHWAY	1/53	123/22256	0.254773	0.885002	Organismal Systems	Endocrine system
	1	map04662	B cell receptor signaling pathway	KEGG PATHWAY	1/53	121/22256	0.251192	0.896143	Organismal Systems	Immune system
	1	map04960	Aldosterone-regulated sodium reabsorption	KEGG PATHWAY	1/53	113/22256	0.236695	0.918934	Organismal Systems	Excretory system
	1	map04975	Fat digestion and absorption	KEGG PATHWAY	1/53	76/22256	0.165988	0.952625	Organismal Systems	Digestive system
	1	map04650	Natural killer cell mediated cytotoxicity	KEGG PATHWAY	1/53	107/22256	0.225643	0.992827	Organismal Systems	Immune system
	1	map04664	Fc epsilon RI signaling pathway	KEGG PATHWAY	1/53	103/22256	0.218187	1	Organismal Systems	Immune system
