# Supplementary material for: Transcriptome Analysis of Beet Webworm Shows That Histone Deacetylase May Affect Diapause by Regulating Juvenile Hormone
Source: Insects. 2022 Sep 14;13(9):835. doi: 10.3390/insects13090835 (PMC9505968; doi:10.3390/insects13090835)
Supplement: Supplementary file 1 [file insects-13-00835-s001.zip › Supplementary TableS6.csv]

gene id	NR description	module	Fat_acid	Trehalose	JH
TRINITY_DN0_c1_g1		brown	-0.371	0.371	0.33
TRINITY_DN100010_c1_g2		turquoise	-0.0606	-0.215	-0.345
TRINITY_DN10001_c0_g1	XP_028159457.1(glycerophosphodiester phosphodiesterase GDPD6-like [Ostrinia furnacalis])	turquoise	0	-0.611	-0.0336
TRINITY_DN100072_c0_g1	XP_028174783.1(protein takeout isoform X2 [Ostrinia furnacalis])	blue	0.529	-0.023	-0.525
TRINITY_DN100081_c0_g1	XP_023937619.1(defense protein 3-like [Bicyclus anynana])	turquoise	0.407	-0.782	-0.542
TRINITY_DN1000_c0_g1	XP_028156575.1(uncharacterized protein LOC114350116 [Ostrinia furnacalis])	turquoise	-0.0436	-0.262	-0.151
TRINITY_DN100166_c0_g1	XP_028168017.1(cartilage oligomeric matrix protein [Ostrinia furnacalis])	turquoise	-0.274	-0.0986	-0.191
TRINITY_DN10018_c0_g1	XP_028176621.1(probable RNA 3'-terminal phosphate cyclase-like protein [Ostrinia furnacalis])	brown	-0.0873	0.698	0.179
TRINITY_DN100208_c0_g1	XP_028166073.1(neurofilament heavy polypeptide-like isoform X2 [Ostrinia furnacalis])	blue	-0.126	0.508	0.333
TRINITY_DN10021_c0_g1	XP_032678577.1(histone-lysine N-methyltransferase SETMAR-like [Odontomachus brunneus])	black	0.469	-0.273	-0.437
TRINITY_DN100288_c0_g1		turquoise	-0.351	-0.351	0
TRINITY_DN100288_c0_g2		turquoise	-0.351	-0.351	0
TRINITY_DN10030_c0_g1	XP_028171285.1(uncharacterized protein LOC114360702 [Ostrinia furnacalis])	brown	-0.175	0.524	-0.185
TRINITY_DN100327_c0_g1	XP_028161403.1(arylphorin subunit alpha-like [Ostrinia furnacalis])	red	-0.393	0.262	0.75
TRINITY_DN100455_c0_g1		turquoise	-0.336	-0.336	0.172
TRINITY_DN10045_c0_g1	XP_028165870.1(methylosome protein 50-like [Ostrinia furnacalis])	brown	-0.196	0.676	0.325
TRINITY_DN1004_c0_g1	XP_014355741.1(PREDICTED: LOW QUALITY PROTEIN: ufm1-specific protease 2-like [Papilio machaon])	red	-0.349	-0.0873	0.744
TRINITY_DN1004_c0_g2	XP_028177007.1(E3 ubiquitin-protein ligase Nedd-4 isoform X3 [Ostrinia furnacalis])	yellow	-0.24	-0.196	0.465
TRINITY_DN100521_c0_g1		turquoise	-0.0436	-0.698	0.0616
TRINITY_DN100555_c0_g1		turquoise	-0.351	-0.351	0
TRINITY_DN10056_c0_g1	XP_028173368.1(uncharacterized protein LOC114362258 [Ostrinia furnacalis])	blue	0.338	0.12	-0.146
TRINITY_DN100573_c0_g1	XP_028162639.1(uncharacterized protein LOC114354449 [Ostrinia furnacalis])	turquoise	-0.403	-0.173	0.342
TRINITY_DN10079_c0_g1	XP_013192552.1(PREDICTED: ubiquitin-conjugating enzyme E2 H [Amyelois transitella])	yellow	-0.469	-0.0327	0.784
TRINITY_DN100800_c0_g1	XP_004930794.1(sphingolipid delta(4)-desaturase DES1 [Bombyx mori])	turquoise	-0.469	-0.207	0.493
TRINITY_DN10080_c0_g1	XP_028176848.1(uncharacterized protein LOC114364757 [Ostrinia furnacalis])	blue	0.338	0.0764	-0.056
TRINITY_DN10081_c0_g3	KPJ05630.1(hypothetical protein RR46_01692 [Papilio xuthus])	turquoise	-0.185	-0.491	-0.0168
TRINITY_DN10085_c0_g1		turquoise	-0.306	-0.48	0.196
TRINITY_DN10087_c0_g1		turquoise	0.311	-0.803	-0.317
TRINITY_DN1008_c0_g1	XP_028160797.1(integrin beta-PS [Ostrinia furnacalis])	turquoise	-0.327	-0.458	0.437
TRINITY_DN1008_c0_g2		turquoise	0.229	-0.818	-0.174
TRINITY_DN10095_c1_g1	XP_028172006.1(U11/U12 small nuclear ribonucleoprotein 25 kDa protein-like [Ostrinia furnacalis])	brown	0.0436	0.524	-0.0952
TRINITY_DN100979_c0_g1		turquoise	-0.351	-0.351	0
TRINITY_DN1009_c0_g1	XP_028170935.1(leech-derived tryptase inhibitor C-like [Ostrinia furnacalis])	turquoise	-0.0909	-0.429	-0.24
TRINITY_DN100_c0_g1	XP_030038578.1(uncharacterized protein LOC115453981 [Manduca sexta])	turquoise	-0.185	-0.578	0.313
TRINITY_DN10100_c0_g1		turquoise	0.0982	-0.644	-0.196
TRINITY_DN101024_c0_g1		turquoise	0.131	-0.48	-0.42
TRINITY_DN10103_c0_g1		turquoise	-0.191	-0.344	0.168
TRINITY_DN10105_c0_g1	XP_028157394.1(uncharacterized protein LOC114350694 isoform X1 [Ostrinia furnacalis])	brown	0.131	0.262	0.0224
TRINITY_DN10108_c0_g1	XP_028167135.1(uncharacterized protein LOC114357618 [Ostrinia furnacalis])	turquoise	0.219	-0.788	-0.185
TRINITY_DN1010_c0_g1	XP_028178096.1(uncharacterized protein LOC114365674 [Ostrinia furnacalis])	blue	0.306	0.175	-0.106
TRINITY_DN10110_c1_g2	XP_028178806.1(venom allergen 3-like [Ostrinia furnacalis])	turquoise	-0.48	-0.0873	-0.0168
TRINITY_DN101112_c0_g1		grey	-0.491	-0.0109	0.341
TRINITY_DN1011_c0_g1	XP_028160972.1(zinc finger and SCAN domain-containing protein 12-like [Ostrinia furnacalis])	blue	0.475	-0.00546	-0.249
TRINITY_DN10122_c0_g1		yellow	-0.24	-0.327	0.213
TRINITY_DN101286_c0_g1	XP_028177727.1(soluble calcium-activated nucleotidase 1 [Ostrinia furnacalis])	yellow	-0.447	-0.185	0.694
TRINITY_DN101297_c0_g1		brown	0.0436	0.567	-0.0224
TRINITY_DN1012_c0_g1	XP_028158099.1(teneurin-a isoform X1 [Ostrinia furnacalis])	green	-0.229	0.426	0.487
TRINITY_DN1012_c0_g2	XP_028158099.1(teneurin-a isoform X1 [Ostrinia furnacalis])	brown	-0.273	0.556	0.437
TRINITY_DN10137_c0_g1		blue	0.393	0.131	-0.537
TRINITY_DN10138_c0_g1	XP_028161403.1(arylphorin subunit alpha-like [Ostrinia furnacalis])	green	-0.436	0.524	0.588
TRINITY_DN10148_c0_g1		turquoise	0.0983	-0.382	-0.014
TRINITY_DN1014_c0_g1		brown	-0.0327	0.185	0.453
TRINITY_DN101546_c0_g1		grey	-0.124	0.53	0.00578
TRINITY_DN10154_c1_g1	XP_028178858.1(uncharacterized protein LOC114366221 [Ostrinia furnacalis])	blue	0.24	0.153	-0.0616
TRINITY_DN101603_c0_g1	XP_028159415.1(apolipoprotein D-like isoform X1 [Ostrinia furnacalis])	yellow	-0.519	0.202	0.583
TRINITY_DN10163_c0_g1	XP_028166234.1(uncharacterized protein LOC114357019, partial [Ostrinia furnacalis])	turquoise	0.23	-0.734	-0.264
TRINITY_DN10164_c0_g1	GBP33094.1(hypothetical protein EVAR_18573_1 [Eumeta japonica])	blue	0.491	0.0982	-0.537
TRINITY_DN101658_c0_g1	XP_028156355.1(uncharacterized protein LOC114349955 [Ostrinia furnacalis])	red	-0.753	0.426	0.868
TRINITY_DN10165_c1_g1	XP_028161795.1(phenoloxidase-activating factor 2-like [Ostrinia furnacalis])	turquoise	0.0764	-0.36	-0.386
TRINITY_DN101678_c0_g1		turquoise	0.207	-0.491	0.235
TRINITY_DN101717_c0_g1	XP_028159187.1(integrin beta pat-3-like [Ostrinia furnacalis])	turquoise	-0.175	-0.306	-0.0112
TRINITY_DN10173_c0_g1	XP_028171545.1(dynein assembly factor 3, axonemal homolog [Ostrinia furnacalis])	blue	0.349	0.175	-0.224
TRINITY_DN101740_c0_g1		brown	-0.0382	0.333	0.0196
TRINITY_DN101769_c0_g1	RVE49552.1(hypothetical protein evm_005780 [Chilo suppressalis])	turquoise	0.0437	-0.633	0.157
TRINITY_DN10177_c0_g1	XP_028175049.1(uncharacterized protein LOC114363483 [Ostrinia furnacalis])	blue	0.491	-0.0764	-0.28
TRINITY_DN101784_c0_g1		green	-0.552	0.46	0.637
TRINITY_DN101813_c0_g1	XP_028171717.1(uncharacterized protein LOC114361012 [Ostrinia furnacalis])	blue	0.447	0.0109	-0.19
TRINITY_DN10186_c0_g1		blue	0.328	-0.197	0.37
TRINITY_DN10188_c0_g1		turquoise	-0.218	-0.48	0.123
TRINITY_DN101959_c0_g1		turquoise	-0.351	-0.351	0
TRINITY_DN10195_c0_g1	XP_028160008.1(charged multivesicular body protein 6-A [Ostrinia furnacalis])	turquoise	-0.0764	-0.556	0
TRINITY_DN1019_c0_g1		turquoise	0.0764	-0.273	-0.515
TRINITY_DN101_c0_g1	XP_031767291.1(disco-interacting protein 2 isoform X1 [Galleria mellonella])	turquoise	0.0982	-0.6	0.28
TRINITY_DN101_c0_g3		turquoise	-0.0109	-0.666	-0.056
TRINITY_DN10204_c0_g1		yellow	-0.48	-0.218	0.526
TRINITY_DN10206_c0_g1	XP_028163592.1(uncharacterized protein LOC114355113 [Ostrinia furnacalis])	brown	-0.071	0.388	0.294
TRINITY_DN1020_c0_g1	XP_028170957.1(beta-arrestin-1 isoform X2 [Ostrinia furnacalis])	yellow	-0.458	-0.24	0.638
TRINITY_DN102186_c0_g1	XP_028167697.1(uncharacterized protein LOC114358035 [Ostrinia furnacalis])	turquoise	-0.241	-0.504	0.0141
TRINITY_DN10220_c1_g1	XP_028178940.1(nucleolar protein 10 [Ostrinia furnacalis])	blue	0.786	-0.0873	-0.577
TRINITY_DN102229_c0_g1		turquoise	-0.351	-0.351	0
TRINITY_DN10231_c0_g2	XP_028172353.1(uncharacterized protein LOC114361472 [Ostrinia furnacalis])	turquoise	0.0437	-0.59	-0.0952
TRINITY_DN102332_c0_g1		brown	0.535	0.0546	-0.302
TRINITY_DN102390_c0_g1	XP_028161408.1(uncharacterized protein LOC114353557 [Ostrinia furnacalis])	blue	0.349	0.0873	-0.157
TRINITY_DN10241_c0_g1	PCG73084.1(hypothetical protein B5V51_148 [Heliothis virescens])	blue	0.453	-0.0491	-0.146
TRINITY_DN102434_c0_g1	XP_028169606.1(short/branched chain specific acyl-CoA dehydrogenase, mitochondrial [Ostrinia furnacalis])	turquoise	-0.207	-0.0983	-0.213
TRINITY_DN10244_c0_g1	XP_028178605.1(uncharacterized protein LOC114366044 [Ostrinia furnacalis])	blue	0.41	0.126	-0.19
TRINITY_DN10248_c0_g1	XP_028173494.1(uncharacterized protein LOC114362339 [Ostrinia furnacalis])	turquoise	-0.0444	-0.533	-0.376
TRINITY_DN10248_c0_g2	XP_028173494.1(uncharacterized protein LOC114362339 [Ostrinia furnacalis])	turquoise	-0.133	-0.4	-0.205
TRINITY_DN1024_c0_g3		blue	0.661	-0.366	-0.135
TRINITY_DN1024_c0_g4	XP_028171973.1(superoxide dismutase [Cu-Zn]-like [Ostrinia furnacalis])	turquoise	0.491	-0.426	-0.526
TRINITY_DN10255_c0_g1	XP_028168586.1(uncharacterized protein LOC114358747 [Ostrinia furnacalis])	turquoise	0.0764	-0.142	-0.448
TRINITY_DN10256_c0_g1		blue	0.436	0.0873	-0.106
TRINITY_DN102576_c0_g1		yellow	-0.316	-0.185	0.711
TRINITY_DN10259_c0_g1	XP_028163621.1(uncharacterized protein LOC114355134 [Ostrinia furnacalis])	blue	0.415	0.0218	-0.0616
TRINITY_DN1025_c0_g1	XP_028160011.1(uncharacterized protein LOC114352574 [Ostrinia furnacalis])	brown	0.196	0.153	0.123
TRINITY_DN10264_c1_g1	XP_028164960.1(probable low-specificity L-threonine aldolase 2 [Ostrinia furnacalis])	red	-0.371	0.0655	0.627
TRINITY_DN10268_c0_g1	XP_028170277.1(peptidyl-prolyl cis-trans isomerase-like 3 [Ostrinia furnacalis])	brown	-0.0982	0.6	0.028
TRINITY_DN10272_c0_g1		blue	0.611	-0.131	-0.521
TRINITY_DN10273_c0_g1	XP_028163733.1(serine/threonine-protein kinase MARK2 isoform X1 [Ostrinia furnacalis])	green	0.0218	0.153	0.397
TRINITY_DN1027_c0_g1	XP_028155979.1(phosphatidylinositol 3-kinase catalytic subunit type 3 isoform X1 [Ostrinia furnacalis])	green	-0.48	0.306	0.716
TRINITY_DN10280_c0_g1	XP_028161920.1(kinase D-interacting substrate of 220 kDa B isoform X6 [Ostrinia furnacalis])	turquoise	-0.355	-0.42	0.426
TRINITY_DN102833_c0_g1		red	-0.458	0.109	0.655
TRINITY_DN102866_c0_g1		turquoise	-0.158	-0.316	0.165
TRINITY_DN10289_c0_g2	PCG77029.1(hypothetical protein B5V51_8207 [Heliothis virescens])	turquoise	-0.262	-0.284	0.297
TRINITY_DN1029_c0_g1		turquoise	0.349	-0.698	-0.498
TRINITY_DN1029_c0_g2		turquoise	0.459	-0.699	-0.655
TRINITY_DN10300_c1_g1	XP_028158251.1(uncharacterized protein LOC114351291 [Ostrinia furnacalis])	blue	0.306	0.131	-0.218
TRINITY_DN103028_c0_g1		brown	0.289	-0.289	-0.274
TRINITY_DN10306_c1_g1	XP_028166832.1(uncharacterized protein LOC114357427 [Ostrinia furnacalis])	brown	-0.524	0.698	0.123
TRINITY_DN10317_c0_g1		turquoise	-0.422	-0.2	0.142
TRINITY_DN10324_c0_g1	RVE50387.1(hypothetical protein evm_004924 [Chilo suppressalis])	blue	0.361	0.0328	-0.101
TRINITY_DN103277_c0_g1	XP_028177781.1(thioredoxin domain-containing protein 12-like [Ostrinia furnacalis])	blue	0.371	0.109	-0.0728
TRINITY_DN10327_c0_g1		brown	0.404	-0.0764	-0.397
TRINITY_DN103291_c0_g1		turquoise	-0.328	-0.284	0.154
TRINITY_DN103341_c0_g1		grey	0.377	0.0492	-0.0589
TRINITY_DN103425_c0_g1		blue	0.672	-0.297	-0.265
TRINITY_DN10346_c0_g2	XP_028167379.1(S-adenosylmethionine decarboxylase proenzyme [Ostrinia furnacalis])	turquoise	-0.442	-0.137	0.0028
TRINITY_DN103475_c0_g1	XP_028161176.1(lipid storage droplets surface-binding protein 1 isoform X3 [Ostrinia furnacalis])	blue	0.556	0.164	-0.134
TRINITY_DN1034_c0_g1	XP_028168090.1(glycerol kinase isoform X4 [Ostrinia furnacalis])	blue	0.731	-0.185	-0.291
TRINITY_DN1034_c0_g2	XP_028168090.1(glycerol kinase isoform X4 [Ostrinia furnacalis])	blue	0.775	-0.273	-0.291
TRINITY_DN10352_c0_g1	XP_028178184.1(SH2 domain-containing protein 4A-like [Ostrinia furnacalis])	turquoise	-0.164	-0.6	0.185
TRINITY_DN10355_c0_g1		turquoise	-0.48	-0.306	0.308
TRINITY_DN10357_c0_g1		green	0.175	0.175	0.358
TRINITY_DN1035_c0_g1	RVE53487.1(hypothetical protein evm_001857 [Chilo suppressalis])	red	-0.535	0.0327	0.75
TRINITY_DN10361_c0_g1		brown	-0.382	0.709	0.498
TRINITY_DN10366_c0_g1		brown	0.18	-0.0902	-0.301
TRINITY_DN103683_c0_g2		turquoise	0.175	-0.524	-0.604
TRINITY_DN10368_c0_g1	XP_028156562.1(rap1 GTPase-activating protein 1-like isoform X2 [Ostrinia furnacalis])	turquoise	-0.142	-0.578	0.297
TRINITY_DN1036_c0_g1	XP_028172621.1(speckle-type POZ protein-like isoform X1 [Ostrinia furnacalis])	blue	-0.0109	0.426	0.369
TRINITY_DN10372_c0_g1	XP_028170020.1(solute carrier family 28 member 3 [Ostrinia furnacalis])	turquoise	0.131	-0.48	-0.425
TRINITY_DN10373_c0_g1	XP_028162777.1(homocysteine S-methyltransferase 1-like [Ostrinia furnacalis])	green	-0.273	0.513	0.476
TRINITY_DN10375_c0_g1		green	-0.469	0.36	0.358
TRINITY_DN1037_c0_g1		brown	-0.24	0.72	0.28
TRINITY_DN10380_c0_g1	XP_026320778.1(LOW QUALITY PROTEIN: uncharacterized protein LOC113230887 [Hyposmocoma kahamanoa])	turquoise	-0.606	0.115	0.566
TRINITY_DN10385_c0_g1	CAB3251393.1(unnamed protein product [Arctia plantaginis])	red	-0.491	0.0764	0.89
TRINITY_DN10388_c0_g1		brown	-0.274	0.69	-0.0337
TRINITY_DN1038_c0_g1	XP_028158819.1(gastric triacylglycerol lipase-like [Ostrinia furnacalis])	turquoise	-0.578	-0.142	0.274
TRINITY_DN1038_c1_g1	XP_028175150.1(uncharacterized protein LOC114363583 [Ostrinia furnacalis])	blue	0.873	-0.262	-0.577
TRINITY_DN10392_c0_g1		brown	-0.164	0.622	-0.112
TRINITY_DN1039_c0_g1	XP_028170015.1(WD repeat-containing protein 26 [Ostrinia furnacalis])	yellow	-0.185	-0.273	0.302
TRINITY_DN10408_c0_g1	XP_028160792.1(RNA binding protein fox-1 homolog 3 isoform X5 [Ostrinia furnacalis])	red	-0.491	0.164	0.856
TRINITY_DN10409_c0_g1		yellow	-0.676	0.0218	0.66
TRINITY_DN104109_c0_g1		blue	0.137	0.333	0.0616
TRINITY_DN10410_c0_g1	XP_028164794.1(transketolase-like protein 2 isoform X1 [Ostrinia furnacalis])	green	-0.153	0.415	0.498
TRINITY_DN104139_c0_g1	XP_028158883.1(cytochrome c oxidase assembly factor 7 homolog isoform X2 [Ostrinia furnacalis])	blue	0.764	-0.24	-0.649
TRINITY_DN10413_c0_g1	XP_028172717.1(uncharacterized protein LOC114361762 [Ostrinia furnacalis])	blue	0.229	0.36	-0.196
TRINITY_DN10414_c0_g1		green	-0.109	0.327	0.0168
TRINITY_DN104214_c0_g1		turquoise	-0.164	-0.186	-0.275
TRINITY_DN10421_c0_g1	XP_028158099.1(teneurin-a isoform X1 [Ostrinia furnacalis])	green	0	0.218	0.263
TRINITY_DN104251_c0_g1		turquoise	-0.336	-0.336	0.172
TRINITY_DN104263_c0_g1		brown	-0.0881	0.418	0.223
TRINITY_DN10430_c0_g1	XP_028160533.1(fatty acid synthase [Ostrinia furnacalis])	red	-0.546	0.415	0.89
TRINITY_DN10431_c0_g1	XP_028177916.1(leukocyte receptor cluster member 8 homolog [Ostrinia furnacalis])	brown	-0.0655	0.415	0.0896
TRINITY_DN104352_c0_g1	XP_003088200.1(hypothetical protein CRE_03576 [Caenorhabditis remanei])	turquoise	-0.6	0.229	0.386
TRINITY_DN10437_c0_g1	XP_028177380.1(uncharacterized protein LOC114365106, partial [Ostrinia furnacalis])	blue	0.262	0.306	-0.257
TRINITY_DN1043_c0_g1	XP_028167674.1(uncharacterized protein LOC114358016 [Ostrinia furnacalis])	brown	-0.0873	0.611	0.19
TRINITY_DN104419_c0_g1		magenta	0.218	-0.567	-0.257
TRINITY_DN10441_c0_g2	RVE52844.1(hypothetical protein evm_002501 [Chilo suppressalis])	blue	0.622	-0.207	-0.229
TRINITY_DN1044_c0_g1	XP_028168667.1(V-type proton ATPase subunit H isoform X1 [Ostrinia furnacalis])	turquoise	-0.0218	-0.633	0.285
TRINITY_DN104528_c0_g1	XP_028155749.1(venom peptide isomerase heavy chain-like [Ostrinia furnacalis])	blue	0.491	-0.0327	-0.269
TRINITY_DN10455_c0_g1	XP_011564386.1(PREDICTED: actin-related protein 2/3 complex subunit 4 [Plutella xylostella])	yellow	-0.502	-0.0655	0.616
TRINITY_DN10458_c0_g1	XP_028168120.1(V-type proton ATPase 21 kDa proteolipid subunit [Ostrinia furnacalis])	yellow	-0.218	-0.349	0.493
TRINITY_DN1045_c0_g1	XP_028166545.1(ornithine decarboxylase 1-like isoform X1 [Ostrinia furnacalis])	grey	0.426	-0.0982	-0.677
TRINITY_DN10460_c1_g1		yellow	-0.524	0.0436	0.459
TRINITY_DN104636_c0_g1		brown	0.0982	0.404	-0.0448
TRINITY_DN10464_c0_g1		green	0.164	0.12	0.459
TRINITY_DN10465_c0_g1	XP_028177585.1(calcium and integrin-binding protein 1-like [Ostrinia furnacalis])	turquoise	0.12	-0.448	-0.616
TRINITY_DN104663_c1_g1	XP_013196391.1(PREDICTED: gelsolin-like [Amyelois transitella])	turquoise	-0.295	-0.295	-0.201
TRINITY_DN1046_c0_g2	PZC83521.1(hypothetical protein B5X24_HaOG207504 [Helicoverpa armigera])	brown	0.513	-0.0982	-0.375
TRINITY_DN104715_c0_g1		turquoise	-0.252	-0.252	-0.129
TRINITY_DN104757_c0_g1		brown	0.382	0.0327	-0.0336
TRINITY_DN10475_c0_g2		blue	0.556	-0.0546	0.056
TRINITY_DN10477_c0_g1	PZC81298.1(hypothetical protein B5X24_HaOG212910 [Helicoverpa armigera])	blue	0.48	-0.0436	-0.28
TRINITY_DN104785_c0_g1	PZC78358.1(hypothetical protein B5X24_HaOG202264 [Helicoverpa armigera])	blue	0.196	0.196	-0.0448
TRINITY_DN10479_c0_g1	XP_022830835.1(LOW QUALITY PROTEIN: uncharacterized protein LOC111359492 [Spodoptera litura])	turquoise	-0.0109	-0.732	-0.0336
TRINITY_DN104820_c0_g1		blue	0.48	0.0873	0.14
TRINITY_DN10484_c0_g1	RVE45012.1(hypothetical protein evm_010330 [Chilo suppressalis])	brown	-0.12	0.404	0.381
TRINITY_DN104865_c0_g1		turquoise	-0.336	-0.336	0.172
TRINITY_DN1048_c0_g1	XP_028171216.1(uncharacterized protein LOC114360661 [Ostrinia furnacalis])	pink	-0.535	0.12	0.0952
TRINITY_DN104938_c0_g1	XP_021193859.1(senecionine N-oxygenase isoform X2 [Helicoverpa armigera])	brown	0.262	0.262	0.0168
TRINITY_DN104_c0_g1	XP_013196079.1(PREDICTED: heparan-alpha-glucosaminide N-acetyltransferase [Amyelois transitella])	green	0.0327	0.12	0.297
TRINITY_DN105018_c0_g1		red	-0.513	0.36	0.677
TRINITY_DN10501_c0_g1		brown	0.0109	0.622	0.0112
TRINITY_DN105055_c0_g1		turquoise	-0.26	-0.26	0.0633
TRINITY_DN10510_c0_g1	RVE48949.1(hypothetical protein evm_006411 [Chilo suppressalis])	blue	0.426	0.0764	-0.207
TRINITY_DN10511_c0_g1	XP_028166596.1(transcription factor Ken [Ostrinia furnacalis])	yellow	-0.48	-0.175	0.465
TRINITY_DN10512_c0_g1	XP_028169327.1(protein obstructor-E [Ostrinia furnacalis])	blue	0.524	0.131	-0.481
TRINITY_DN10518_c2_g1	XP_028177477.1(dimethyladenosine transferase 2, mitochondrial [Ostrinia furnacalis])	brown	-0.0273	0.475	0.104
TRINITY_DN10527_c0_g2	XP_028171049.1(uncharacterized protein LOC114360522 [Ostrinia furnacalis])	turquoise	0.633	-0.546	-0.778
TRINITY_DN1052_c0_g1	XP_028178682.1(integrin alpha-PS3-like [Ostrinia furnacalis])	turquoise	0.426	-0.491	-0.414
TRINITY_DN1052_c0_g2	XP_028156262.1(integrin alpha-PS3-like [Ostrinia furnacalis])	turquoise	0.251	-0.753	-0.0784
TRINITY_DN10539_c0_g1	XP_028168958.1(uncharacterized protein LOC114358962 isoform X1 [Ostrinia furnacalis])	blue	0.295	0.207	-0.056
TRINITY_DN105427_c0_g1		turquoise	-0.331	-0.331	0.32
TRINITY_DN105460_c0_g1		turquoise	-0.351	-0.351	0
TRINITY_DN105460_c0_g2		turquoise	-0.252	-0.252	-0.129
TRINITY_DN10547_c0_g1		yellow	-0.284	-0.458	0.392
TRINITY_DN10548_c0_g1		yellow	-0.781	0.246	0.653
TRINITY_DN10548_c0_g2	XP_028163163.1(uridine 5'-monophosphate synthase-like [Ostrinia furnacalis])	yellow	-0.562	0.071	0.709
TRINITY_DN105506_c0_g1	XP_028172473.1(uncharacterized protein LOC114361588 isoform X6 [Ostrinia furnacalis])	red	-0.218	0.0436	0.728
TRINITY_DN105574_c0_g1	XP_028166396.1(prolow-density lipoprotein receptor-related protein 1, partial [Ostrinia furnacalis])	green	-0.415	0.458	0.599
TRINITY_DN10558_c0_g1	OWR53825.1(putative hrp48.1 [Danaus plexippus plexippus])	yellow	-0.622	-0.0546	0.722
TRINITY_DN105609_c0_g1		blue	0.442	0.071	-0.0196
TRINITY_DN1056_c1_g1	XP_028174884.1(anillin isoform X1 [Ostrinia furnacalis])	red	0.153	-0.153	0.341
TRINITY_DN105787_c0_g1		yellow	-0.248	-0.446	0.415
TRINITY_DN1057_c0_g1	XP_028179085.1(peroxisomal N(1)-acetyl-spermine/spermidine oxidase-like [Ostrinia furnacalis])	blue	0.349	0.24	-0.157
TRINITY_DN10581_c0_g1	XP_028165562.1(facilitated trehalose transporter Tret1-like isoform X1 [Ostrinia furnacalis])	pink	-0.262	0.175	0.246
TRINITY_DN10582_c0_g1	XP_028167159.1(uncharacterized protein LOC114357641 [Ostrinia furnacalis])	blue	0.218	-0.0873	-0.235
TRINITY_DN10588_c0_g1	XP_028178708.1(lysosomal thioesterase PPT2 homolog [Ostrinia furnacalis])	yellow	-0.153	-0.415	0.341
TRINITY_DN10589_c0_g1		turquoise	0.131	-0.568	-0.448
TRINITY_DN105931_c0_g2		green	-0.383	0.624	0.64
TRINITY_DN10598_c0_g1		turquoise	-0.318	-0.274	0.14
TRINITY_DN106038_c0_g1	XP_026733442.1(ankyrin-1-like isoform X1 [Trichoplusia ni])	yellow	-0.611	-0.0436	0.744
TRINITY_DN106102_c0_g1		yellow	-0.339	-0.295	0.387
TRINITY_DN10612_c0_g1		brown	0.0764	0.426	0.162
TRINITY_DN106156_c0_g1		green	-0.657	0.701	0.663
TRINITY_DN106156_c1_g1	XP_028161403.1(arylphorin subunit alpha-like [Ostrinia furnacalis])	green	-0.48	0.524	0.644
TRINITY_DN106170_c1_g1	XP_032599071.1(polyubiquitin-B isoform X3 [Drosophila grimshawi])	grey	-0.0333	0.233	-0.228
TRINITY_DN10621_c0_g1		turquoise	-0.519	0.0273	0.389
TRINITY_DN106242_c0_g1	QBA57470.1(CYP9G18, partial [Heortia vitessoides])	brown	0.0983	0.448	-0.0728
TRINITY_DN1062_c0_g1	XP_031767862.1(uncharacterized protein LOC116413357 [Galleria mellonella])	blue	0.431	-0.0273	-0.207
TRINITY_DN10631_c0_g1	XP_021184296.1(unconventional myosin-XV [Helicoverpa armigera])	red	-0.426	0.0109	0.832
TRINITY_DN10632_c0_g1		turquoise	-0.0109	-0.578	-0.112
TRINITY_DN10637_c0_g1	XP_028037385.1(V-type proton ATPase subunit d [Bombyx mandarina])	turquoise	-0.0982	-0.404	0.174
TRINITY_DN1063_c0_g1	RVE54369.1(hypothetical protein evm_000854 [Chilo suppressalis])	yellow	-0.0655	-0.24	0.302
TRINITY_DN10642_c0_g1	XP_028164042.1(uncharacterized protein LOC114355405 [Ostrinia furnacalis])	turquoise	-0.48	-0.0436	0.0728
TRINITY_DN10643_c0_g1		grey	0.349	-0.131	-0.554
TRINITY_DN106467_c0_g1		blue	0.349	0.262	-0.269
TRINITY_DN106479_c1_g1	XP_028166687.1(secretory phospholipase A2 receptor-like [Ostrinia furnacalis])	blue	0.655	-0.0437	-0.375
TRINITY_DN106489_c0_g1	XP_028166252.1(venom allergen 5-like [Ostrinia furnacalis])	turquoise	0.262	-0.655	-0.369
TRINITY_DN106523_c0_g1		green	0.131	-0.131	0.481
TRINITY_DN10652_c0_g1	XP_028175991.1(uncharacterized protein LOC114364166 [Ostrinia furnacalis])	brown	-0.273	0.687	0
TRINITY_DN10653_c0_g1	XP_028156318.1(probable peroxisomal acyl-coenzyme A oxidase 1 [Ostrinia furnacalis])	yellow	-0.142	-0.426	0.403
TRINITY_DN106605_c0_g1		blue	0.471	0.0329	-0.494
TRINITY_DN10663_c0_g1		brown	-0.137	0.322	-0.0364
TRINITY_DN106664_c0_g1		brown	0.0109	-0.0327	-0.313
TRINITY_DN1066_c0_g1	RVE42921.1(hypothetical protein evm_012420 [Chilo suppressalis])	yellow	-0.41	-0.126	0.608
TRINITY_DN106719_c0_g1		blue	0.36	0.229	-0.14
TRINITY_DN10671_c0_g1	GBP27097.1(PiggyBac transposable element-derived protein 3 [Eumeta japonica])	turquoise	0.371	-0.589	-0.722
TRINITY_DN10676_c0_g1		grey	-0.0109	0.164	0.37
TRINITY_DN10685_c0_g2		turquoise	0.252	-0.624	-0.365
TRINITY_DN106894_c0_g1		brown	0.415	0.0218	-0.0112
TRINITY_DN106979_c0_g1	XP_028156232.1(acetyl-CoA carboxylase isoform X1 [Ostrinia furnacalis])	red	-0.3	0.278	0.787
TRINITY_DN106_c0_g1	RVE48432.1(hypothetical protein evm_006868 [Chilo suppressalis])	yellow	-0.415	-0.109	0.543
TRINITY_DN10701_c0_g1	XP_028176013.1(zinc finger protein 502-like [Ostrinia furnacalis])	brown	0.164	0.295	0.241
TRINITY_DN107028_c0_g1		blue	-0.0438	0.657	0.0843
TRINITY_DN107044_c0_g1		turquoise	-0.142	-0.011	-0.354
TRINITY_DN1070_c0_g1	XP_028172078.1(protein YIPF6 [Ostrinia furnacalis])	red	-0.447	0.12	0.778
TRINITY_DN1070_c2_g2	XP_028162839.1(WW domain-containing oxidoreductase-like isoform X1 [Ostrinia furnacalis])	blue	0.48	0	-0.33
TRINITY_DN107104_c0_g1	XP_028162780.1(peroxisomal N(1)-acetyl-spermine/spermidine oxidase-like [Ostrinia furnacalis])	blue	0.306	0.218	-0.146
TRINITY_DN10715_c0_g1	XP_026319389.1(U2 snRNP-associated SURP motif-containing protein [Hyposmocoma kahamanoa])	green	-0.687	0.666	0.448
TRINITY_DN10716_c0_g1		blue	0.207	0.251	0.224
TRINITY_DN10716_c1_g1	XP_028172967.1(apoptosis-inducing factor 3-like [Ostrinia furnacalis])	yellow	-0.295	-0.469	0.459
TRINITY_DN1071_c0_g1	XP_028171295.1(tetraspanin-7-like [Ostrinia furnacalis])	turquoise	0.109	-0.764	-0.0112
TRINITY_DN1071_c0_g2	XP_028171295.1(tetraspanin-7-like [Ostrinia furnacalis])	turquoise	0.251	-0.709	-0.291
TRINITY_DN10721_c0_g1	XP_028170682.1(sodium/potassium-transporting ATPase subunit alpha-like [Ostrinia furnacalis])	blue	0.0764	0.338	0.101
TRINITY_DN10722_c0_g1	XP_028178883.1(inositol-3-phosphate synthase [Ostrinia furnacalis])	turquoise	0.0764	-0.578	0.157
TRINITY_DN10722_c0_g3	XP_028178883.1(inositol-3-phosphate synthase [Ostrinia furnacalis])	yellow	-0.262	-0.48	0.504
TRINITY_DN10738_c1_g1	XP_028174104.1(uncharacterized protein LOC114362773 [Ostrinia furnacalis])	turquoise	0.131	-0.568	0.263
TRINITY_DN1073_c0_g1	ACA50924.1(carboxylesterase [Loxostege sticticalis])	turquoise	-0.0393	-0.443	-0.0921
TRINITY_DN10742_c0_g1	XP_028170980.1(ethanolamine-phosphate cytidylyltransferase isoform X1 [Ostrinia furnacalis])	pink	-0.535	0.207	0.336
TRINITY_DN10743_c0_g1		turquoise	-0.109	-0.371	0.084
TRINITY_DN107446_c0_g1		blue	0.0123	0.16	0.505
TRINITY_DN10745_c0_g1	XP_028157679.1(septin-1 [Ostrinia furnacalis])	yellow	-0.142	-0.404	0.313
TRINITY_DN10747_c0_g1	PCG72852.1(hypothetical protein B5V51_410 [Heliothis virescens])	grey	0.447	-0.6	-0.509
TRINITY_DN1074_c0_g1	XP_028174300.1(eukaryotic translation initiation factor 4E type 2 [Ostrinia furnacalis])	yellow	-0.6	-0.0764	0.66
TRINITY_DN10751_c0_g1	XP_026764886.1(ryanodine receptor isoform X19 [Galleria mellonella])	brown	-0.0819	0.704	-0.146
TRINITY_DN10754_c0_g1	XP_028159285.1(peptidyl-prolyl cis-trans isomerase, rhodopsin-specific isozyme-like [Ostrinia furnacalis])	brown	0.268	0.246	-0.0421
TRINITY_DN10760_c0_g1	XP_028177375.1(uncharacterized protein LOC114365103 [Ostrinia furnacalis])	blue	0.48	-0.0873	-0.19
TRINITY_DN10765_c0_g1		brown	0.0546	0.229	-0.0896
TRINITY_DN10767_c0_g1	CAB3250915.1(unnamed protein product [Arctia plantaginis])	turquoise	-0.175	-0.524	0.229
TRINITY_DN10770_c0_g1	XP_028174960.1(uncharacterized protein LOC114363441 [Ostrinia furnacalis])	black	0.546	-0.153	-0.241
TRINITY_DN107714_c1_g1	AOM73731.1(lysozyme precursor [Loxostege sticticalis])	turquoise	0.224	-0.235	-0.415
TRINITY_DN10774_c0_g2	XP_028173249.1(uncharacterized protein LOC114362157, partial [Ostrinia furnacalis])	black	0.709	-0.164	-0.744
TRINITY_DN10776_c0_g2		blue	0.377	0.137	-0.291
TRINITY_DN10777_c0_g1	XP_028162488.1(gastrula zinc finger protein XlCGF17.1-like [Ostrinia furnacalis])	blue	0.18	0.158	-0.479
TRINITY_DN10783_c0_g1		turquoise	-0.436	-0.175	0.42
TRINITY_DN10785_c0_g1	XP_028171357.1(alkylglycerol monooxygenase-like [Ostrinia furnacalis])	turquoise	-0.295	-0.295	0.0504
TRINITY_DN10786_c0_g1		red	-0.251	0.316	0.677
TRINITY_DN107881_c0_g1		turquoise	-0.351	-0.351	0
TRINITY_DN107887_c0_g1	AJN91193.1(carboxylesterase [Cnaphalocrocis medinalis])	turquoise	0.322	-0.782	-0.437
TRINITY_DN1078_c0_g1		turquoise	0.0983	-0.579	-0.454
TRINITY_DN107919_c0_g1		brown	0.338	0.338	-0.207
TRINITY_DN107939_c0_g1		turquoise	-0.351	-0.351	0
TRINITY_DN107966_c1_g1		turquoise	-0.317	-0.295	0.171
TRINITY_DN10796_c0_g2	XP_028162632.1(F-BAR domain only protein 2 [Ostrinia furnacalis])	red	-0.251	-0.164	0.509
TRINITY_DN107_c0_g1	XP_028161052.1(dynein light chain 2, cytoplasmic isoform X1 [Ostrinia furnacalis])	blue	0.24	0.196	0.0336
TRINITY_DN108026_c0_g1	XP_028157825.1(probable cytochrome P450 9f2 isoform X1 [Ostrinia furnacalis])	brown	-0.185	0.687	0.129
TRINITY_DN10807_c0_g1		brown	-0.404	0.644	0.588
TRINITY_DN10810_c0_g1	XP_026750026.1(arrestin domain-containing protein 17 [Galleria mellonella])	yellow	-0.251	-0.469	0.465
TRINITY_DN108147_c0_g1	XP_028159143.1(uncharacterized protein LOC114351966 isoform X5 [Ostrinia furnacalis])	blue	0.372	0.153	-0.258
TRINITY_DN108150_c0_g2	XP_028175351.1(GILT-like protein 1 isoform X1 [Ostrinia furnacalis])	green	-0.131	0.306	0.386
TRINITY_DN108178_c0_g1		turquoise	-0.0655	-0.328	0.165
TRINITY_DN10818_c0_g1	XP_028174831.1(zinc finger Y-chromosomal protein-like [Ostrinia furnacalis])	red	-0.377	0.257	0.751
TRINITY_DN1081_c0_g1	XP_028176314.1(3-ketoacyl-CoA thiolase, mitochondrial-like [Ostrinia furnacalis])	turquoise	0.0436	-0.48	-0.297
TRINITY_DN108202_c0_g1		turquoise	-0.644	-0.0109	0.482
TRINITY_DN10824_c0_g1	XP_028176634.1(endochitinase isoform X2 [Ostrinia furnacalis])	yellow	-0.0764	-0.295	-0.0056
TRINITY_DN108296_c0_g1		brown	0.546	0.24	-0.325
TRINITY_DN1082_c0_g1	XP_028156848.1(uncharacterized protein LOC114350305 isoform X1 [Ostrinia furnacalis])	brown	0.316	-0.164	-0.397
TRINITY_DN10830_c0_g1		turquoise	-0.0436	-0.48	-0.0056
TRINITY_DN108350_c0_g1		red	-0.273	-0.0546	0.711
TRINITY_DN10835_c0_g2	RVE45105.1(hypothetical protein evm_010214 [Chilo suppressalis])	red	-0.273	-0.0546	0.655
TRINITY_DN108401_c0_g1		blue	0.225	-0.0676	-0.494
TRINITY_DN10840_c0_g1		turquoise	-0.0655	-0.175	-0.165
TRINITY_DN10846_c0_g1	XP_028170706.1(zinc finger protein 300-like [Ostrinia furnacalis])	brown	0.229	-0.0328	-0.0784
TRINITY_DN10847_c0_g1	XP_028178050.1(uncharacterized protein LOC114365632 isoform X1 [Ostrinia furnacalis])	green	-0.0655	-0.153	0.0672
TRINITY_DN10848_c0_g1	XP_026757306.1(protein big brother-like [Galleria mellonella])	turquoise	0	-0.59	-0.126
TRINITY_DN1084_c0_g1	XP_028161782.1(ATP-citrate synthase [Ostrinia furnacalis])	red	-0.185	-0.229	0.672
TRINITY_DN1084_c0_g2	XP_028161782.1(ATP-citrate synthase [Ostrinia furnacalis])	red	-0.175	-0.262	0.66
TRINITY_DN10852_c0_g1		brown	-0.0327	0.578	0.0504
TRINITY_DN108537_c0_g1	XP_028167363.1(uncharacterized protein LOC114357782 [Ostrinia furnacalis])	brown	0.109	0.327	0.0056
TRINITY_DN10853_c0_g1	XP_028162462.1(uncharacterized protein LOC114354335, partial [Ostrinia furnacalis])	green	-0.458	0.327	0.739
TRINITY_DN10856_c0_g1	XP_028166928.1(uncharacterized protein LOC114357506 [Ostrinia furnacalis])	blue	0.338	0.164	-0.185
TRINITY_DN1086_c0_g1		brown	0.0655	0.153	0.459
TRINITY_DN108715_c0_g1		turquoise	-0.0873	-0.262	-0.285
TRINITY_DN10871_c0_g1	CAB3221775.1(unnamed protein product [Arctia plantaginis])	yellow	-0.524	-0.262	0.537
TRINITY_DN10871_c0_g2	XP_028157480.1(eukaryotic translation initiation factor 4 gamma 2 [Ostrinia furnacalis])	yellow	-0.426	-0.338	0.554
TRINITY_DN10875_c0_g1	XP_028158862.1(WASH complex subunit 3 [Ostrinia furnacalis])	brown	-0.0546	0.382	0.257
TRINITY_DN10877_c0_g1	XP_028173393.1(spodomicin-like [Ostrinia furnacalis])	black	0.513	-0.666	-0.0616
TRINITY_DN10884_c0_g1		blue	0.0109	0.36	-0.0224
TRINITY_DN108858_c0_g1	RVE46271.1(hypothetical protein evm_009095 [Chilo suppressalis])	brown	-0.109	0.415	0.582
TRINITY_DN108916_c0_g1		blue	0.767	-0.0657	-0.438
TRINITY_DN108984_c0_g1		red	-0.295	-0.0764	0.761
TRINITY_DN108989_c0_g1		blue	-0.185	0.556	0.196
TRINITY_DN10899_c0_g1	XP_028166396.1(prolow-density lipoprotein receptor-related protein 1, partial [Ostrinia furnacalis])	green	-0.142	0.295	0.358
TRINITY_DN108_c2_g1	GBP33412.1(PDZ domain-containing protein 2 [Eumeta japonica])	turquoise	0	-0.48	-0.157
TRINITY_DN10900_c0_g1	XP_028159016.1(fatty acid synthase-like [Ostrinia furnacalis])	green	-0.109	0.415	0
TRINITY_DN109099_c0_g1		grey	0.382	-0.0982	-0.42
TRINITY_DN109144_c0_g1	XP_028160700.1(cytochrome P450 9e2-like [Ostrinia furnacalis])	turquoise	0.0296	-0.278	-0.258
TRINITY_DN10914_c0_g1	XP_031769602.1(uncharacterized protein LOC113511962 isoform X10 [Galleria mellonella])	brown	-0.229	0.6	0.582
TRINITY_DN10914_c0_g2	XP_028158675.1(zyxin-like [Ostrinia furnacalis])	green	-0.447	0.6	0.739
TRINITY_DN1091_c0_g1	XP_014371794.1(PREDICTED: macrophage mannose receptor 1-like [Papilio machaon])	turquoise	-0.251	-0.295	0.381
TRINITY_DN1091_c0_g3	XP_028163482.1(macrophage mannose receptor 1-like [Ostrinia furnacalis])	black	0.524	-0.262	-0.33
TRINITY_DN10920_c0_g1		brown	0.0983	0.404	0.056
TRINITY_DN10924_c0_g1	XP_028157825.1(probable cytochrome P450 9f2 isoform X1 [Ostrinia furnacalis])	blue	0.12	0.251	-0.448
TRINITY_DN109272_c0_g2	RVE42393.1(hypothetical protein evm_012952 [Chilo suppressalis])	turquoise	0.142	-0.687	-0.112
TRINITY_DN109279_c0_g2		blue	0.475	-0.0273	-0.426
TRINITY_DN109282_c0_g1	XP_028169620.1(GATOR complex protein MIOS [Ostrinia furnacalis])	blue	0.46	0.0219	-0.101
TRINITY_DN109293_c0_g1	KPI95402.1(Amidophosphoribosyltransferase [Papilio xuthus])	green	-0.196	0.415	0.56
TRINITY_DN10933_c0_g2	XP_028167093.1(uncharacterized protein LOC114357588 [Ostrinia furnacalis])	green	-0.131	0.175	0.403
TRINITY_DN10939_c0_g1	XP_028155862.1(glia maturation factor beta [Ostrinia furnacalis])	yellow	-0.262	-0.48	0.442
TRINITY_DN10940_c0_g1		turquoise	-0.491	-0.229	0.269
TRINITY_DN10942_c0_g1	XP_028161750.1(probable ATP-dependent RNA helicase DDX56 [Ostrinia furnacalis])	brown	0.143	0.187	-0.418
TRINITY_DN10943_c0_g1		blue	0.491	0.0546	0.056
TRINITY_DN10944_c0_g1	CAB3244832.1(unnamed protein product [Arctia plantaginis])	blue	0.36	0.0982	-0.185
TRINITY_DN109503_c0_g1	XP_028179005.1(uncharacterized protein LOC114366345 isoform X2 [Ostrinia furnacalis])	turquoise	0.349	-0.567	-0.565
TRINITY_DN10955_c0_g1	XP_028157600.1(WAP four-disulfide core domain protein 2-like [Ostrinia furnacalis])	turquoise	-0.436	-0.131	0.134
TRINITY_DN10960_c0_g1	XP_028165152.1(zinc finger protein 85-like isoform X1 [Ostrinia furnacalis])	brown	-0.0327	0.535	0.0896
TRINITY_DN10966_c0_g1	PCG65582.1(hypothetical protein B5V51_8986 [Heliothis virescens])	blue	0.524	0.0436	-0.364
TRINITY_DN1096_c0_g1	XP_028171355.1(proton-coupled amino acid transporter-like protein CG1139 [Ostrinia furnacalis])	blue	0.306	0.175	-0.157
TRINITY_DN10970_c0_g1	RVE45676.1(hypothetical protein evm_009646 [Chilo suppressalis])	blue	0.273	0.142	-0.0392
TRINITY_DN109807_c0_g1	XP_028162176.1(uncharacterized protein LOC114354115 [Ostrinia furnacalis])	blue	0.382	0.0327	-0.0336
TRINITY_DN109845_c0_g1		turquoise	-0.351	-0.351	0
TRINITY_DN109892_c0_g1		blue	0.535	-0.207	-0.381
TRINITY_DN109892_c0_g2		blue	0.567	0	-0.302
TRINITY_DN10989_c0_g1	XP_028163433.1(uncharacterized protein LOC114354996 [Ostrinia furnacalis])	grey	0.196	0.0218	-0.521
TRINITY_DN1098_c0_g1		grey	-0.175	0.328	0.0224
TRINITY_DN10994_c0_g1	XP_028178595.1(trypsin inhibitor-like [Ostrinia furnacalis])	turquoise	-0.426	-0.251	0.112
TRINITY_DN1099_c1_g1	XP_028157707.1(syntaxin-12 isoform X1 [Ostrinia furnacalis])	yellow	-0.24	-0.327	0.47
TRINITY_DN110016_c0_g1		turquoise	-0.404	-0.0328	-0.182
TRINITY_DN11004_c0_g1	XP_013199751.1(PREDICTED: uncharacterized protein LOC106142512 [Amyelois transitella])	turquoise	0.252	-0.603	-0.618
TRINITY_DN11006_c0_g1		blue	0.273	0.0109	-0.207
TRINITY_DN110095_c0_g1		blue	0.349	0.175	-0.353
TRINITY_DN1100_c0_g1	XP_028157910.1(integrin alpha-PS5-like [Ostrinia furnacalis])	turquoise	-0.0436	-0.698	0.19
TRINITY_DN11012_c0_g1	XP_028164312.1(uncharacterized protein LOC114355576 [Ostrinia furnacalis])	turquoise	0	-0.131	-0.453
TRINITY_DN11013_c0_g1	QBG82657.1(glutamine:fructose-6-phosphate aminotransferase 1 [Heortia vitessoides])	yellow	0.0327	-0.404	0.364
TRINITY_DN11015_c0_g1	XP_028163877.1(nicotinamide riboside kinase 1 [Ostrinia furnacalis])	yellow	-0.546	-0.0218	0.744
TRINITY_DN11016_c0_g1		blue	0.235	0.169	0.028
TRINITY_DN110198_c0_g1		blue	0.182	-0.105	0.285
TRINITY_DN11037_c0_g1	XP_028040239.1(uncharacterized protein LOC114250529 isoform X1 [Bombyx mandarina])	blue	0.469	-0.0546	-0.252
TRINITY_DN11038_c0_g1	XP_028167590.1(titin isoform X1 [Ostrinia furnacalis])	turquoise	0.295	-0.622	-0.588
TRINITY_DN1103_c0_g1	XP_028175798.1(retinal dehydrogenase 1-like [Ostrinia furnacalis])	turquoise	-0.469	-0.12	0.0112
TRINITY_DN11042_c0_g1		turquoise	-0.229	-0.491	0.151
TRINITY_DN11044_c0_g1	XP_028157604.1(protein Skeletor, isoforms B/C isoform X3 [Ostrinia furnacalis])	brown	0.327	-0.284	0.341
TRINITY_DN11048_c0_g1	AAQ09035.1(Eag K+ channel [Manduca sexta])	brown	-0.12	0.622	0.347
TRINITY_DN1104_c0_g1		magenta	0.316	-0.251	-0.336
TRINITY_DN11050_c0_g1	XP_028171663.1(uncharacterized protein LOC114360965, partial [Ostrinia furnacalis])	turquoise	-0.611	0.0436	0.42
TRINITY_DN110577_c0_g1		blue	0.732	-0.127	-0.429
TRINITY_DN11057_c0_g1		black	0.427	-0.361	0.0562
TRINITY_DN11062_c0_g1	XP_028160940.1(carboxypeptidase B-like isoform X1 [Ostrinia furnacalis])	turquoise	-0.225	-0.32	0.0182
TRINITY_DN11062_c0_g2	XP_028160928.1(carboxypeptidase B-like [Ostrinia furnacalis])	turquoise	-0.257	-0.126	-0.204
TRINITY_DN11069_c0_g1	XP_028175994.1(ganglioside-induced differentiation-associated protein 1 [Ostrinia furnacalis])	yellow	-0.262	-0.371	0.151
TRINITY_DN11069_c0_g2	XP_028175993.1(fat storage-inducing transmembrane protein [Ostrinia furnacalis])	yellow	-0.393	-0.109	0.496
TRINITY_DN1106_c0_g1		turquoise	0.0982	-0.644	0.123
TRINITY_DN11076_c0_g2	XP_028176124.1(5'-AMP-activated protein kinase subunit beta-1 isoform X1 [Ostrinia furnacalis])	yellow	-0.546	-0.0655	0.789
TRINITY_DN11077_c0_g2		green	-0.12	0.36	0.353
TRINITY_DN11080_c0_g1		turquoise	-0.12	-0.273	-0.213
TRINITY_DN1108_c0_g1		turquoise	0.316	-0.644	-0.392
TRINITY_DN1108_c1_g1		blue	0.535	0.0982	-0.347
TRINITY_DN1108_c1_g2		blue	0.72	-0.109	-0.7
TRINITY_DN1108_c2_g1		black	0.469	-0.316	-0.442
TRINITY_DN1108_c3_g1		blue	0.742	-0.0436	-0.442
TRINITY_DN11090_c0_g1	XP_028161782.1(ATP-citrate synthase [Ostrinia furnacalis])	red	0.11	-0.153	0.511
TRINITY_DN11094_c0_g2	XP_028173506.1(malate dehydrogenase, mitochondrial-like [Ostrinia furnacalis])	blue	0.295	0.207	-0.157
TRINITY_DN110957_c0_g1		grey	-0.306	-0.175	0.229
TRINITY_DN11095_c0_g1		brown	-0.0109	0.556	0.201
TRINITY_DN1109_c0_g1	XP_014298661.1(PREDICTED: 1-phosphatidylinositol phosphodiesterase-like [Microplitis demolitor])	grey	-0.0218	-0.0655	0.028
TRINITY_DN111036_c0_g1		yellow	-0.644	0.0546	0.493
TRINITY_DN11108_c0_g1	XP_028165526.1(peroxisomal leader peptide-processing protease [Ostrinia furnacalis])	yellow	-0.721	0.131	0.563
TRINITY_DN11109_c0_g1	XP_028178517.1(uncharacterized protein LOC114365964 isoform X1 [Ostrinia furnacalis])	blue	0.382	0.0764	-0.185
TRINITY_DN1110_c0_g1		grey	-0.175	0	-0.118
TRINITY_DN1110_c1_g1	XP_028160832.1(MD-2-related lipid-recognition protein-like [Ostrinia furnacalis])	green	0.0546	0.229	0
TRINITY_DN11113_c0_g1	XP_028175094.1(glutamate--cysteine ligase [Ostrinia furnacalis])	turquoise	-0.469	-0.295	0.521
TRINITY_DN1111_c0_g1	XP_028175157.1(synaptic vesicle glycoprotein 2C [Ostrinia furnacalis])	turquoise	-0.153	-0.371	0.0896
TRINITY_DN1111_c2_g1	XP_028166524.1(extradiol ring-cleavage dioxygenase-like [Ostrinia furnacalis])	turquoise	-0.00547	-0.552	-0.278
TRINITY_DN111231_c0_g1		turquoise	-0.0246	-0.369	-0.341
TRINITY_DN11123_c0_g1		red	-0.458	0.0655	0.7
TRINITY_DN111297_c0_g1		turquoise	-0.168	-0.504	-0.129
TRINITY_DN111314_c0_g1		brown	-0.144	0.744	-0.0057
TRINITY_DN111411_c0_g1		turquoise	-0.537	-0.0986	0.326
TRINITY_DN111451_c0_g1		blue	0.349	0.175	-0.123
TRINITY_DN11148_c0_g1		brown	-0.0327	0.622	0
TRINITY_DN1114_c0_g1	XP_021190340.1(vesicle-associated membrane protein 2-like isoform X1 [Helicoverpa armigera])	yellow	-0.568	0.0437	0.521
TRINITY_DN11151_c0_g1	XP_028159420.1(retinol dehydrogenase 11-like [Ostrinia furnacalis])	turquoise	-0.502	-0.262	0.303
TRINITY_DN11153_c0_g1	XP_021190458.1(N-alpha-acetyltransferase 15, NatA auxiliary subunit isoform X2 [Helicoverpa armigera])	yellow	-0.556	0.0546	0.879
TRINITY_DN11159_c0_g2	XP_028158139.1(sphingosine-1-phosphate lyase isoform X1 [Ostrinia furnacalis])	yellow	-0.502	-0.153	0.7
TRINITY_DN11161_c0_g1		turquoise	0.0982	-0.382	-0.151
TRINITY_DN11162_c0_g1	XP_028162223.1(uncharacterized protein LOC114354163 [Ostrinia furnacalis])	blue	0.251	0.207	-0.101
TRINITY_DN11164_c0_g1	XP_028170294.1(chitooligosaccharidolytic beta-N-acetylglucosaminidase [Ostrinia furnacalis])	blue	0.131	0.218	0.308
TRINITY_DN1116_c0_g1	XP_028165339.1(RNA exonuclease 4-like [Ostrinia furnacalis])	black	0.382	-0.0546	-0.666
TRINITY_DN11172_c0_g1	XP_028170521.1(juvenile hormone epoxide hydrolase-like isoform X1 [Ostrinia furnacalis])	turquoise	-0.109	-0.546	0.028
TRINITY_DN11175_c0_g1	XP_028168222.1(60S ribosomal protein L7a [Ostrinia furnacalis])	brown	0.153	0.458	-0.134
TRINITY_DN11176_c0_g1	XP_028178770.1(peroxiredoxin-6 [Ostrinia furnacalis])	blue	0.251	0.426	-0.151
TRINITY_DN111776_c0_g1	XP_028168060.1(transcription factor E2F4-like [Ostrinia furnacalis])	brown	0.316	0.404	-0.056
TRINITY_DN11177_c0_g1	XP_028170353.1(calcium-binding mitochondrial carrier protein Aralar1 isoform X2 [Ostrinia furnacalis])	red	-0.229	0.164	0.733
TRINITY_DN11177_c0_g2		brown	0.153	0.0655	0.397
TRINITY_DN11178_c0_g1	XP_028169287.1(hypoxia up-regulated protein 1 [Ostrinia furnacalis])	yellow	-0.415	-0.284	0.66
TRINITY_DN11179_c0_g1		red	-0.436	0.0873	0.442
TRINITY_DN11184_c0_g1	XP_028161352.1(leucine-rich repeat-containing protein 74B-like [Ostrinia furnacalis])	blue	0.404	0.0109	-0.112
TRINITY_DN11191_c0_g2	RVE43672.1(hypothetical protein evm_011671 [Chilo suppressalis])	grey	-0.426	0.0546	0.0056
TRINITY_DN11194_c0_g1	XP_028171742.1(ATPase family AAA domain-containing protein 3A homolog [Ostrinia furnacalis])	yellow	-0.317	-0.251	0.577
TRINITY_DN1119_c0_g1	XP_028171047.1(uncharacterized protein LOC114360519 [Ostrinia furnacalis])	turquoise	0.0327	-0.535	0.118
TRINITY_DN1119_c0_g2	XP_028171047.1(uncharacterized protein LOC114360519 [Ostrinia furnacalis])	yellow	-0.0109	-0.578	0.397
TRINITY_DN111_c0_g1		brown	-0.164	0.666	0.325
TRINITY_DN11204_c0_g1	XP_028175360.1(spermosin-like [Ostrinia furnacalis])	turquoise	0.12	-0.447	0.246
TRINITY_DN112100_c0_g1		turquoise	-0.351	-0.351	0
TRINITY_DN11219_c0_g1	XP_028171496.1(proteasome subunit beta type-2-like isoform X1 [Ostrinia furnacalis])	blue	0.297	0.121	0.164
TRINITY_DN11219_c0_g2	XP_028171496.1(proteasome subunit beta type-2-like isoform X1 [Ostrinia furnacalis])	blue	0.535	-0.0764	-0.397
TRINITY_DN1121_c0_g1	XP_028161243.1(leech-derived tryptase inhibitor C-like [Ostrinia furnacalis])	turquoise	0.567	-0.873	-0.565
TRINITY_DN11220_c0_g1		turquoise	-0.152	-0.242	-0.335
TRINITY_DN11222_c0_g1	KOB78618.1(Uncharacterized protein OBRU01_02105 [Operophtera brumata])	brown	0.0982	0.316	-0.235
TRINITY_DN112300_c0_g1	XP_028161703.1(aspartate--tRNA ligase, cytoplasmic isoform X1 [Ostrinia furnacalis])	brown	-0.371	0.633	0.437
TRINITY_DN11231_c1_g1		blue	0.6	-0.0546	-0.0056
TRINITY_DN11233_c0_g1	XP_028167305.1(uncharacterized protein LOC114357746 isoform X2 [Ostrinia furnacalis])	blue	0.338	0.12	-0.0952
TRINITY_DN112366_c0_g1		turquoise	-0.0819	-0.453	0.176
TRINITY_DN112391_c0_g1	XP_028166687.1(secretory phospholipase A2 receptor-like [Ostrinia furnacalis])	turquoise	0.469	-0.622	-0.465
TRINITY_DN1123_c1_g1		brown	-0.0109	0.6	-0.174
TRINITY_DN1123_c2_g1	ABY56688.1(troponin I [Loxostege sticticalis])	brown	-0.589	0.633	0.0392
TRINITY_DN112403_c2_g1		blue	0.564	0.0575	-0.153
TRINITY_DN11247_c0_g1		blue	0.327	0.109	-0.437
TRINITY_DN11247_c0_g2	XP_028165093.1(uncharacterized protein LOC114356171 [Ostrinia furnacalis])	brown	0.349	0	-0.232
TRINITY_DN112505_c0_g1		brown	-0.0764	0.36	0.207
TRINITY_DN11251_c0_g1		brown	0.196	0.415	-0.106
TRINITY_DN11251_c3_g1		brown	0.349	-0.218	0.28
TRINITY_DN11253_c0_g1	XP_028173166.1(alsin [Ostrinia furnacalis])	blue	0.458	0.0655	-0.129
TRINITY_DN112595_c0_g1		blue	0.448	0.186	0.028
TRINITY_DN11259_c0_g1	XP_028166325.1(uncharacterized protein LOC114357075 [Ostrinia furnacalis])	turquoise	0.447	-0.6	-0.437
TRINITY_DN1125_c0_g1	XP_011569316.1(PREDICTED: insulin-degrading enzyme-like [Plutella xylostella])	turquoise	-0.338	-0.207	-0.112
TRINITY_DN112600_c0_g1		brown	-0.109	0.589	0.185
TRINITY_DN11263_c0_g1	XP_028161666.1(SET domain-containing protein SmydA-8 [Ostrinia furnacalis])	brown	-0.306	0.698	-0.0952
TRINITY_DN112649_c0_g1		turquoise	0.0219	-0.285	0.0225
TRINITY_DN11267_c0_g1	RVE43343.1(hypothetical protein evm_012014 [Chilo suppressalis])	turquoise	0.306	-0.306	-0.425
TRINITY_DN112696_c0_g1		turquoise	-0.351	-0.351	0
TRINITY_DN1126_c0_g1	XP_013170006.1(PREDICTED: probable ATP-dependent RNA helicase DHX34 [Papilio xuthus])	brown	0.0546	0.491	-0.0448
TRINITY_DN112706_c0_g1	XP_028157721.1(alaserpin-like isoform X4 [Ostrinia furnacalis])	turquoise	0.274	-0.69	-0.286
TRINITY_DN1127_c0_g1	XP_028178877.1(zonadhesin-like isoform X7 [Ostrinia furnacalis])	turquoise	0.164	-0.666	-0.0896
TRINITY_DN112824_c0_g1		blue	0.355	0.202	-0.0896
TRINITY_DN112826_c1_g1		turquoise	0.426	-0.725	-0.248
TRINITY_DN11287_c0_g1	XP_028170975.1(retinoid-inducible serine carboxypeptidase-like [Ostrinia furnacalis])	turquoise	-0.0873	-0.306	-0.235
TRINITY_DN112885_c0_g1		red	-0.265	0.254	0.63
TRINITY_DN112921_c0_g1	XP_028175414.1(2-oxoglutarate and iron-dependent oxygenase domain-containing protein 3-like [Ostrinia furnacalis])	brown	0.153	0.0218	0.229
TRINITY_DN11298_c0_g1	GBP89731.1(Leucine-rich repeat-containing protein 47 [Eumeta japonica])	turquoise	-0.262	-0.393	0.263
TRINITY_DN112_c2_g1	GBP52956.1(hypothetical protein EVAR_47611_1 [Eumeta japonica])	turquoise	0.142	-0.556	-0.185
TRINITY_DN113007_c0_g1		blue	0.349	0.218	-0.179
TRINITY_DN11302_c0_g2		blue	0.464	0.137	-0.0728
TRINITY_DN11308_c0_g1	XP_028173294.1(phospholipase D1 [Ostrinia furnacalis])	turquoise	-0.447	-0.229	0.504
TRINITY_DN1130_c0_g1	CAB3235524.1(unnamed protein product [Arctia plantaginis])	green	-0.48	0.48	0.632
TRINITY_DN113158_c0_g1		turquoise	-0.351	-0.351	0
TRINITY_DN1131_c0_g1	XP_028166625.1(uncharacterized protein LOC114357287 [Ostrinia furnacalis])	blue	0.327	0.0218	0.0224
TRINITY_DN113284_c0_g1		brown	0.175	0.218	-0.19
TRINITY_DN113327_c0_g2	PCG80887.1(hypothetical protein B5V51_656 [Heliothis virescens])	green	0.0178	0.112	0.143
TRINITY_DN113328_c0_g1		brown	0.153	0.196	-0.263
TRINITY_DN113342_c1_g1	RVE42857.1(hypothetical protein evm_012475 [Chilo suppressalis])	blue	0.459	0	-0.336
TRINITY_DN113357_c0_g1		brown	0.0928	0.42	0.0756
TRINITY_DN11339_c0_g1	XP_026762829.2(uncharacterized protein LOC113521490 [Galleria mellonella])	blue	0.458	0.0218	-0.229
TRINITY_DN113554_c0_g1	XP_028172229.1(calcyphosin-like protein [Ostrinia furnacalis])	brown	-0.229	0.339	0.185
TRINITY_DN113554_c0_g2	XP_028172229.1(calcyphosin-like protein [Ostrinia furnacalis])	red	-0.318	0.175	0.726
TRINITY_DN113626_c0_g1		turquoise	-0.469	0.0546	0.229
TRINITY_DN11363_c0_g1		turquoise	-0.251	-0.382	-0.14
TRINITY_DN113670_c0_g1		yellow	-0.633	0.415	0.224
TRINITY_DN11370_c0_g1	XP_026325573.1(protein MEMO1 [Hyposmocoma kahamanoa])	red	-0.447	0.0327	0.61
TRINITY_DN11374_c0_g1	KPI97616.1(hypothetical protein RR46_07363 [Papilio xuthus])	turquoise	-0.0546	-0.578	0.0112
TRINITY_DN113772_c0_g1		turquoise	-0.31	0.0507	0.121
TRINITY_DN11381_c0_g1	XP_028172072.1(radial spoke head 1 homolog [Ostrinia furnacalis])	blue	0.491	0.0109	-0.308
TRINITY_DN1138_c0_g1		green	0.0655	0.327	0.487
TRINITY_DN11390_c0_g1	XP_028158044.1(pyroglutamyl-peptidase 1 [Ostrinia furnacalis])	yellow	-0.196	-0.415	0.168
TRINITY_DN11396_c0_g1	XP_028159811.1(uncharacterized protein LOC114352414 isoform X1 [Ostrinia furnacalis])	turquoise	-0.524	-0.262	0.487
TRINITY_DN113994_c0_g1	PZC83078.1(hypothetical protein B5X24_HaOG208551 [Helicoverpa armigera])	grey	-0.928	0.557	0.515
TRINITY_DN1139_c0_g1	XP_013191400.1(PREDICTED: AT-rich interactive domain-containing protein 2 [Amyelois transitella])	green	-0.447	0.469	0.744
TRINITY_DN1139_c1_g1		brown	-0.0327	-0.12	-0.313
TRINITY_DN1139_c1_g2	RVE39969.1(hypothetical protein evm_015381, partial [Chilo suppressalis])	yellow	-0.327	-0.109	0.341
TRINITY_DN11402_c0_g1	XP_028158532.1(constitutive coactivator of PPAR-gamma-like protein 1 isoform X1 [Ostrinia furnacalis])	red	-0.371	-0.109	0.649
TRINITY_DN114086_c0_g1		turquoise	0.262	-0.698	0.0896
TRINITY_DN114093_c0_g1		yellow	-0.339	-0.339	0.382
TRINITY_DN11409_c0_g1	XP_028172449.1(nodal modulator 1 [Ostrinia furnacalis])	yellow	-0.48	-0.131	0.733
TRINITY_DN1141_c0_g1	VVC95297.1(unnamed protein product, partial [Leptidea sinapis])	brown	-0.338	0.84	0.263
TRINITY_DN114228_c0_g1		brown	0.0436	0.611	0.19
TRINITY_DN11426_c0_g1		blue	-0.175	0.349	0.504
TRINITY_DN11428_c1_g1		blue	0.316	-0.164	0.118
TRINITY_DN11434_c0_g1	XP_028160747.1(corepressor interacting with RBPJ 1 [Ostrinia furnacalis])	brown	0.229	0.0982	-0.168
TRINITY_DN114362_c0_g1		turquoise	0.251	-0.535	-0.213
TRINITY_DN11437_c0_g1	XP_028161680.1(uncharacterized protein LOC114353771 [Ostrinia furnacalis])	blue	0.327	0.153	-0.146
TRINITY_DN114401_c0_g1	PZC72507.1(hypothetical protein B5X24_HaOG211075 [Helicoverpa armigera])	grey	0.0764	0.0327	-0.0896
TRINITY_DN114421_c0_g1		red	-0.473	0.248	0.754
TRINITY_DN11443_c0_g1	RVE49688.1(hypothetical protein evm_005663 [Chilo suppressalis])	blue	0.273	0.316	-0.146
TRINITY_DN11447_c0_g2	XP_028160202.1(uncharacterized protein LOC114352723 isoform X1 [Ostrinia furnacalis])	yellow	-0.48	-0.262	0.582
TRINITY_DN11448_c3_g1		turquoise	0.289	-0.556	-0.667
TRINITY_DN1144_c0_g1	QEE79881.1(TIL [Ostrinia furnacalis])	brown	0.0109	0.666	-0.257
TRINITY_DN114541_c0_g1	XP_013197579.1(PREDICTED: uncharacterized protein LOC106140524 [Amyelois transitella])	turquoise	-0.393	-0.131	0.0672
TRINITY_DN11464_c0_g1	XP_022815657.1(src substrate cortactin [Spodoptera litura])	yellow	-0.36	-0.36	0.498
TRINITY_DN11466_c0_g1		blue	0.672	-0.202	-0.55
TRINITY_DN11467_c0_g1	XP_028177710.1(27 kDa hemolymph protein-like, partial [Ostrinia furnacalis])	brown	0.131	0.306	-0.476
TRINITY_DN11469_c0_g1	XP_028163392.1(UNC93-like protein [Ostrinia furnacalis])	turquoise	0.284	-0.851	-0.118
TRINITY_DN114701_c0_g1	XP_028161741.1(uncharacterized protein LOC114353817 [Ostrinia furnacalis])	turquoise	0.36	-0.601	-0.56
TRINITY_DN114726_c0_g1	XP_028177449.1(uncharacterized protein LOC114365153 [Ostrinia furnacalis])	blue	0.229	0.229	-0.0504
TRINITY_DN11474_c0_g1		brown	0.164	0.339	-0.506
TRINITY_DN11476_c0_g1		turquoise	-0.235	-0.0383	-0.289
TRINITY_DN11480_c0_g1	XP_028158302.1(uncharacterized protein LOC114351330 [Ostrinia furnacalis])	blue	0.349	0.131	-0.134
TRINITY_DN114810_c0_g1		blue	0.705	-0.264	-0.407
TRINITY_DN11481_c0_g1		turquoise	-0.142	-0.578	0.42
TRINITY_DN114834_c0_g1	XP_030025781.1(uncharacterized protein LOC115444227 [Manduca sexta])	blue	0.131	0.131	-0.14
TRINITY_DN11483_c0_g1	XP_028157034.1(collagen alpha-1(XV) chain-like isoform X3 [Ostrinia furnacalis])	yellow	-0.775	0.142	0.644
TRINITY_DN114882_c0_g1	RVE50925.1(hypothetical protein evm_004492 [Chilo suppressalis])	turquoise	-0.404	-0.0982	0.42
TRINITY_DN11489_c0_g1		brown	0.229	0.229	0.084
TRINITY_DN114981_c0_g1		grey	-0.0437	-0.131	-0.261
TRINITY_DN11499_c0_g1	XP_028157974.1(uncharacterized protein LOC114351109 isoform X1 [Ostrinia furnacalis])	blue	0.404	0.0982	-0.201
TRINITY_DN11501_c0_g1		blue	0.36	0.0109	-0.336
TRINITY_DN11501_c0_g2		turquoise	-0.131	-0.284	-0.143
TRINITY_DN11502_c0_g1	XP_028174732.1(proton-coupled amino acid transporter-like protein pathetic isoform X1 [Ostrinia furnacalis])	turquoise	0.196	-0.546	-0.241
TRINITY_DN1150_c1_g1	QIA97584.1(aldehyde oxidase 5, partial [Ostrinia furnacalis])	green	-0.393	0.436	0.465
TRINITY_DN1150_c2_g1	XP_022829116.1(uncharacterized protein K02A2.6-like isoform X1 [Spodoptera litura])	green	-0.0218	0.371	0.028
TRINITY_DN11514_c0_g1	XP_028156527.1(uncharacterized protein LOC114350079 [Ostrinia furnacalis])	turquoise	0.12	-0.622	0.056
TRINITY_DN11518_c0_g1	XP_028165387.1(uncharacterized protein LOC114356421 [Ostrinia furnacalis])	brown	0.0546	0.578	-0.0448
TRINITY_DN1151_c0_g1	XP_031768295.1(RNA binding protein fox-1 homolog 1-like isoform X4 [Galleria mellonella])	green	-0.273	0.338	0.649
TRINITY_DN1152_c0_g1	XP_013190447.1(PREDICTED: ovoinhibitor-like [Amyelois transitella])	turquoise	-0.295	-0.0327	-0.129
TRINITY_DN11532_c0_g1		turquoise	0.109	-0.546	-0.257
TRINITY_DN115393_c0_g1		brown	-0.0327	0.578	0.274
TRINITY_DN115489_c0_g1		grey	0.0327	0.207	-0.269
TRINITY_DN1154_c0_g1	XP_028162226.1(calexcitin-1-like [Ostrinia furnacalis])	turquoise	0.109	-0.633	-0.0784
TRINITY_DN11552_c0_g1	XP_028166043.1(glutathione hydrolase 1 proenzyme-like isoform X3 [Ostrinia furnacalis])	turquoise	-0.72	-0.0655	0.537
TRINITY_DN11556_c0_g1		red	-0.413	0.0936	0.59
TRINITY_DN1155_c0_g1	XP_028160928.1(carboxypeptidase B-like [Ostrinia furnacalis])	turquoise	0.196	-0.502	-0.28
TRINITY_DN115606_c0_g1	AAX62029.1(chymotrypsin-like serine protease [Ostrinia nubilalis])	turquoise	-0.351	-0.351	0
TRINITY_DN11563_c0_g1		green	-0.295	0.447	0.201
TRINITY_DN11569_c0_g1	RVE46843.1(hypothetical protein evm_008488 [Chilo suppressalis])	grey	0.0328	0.0109	-0.42
TRINITY_DN1156_c0_g1	XP_026730869.1(uncharacterized protein LOC113496015 [Trichoplusia ni])	red	-0.295	0.229	0.638
TRINITY_DN115720_c0_g1		blue	0.306	0.0873	-0.118
TRINITY_DN11579_c0_g1		turquoise	-0.535	-0.0109	0.364
TRINITY_DN11580_c0_g1		turquoise	0.0982	-0.295	-0.207
TRINITY_DN11584_c0_g1	XP_028164697.1(L-threonine 3-dehydrogenase, mitochondrial [Ostrinia furnacalis])	turquoise	0.186	-0.754	-0.126
TRINITY_DN11588_c0_g2		green	-0.0601	0.311	0.199
TRINITY_DN115924_c0_g1	XP_028169495.1(alpha-(1,3)-fucosyltransferase C-like [Ostrinia furnacalis])	blue	0.349	0.306	-0.218
TRINITY_DN11592_c0_g1		turquoise	0.186	-0.601	-0.241
TRINITY_DN11595_c0_g1	XP_028169141.1(uncharacterized protein LOC114359096 [Ostrinia furnacalis])	turquoise	0.257	-0.814	-0.32
TRINITY_DN11603_c0_g1		turquoise	0.251	-0.622	-0.437
TRINITY_DN116043_c0_g1		yellow	-0.273	-0.229	0.409
TRINITY_DN11606_c0_g1		brown	0.295	0.0764	-0.14
TRINITY_DN11608_c0_g1		blue	0.0982	0.142	0.179
TRINITY_DN11611_c0_g1	XP_028177682.1(deformed epidermal autoregulatory factor 1 [Ostrinia furnacalis])	red	-0.327	0.458	0.756
TRINITY_DN11612_c0_g2	XP_030023006.1(LOW QUALITY PROTEIN: eukaryotic translation initiation factor 5B-like [Manduca sexta])	red	-0.316	-0.0546	0.655
TRINITY_DN1161_c0_g1	XP_028165482.1(fructose-1,6-bisphosphatase 1 [Ostrinia furnacalis])	brown	0.0109	0.666	-0.224
TRINITY_DN1161_c3_g2	XP_028171249.1(clavesin-1-like [Ostrinia furnacalis])	blue	0.0764	0.164	-0.0504
TRINITY_DN11620_c0_g1	XP_028174053.1(serine/threonine-protein kinase PAK 3 [Ostrinia furnacalis])	yellow	-0.273	-0.36	0.47
TRINITY_DN11620_c0_g2		yellow	-0.338	-0.295	0.263
TRINITY_DN11623_c0_g1		brown	0.246	0.246	0.253
TRINITY_DN11626_c0_g1	XP_028164604.1(transcription factor Sox-12-like [Ostrinia furnacalis])	red	-0.262	-0.0873	0.442
TRINITY_DN116273_c0_g1		turquoise	-0.512	-0.111	0.0399
TRINITY_DN1162_c0_g1	XP_028178695.1(organic cation transporter protein-like isoform X2 [Ostrinia furnacalis])	yellow	-0.0218	-0.546	0.134
TRINITY_DN11632_c0_g1	XP_028156045.1(tudor domain-containing protein 7A isoform X2 [Ostrinia furnacalis])	red	-0.284	-0.109	0.61
TRINITY_DN11633_c0_g1		brown	0.0327	0.556	0.246
TRINITY_DN11639_c0_g1	XP_028156308.1(cysteine--tRNA ligase, cytoplasmic isoform X1 [Ostrinia furnacalis])	turquoise	-0.338	-0.382	0.448
TRINITY_DN116425_c0_g1	CAB3233219.1(unnamed protein product [Arctia plantaginis])	green	-0.732	0.622	0.728
TRINITY_DN116476_c0_g1		turquoise	-0.669	-0.00592	0.413
TRINITY_DN1164_c0_g1		turquoise	0.0764	-0.404	0.0504
TRINITY_DN11650_c0_g1	XP_028165226.1(zinc finger protein 420-like [Ostrinia furnacalis])	yellow	-0.754	0.207	0.482
TRINITY_DN116556_c0_g1		brown	-0.259	0.732	0.353
TRINITY_DN116557_c0_g1		brown	0.154	0.374	0.169
TRINITY_DN11657_c0_g1	ABO20846.1(trehalase-1 [Omphisa fuscidentalis])	turquoise	0.164	-0.709	-0.358
TRINITY_DN11657_c0_g2		turquoise	0.3	-0.77	-0.434
TRINITY_DN11658_c0_g2	RVE48973.1(hypothetical protein evm_006435 [Chilo suppressalis])	turquoise	0.0873	-0.742	-0.112
TRINITY_DN11659_c0_g1		blue	0.753	-0.251	-0.688
TRINITY_DN116662_c0_g1	XP_028161890.1(NADP-dependent malic enzyme-like isoform X2 [Ostrinia furnacalis])	blue	0	0.311	0.256
TRINITY_DN116672_c0_g1		green	0.0218	-0.109	0.42
TRINITY_DN116792_c0_g2		yellow	-0.415	-0.24	0.392
TRINITY_DN11680_c0_g1	XP_028164049.1(uncharacterized protein LOC114355414 [Ostrinia furnacalis])	green	-0.24	0.502	0.151
TRINITY_DN11684_c0_g1	XP_028177734.1(uncharacterized protein LOC114365378 isoform X1 [Ostrinia furnacalis])	blue	0.508	-0.0382	-0.252
TRINITY_DN11684_c0_g2	XP_028177735.1(uncharacterized protein LOC114365378 isoform X2 [Ostrinia furnacalis])	blue	0.436	0.0873	-0.229
TRINITY_DN11685_c0_g1	CAB0014562.1(unnamed protein product [Nesidiocoris tenuis])	blue	0.164	0.207	-0.0308
TRINITY_DN116874_c0_g1		turquoise	-0.168	-0.504	-0.129
TRINITY_DN116913_c0_g1		turquoise	0.028	-0.308	-0.28
TRINITY_DN11693_c0_g1	XP_028166095.1(sorting nexin-32 isoform X1 [Ostrinia furnacalis])	yellow	-0.546	-0.0218	0.543
TRINITY_DN11695_c0_g1	XP_028171270.1(acylphosphatase-1-like [Ostrinia furnacalis])	blue	0.458	0.0655	-0.218
TRINITY_DN1169_c0_g1	RVE52579.1(hypothetical protein evm_002698 [Chilo suppressalis])	brown	-0.273	0.513	0.453
TRINITY_DN116_c1_g1	XP_013196431.1(PREDICTED: uncharacterized protein LOC106139515 isoform X1 [Amyelois transitella])	brown	-0.131	0.742	-0.0448
TRINITY_DN117044_c0_g1		yellow	-0.296	-0.296	0.18
TRINITY_DN11706_c0_g1	RVE45336.1(hypothetical protein evm_010041 [Chilo suppressalis])	blue	-0.0222	0.378	-0.0057
TRINITY_DN11708_c0_g1		turquoise	0.0441	-0.264	-0.082
TRINITY_DN117134_c0_g1		blue	0.481	-0.0874	-0.491
TRINITY_DN11715_c0_g1	XP_028177911.1(phosphatidylinositol 3-kinase regulatory subunit gamma [Ostrinia furnacalis])	red	-0.338	-0.12	0.632
TRINITY_DN11718_c0_g1	XP_028167112.1(cold shock domain-containing protein E1 isoform X1 [Ostrinia furnacalis])	brown	-0.0655	0.633	-0.274
TRINITY_DN11720_c0_g2		turquoise	-0.0655	-0.196	-0.319
TRINITY_DN11722_c0_g1		turquoise	0.241	-0.679	-0.545
TRINITY_DN11728_c1_g2		blue	0.497	0.126	-0.353
TRINITY_DN117357_c0_g1	XP_028159201.1(LOW QUALITY PROTEIN: lebocin-4-like [Ostrinia furnacalis])	turquoise	0.511	-0.733	-0.701
TRINITY_DN1173_c1_g1	RVE54526.1(hypothetical protein evm_001011 [Chilo suppressalis])	red	-0.676	0.415	0.946
TRINITY_DN117412_c0_g1	XP_028168582.1(eukaryotic translation initiation factor 3 subunit F [Ostrinia furnacalis])	brown	-0.12	0.709	0.084
TRINITY_DN117423_c0_g1		turquoise	-0.00592	-0.669	-0.0121
TRINITY_DN11747_c0_g1	XP_028158934.1(aldose 1-epimerase-like isoform X1 [Ostrinia furnacalis])	blue	0.251	0.251	-0.0784
TRINITY_DN11753_c0_g1		brown	0.404	-0.0764	0.0868
TRINITY_DN117593_c0_g1	PZC86442.1(hypothetical protein B5X24_HaOG209161 [Helicoverpa armigera])	blue	0.469	-0.0109	-0.28
TRINITY_DN1175_c0_g1		turquoise	0.142	-0.818	-0.0504
TRINITY_DN11767_c0_g1	XP_028179141.1(uncharacterized protein LOC114366466 [Ostrinia furnacalis])	brown	-0.00546	0.715	-0.104
TRINITY_DN11769_c0_g2		blue	0.415	-0.153	-0.157
TRINITY_DN117758_c0_g1		turquoise	-0.351	-0.351	0
TRINITY_DN117792_c0_g1	XP_028172206.1(protein unc-80 homolog [Ostrinia furnacalis])	brown	0.0218	0.633	0.129
TRINITY_DN11779_c0_g1		blue	0.251	0.164	-0.129
TRINITY_DN1177_c0_g1	XP_022820951.1(long-chain-fatty-acid--CoA ligase 4 isoform X1 [Spodoptera litura])	brown	0.109	0.458	0.33
TRINITY_DN1178_c0_g1	XP_028176354.1(rab11 family-interacting protein 2 [Ostrinia furnacalis])	yellow	-0.36	-0.316	0.291
TRINITY_DN11795_c0_g1		blue	0.556	-0.0109	0.028
TRINITY_DN11797_c0_g2		turquoise	0.0983	-0.229	-0.221
TRINITY_DN11799_c0_g1	XP_030037706.1(V-type proton ATPase 116 kDa subunit a isoform X1 [Manduca sexta])	turquoise	-0.0655	-0.633	0.241
TRINITY_DN117_c0_g1	XP_028160892.1(lipase member I-like [Ostrinia furnacalis])	turquoise	-0.252	-0.383	0.315
TRINITY_DN11802_c0_g1		turquoise	-0.661	0.0601	0.162
TRINITY_DN11807_c0_g1		grey	-0.306	0.0874	-0.0616
TRINITY_DN11808_c1_g1	XP_028173439.1(rho GTPase-activating protein 44-like [Ostrinia furnacalis])	turquoise	-0.24	-0.371	0.146
TRINITY_DN11809_c0_g1	XP_028157374.1(venom dipeptidyl peptidase 4-like isoform X2 [Ostrinia furnacalis])	turquoise	-0.415	-0.24	-0.0168
TRINITY_DN11810_c0_g1		brown	-0.264	0.749	0.175
TRINITY_DN118110_c0_g1	XP_028156108.1(uncharacterized protein LOC114349790 [Ostrinia furnacalis])	turquoise	0.491	-0.644	-0.392
TRINITY_DN11814_c0_g1		yellow	-0.568	-0.153	0.339
TRINITY_DN11815_c0_g1	XP_028162078.1(uncharacterized protein LOC114354036 [Ostrinia furnacalis])	yellow	-0.126	-0.497	0.406
TRINITY_DN11818_c0_g1	XP_028177494.1(uncharacterized protein LOC114365189 isoform X1 [Ostrinia furnacalis])	yellow	-0.644	0.0982	0.459
TRINITY_DN11823_c3_g2	XP_028158790.1(probable cytochrome P450 301a1, mitochondrial [Ostrinia furnacalis])	turquoise	-0.344	-0.366	0.473
TRINITY_DN11824_c0_g1	GBP61736.1(hypothetical protein EVAR_31064_1 [Eumeta japonica])	turquoise	-0.033	-0.231	0.0706
TRINITY_DN11826_c0_g1	XP_028167625.1(aldehyde dehydrogenase X, mitochondrial-like [Ostrinia furnacalis])	brown	-0.426	0.796	0.448
TRINITY_DN11830_c0_g1		brown	-0.022	0.287	-0.181
TRINITY_DN11830_c0_g2		brown	0.131	0.349	-0.146
TRINITY_DN11835_c0_g1		grey	-0.404	0.426	0.224
TRINITY_DN11837_c0_g1		turquoise	-0.153	-0.502	0.403
TRINITY_DN11838_c0_g1	XP_028173158.1(endochitinase-like [Ostrinia furnacalis])	turquoise	-0.164	-0.382	0.154
TRINITY_DN1183_c0_g1		green	-0.491	0.207	0.577
TRINITY_DN11841_c0_g1		green	0.0546	0.229	0.0672
TRINITY_DN11852_c0_g1		turquoise	-0.404	-0.229	0.347
TRINITY_DN118633_c0_g1	XP_028168161.1(gastrula zinc finger protein XlCGF26.1-like [Ostrinia furnacalis])	brown	0.36	0.229	-0.241
TRINITY_DN118638_c0_g1		green	-0.229	0.426	0.537
TRINITY_DN118659_c0_g1	XP_018402999.1(PREDICTED: histone-lysine N-methyltransferase SETMAR-like [Cyphomyrmex costatus])	blue	0.513	-0.0328	-0.605
TRINITY_DN11873_c0_g1	XP_028172450.1(uncharacterized protein LOC114361573 [Ostrinia furnacalis])	turquoise	0.404	-0.731	-0.554
TRINITY_DN11886_c0_g1	XP_028159458.1(glycerophosphodiester phosphodiesterase GDPD6-like [Ostrinia furnacalis])	turquoise	0.546	-0.764	-0.605
TRINITY_DN11889_c0_g1		yellow	-0.361	-0.318	0.522
TRINITY_DN11892_c0_g1	AJN91173.1(cytochrome P450 monooxygenase CYP9G18 [Cnaphalocrocis medinalis])	brown	0.273	0.447	-0.0392
TRINITY_DN11895_c0_g1	XP_028164253.1(NADP-dependent malic enzyme-like isoform X1 [Ostrinia furnacalis])	blue	0.469	0.0327	-0.269
TRINITY_DN1189_c0_g1	XP_028157272.1(uncharacterized protein LOC114350607 [Ostrinia furnacalis])	turquoise	-0.131	-0.567	0.0784
TRINITY_DN11900_c0_g1		blue	0.36	0.0982	-0.42
TRINITY_DN11901_c0_g1		blue	0.229	0.0982	0.056
TRINITY_DN11902_c0_g2		turquoise	0.322	-0.442	-0.401
TRINITY_DN11907_c0_g1		turquoise	0.218	-0.698	0.0056
TRINITY_DN11908_c0_g1		black	0.6	-0.36	-0.632
TRINITY_DN11916_c0_g1		green	0.311	-0.178	-0.348
TRINITY_DN11917_c0_g1	XP_028176938.1(uncharacterized protein LOC114364827 [Ostrinia furnacalis])	blue	0.24	0.109	0.112
TRINITY_DN11919_c1_g1	XP_023941888.1(uncharacterized protein LOC112048551 [Bicyclus anynana])	turquoise	-0.371	-0.196	0.291
TRINITY_DN11928_c0_g1	XP_028157784.1(leucyl-cystinyl aminopeptidase-like isoform X4 [Ostrinia furnacalis])	turquoise	-0.698	0	0.42
TRINITY_DN1192_c0_g1	XP_028171474.1(trichohyalin-like [Ostrinia furnacalis])	blue	0.317	0.0983	0.106
TRINITY_DN11934_c0_g1		brown	-0.0655	0.458	0.285
TRINITY_DN11940_c0_g1		blue	0.235	0.322	-0.154
TRINITY_DN11942_c0_g1	XP_021199001.1(triokinase/FMN cyclase-like [Helicoverpa armigera])	brown	-0.0982	0.513	-0.0392
TRINITY_DN11948_c0_g1	XP_028158848.1(cystathionine gamma-lyase [Ostrinia furnacalis])	turquoise	-0.24	-0.458	0.353
TRINITY_DN11949_c0_g1		turquoise	0.218	-0.611	-0.319
TRINITY_DN1194_c0_g1	XP_028155890.1(sequestosome-1-like isoform X4 [Ostrinia furnacalis])	turquoise	0.0655	-0.589	-0.302
TRINITY_DN11950_c0_g1		brown	0.447	0.142	-0.481
TRINITY_DN119557_c0_g1	XP_028157480.1(eukaryotic translation initiation factor 4 gamma 2 [Ostrinia furnacalis])	turquoise	-0.524	-0.218	0.409
TRINITY_DN1196_c0_g1	XP_028168869.1(glucosamine-6-phosphate isomerase isoform X1 [Ostrinia furnacalis])	yellow	-0.196	-0.196	0.269
TRINITY_DN119736_c0_g1		turquoise	-0.351	-0.351	0
TRINITY_DN11978_c0_g1	XP_028169344.1(trichohyalin-like [Ostrinia furnacalis])	blue	0.36	0.0546	-0.146
TRINITY_DN11981_c0_g1	XP_028172093.1(luciferin 4-monooxygenase-like isoform X2 [Ostrinia furnacalis])	brown	0.0436	0.48	0.056
TRINITY_DN119948_c0_g1		turquoise	-0.351	-0.351	0
TRINITY_DN11994_c0_g1	XP_026756192.1(uncharacterized protein LOC113516047 [Galleria mellonella])	yellow	-0.262	-0.218	0.61
TRINITY_DN1199_c0_g1	XP_028179269.1(pupal cuticle protein 36a-like [Ostrinia furnacalis])	grey	0.371	-0.327	-0.28
TRINITY_DN12003_c0_g1	RVE41451.1(hypothetical protein evm_013896 [Chilo suppressalis])	grey	0.0873	-0.218	0.381
TRINITY_DN12006_c0_g1		grey	-0.0218	0.0218	-0.33
TRINITY_DN120089_c0_g1	XP_028170995.1(phosphoglucomutase [Ostrinia furnacalis])	red	-0.589	0.24	0.89
TRINITY_DN12009_c0_g1	XP_028178049.1(uncharacterized protein LOC114365631 [Ostrinia furnacalis])	brown	0.111	-0.0222	-0.405
TRINITY_DN1200_c0_g1	XP_028167424.1(mpv17-like protein [Ostrinia furnacalis])	blue	0.36	0.185	-0.162
TRINITY_DN12010_c0_g1		brown	0.158	0.486	-0.118
TRINITY_DN12015_c0_g1	XP_028172372.1(peptidyl-prolyl cis-trans isomerase FKBP1A-like [Ostrinia furnacalis])	yellow	-0.589	0.153	0.308
TRINITY_DN12017_c0_g1		turquoise	-0.469	-0.251	0.28
TRINITY_DN12021_c0_g1		yellow	-0.633	0.196	0.638
TRINITY_DN120247_c0_g2	XP_028156525.1(uncharacterized protein LOC114350077 [Ostrinia furnacalis])	blue	0.469	0.0327	-0.257
TRINITY_DN12024_c0_g1	XP_028176199.1(pancreatic lipase-related protein 2 isoform X1 [Ostrinia furnacalis])	blue	0.655	-0.306	-0.901
TRINITY_DN12024_c0_g2	XP_028176199.1(pancreatic lipase-related protein 2 isoform X1 [Ostrinia furnacalis])	blue	0.709	-0.426	-0.924
TRINITY_DN120257_c1_g1	XP_028159489.1(multiple C2 and transmembrane domain-containing protein-like isoform X3 [Ostrinia furnacalis])	brown	0.0218	0.458	0.414
TRINITY_DN120275_c0_g1		turquoise	-0.336	-0.336	0.172
TRINITY_DN120310_c0_g1		brown	0.24	0.415	-0.115
TRINITY_DN120343_c0_g1	XP_028178535.1(hyphal wall protein 1-like [Ostrinia furnacalis])	blue	0.393	0.131	-0.252
TRINITY_DN120379_c0_g1		turquoise	-0.12	-0.251	-0.168
TRINITY_DN120398_c0_g1		yellow	0.0109	-0.556	0.442
TRINITY_DN120439_c1_g1	ACO90372.1(myosin heavy chain variant, partial [Bombyx mori])	brown	-0.0436	0.698	-0.0784
TRINITY_DN12045_c0_g1		turquoise	-0.0109	-0.36	-0.151
TRINITY_DN12046_c0_g1		turquoise	0.407	-0.606	-0.7
TRINITY_DN12046_c1_g1		turquoise	-0.388	-0.235	0.303
TRINITY_DN120493_c0_g1		turquoise	-0.351	-0.351	0
TRINITY_DN120500_c0_g1	XP_028162934.1(cytochrome P450 6B5-like [Ostrinia furnacalis])	grey	-0.185	0.513	-0.369
TRINITY_DN120508_c0_g1		blue	0.567	0	0.0336
TRINITY_DN120531_c0_g1		turquoise	0.0764	-0.229	0.227
TRINITY_DN12061_c0_g1	XP_028163943.1(macrophage mannose receptor 1-like [Ostrinia furnacalis])	turquoise	0.0546	-0.644	0.129
TRINITY_DN12062_c0_g1	XP_014360726.1(PREDICTED: uncharacterized protein LOC106712625 [Papilio machaon])	yellow	-0.382	-0.251	0.431
TRINITY_DN12064_c0_g2	XP_028168997.1(ras-related protein Rab-35 [Ostrinia furnacalis])	yellow	-0.382	-0.207	0.358
TRINITY_DN12067_c0_g1	XP_028172203.1(uncharacterized protein LOC114361402 [Ostrinia furnacalis])	blue	0.349	0.218	-0.263
TRINITY_DN1206_c0_g1	XP_022824432.1(sorbitol dehydrogenase-like [Spodoptera litura])	blue	0.48	-0.0873	-0.677
TRINITY_DN12070_c0_g1		grey	-0.197	0.416	0.258
TRINITY_DN12078_c0_g1		brown	-0.0655	0.502	0.0784
TRINITY_DN120874_c0_g1		grey	-0.393	0.349	0.325
TRINITY_DN1208_c0_g1	XP_028176978.1(facilitated trehalose transporter Tret1-like [Ostrinia furnacalis])	turquoise	-0.159	-0.488	0.132
TRINITY_DN12090_c0_g1	KYN08435.1(hypothetical protein ALC62_00579 [Cyphomyrmex costatus])	magenta	0.622	-0.6	-0.532
TRINITY_DN120979_c0_g1	XP_028160919.1(la-related protein 1-like isoform X2 [Ostrinia furnacalis])	yellow	-0.546	0.0218	0.683
TRINITY_DN12097_c0_g1		turquoise	-0.207	-0.469	0.0224
TRINITY_DN1209_c0_g1	XP_028161888.1(NADP-dependent malic enzyme-like isoform X1 [Ostrinia furnacalis])	blue	0.131	0.48	0.174
TRINITY_DN120_c0_g1	KOB71852.1(Myosin light chain, partial [Operophtera brumata])	brown	-0.327	0.851	0.112
TRINITY_DN120_c1_g1	XP_028172214.1(uncharacterized protein LOC114361411 [Ostrinia furnacalis])	blue	0.262	0.218	0.157
TRINITY_DN121038_c0_g1		grey	0.399	-0.41	-0.583
TRINITY_DN121047_c0_g1	XP_014371403.1(PREDICTED: serine protease inhibitor dipetalogastin-like [Papilio machaon])	turquoise	0.12	-0.622	-0.369
TRINITY_DN12104_c0_g1		turquoise	-0.0327	-0.207	-0.386
TRINITY_DN12106_c0_g1	XP_028163113.1(programmed cell death 6-interacting protein [Ostrinia furnacalis])	yellow	-0.502	-0.24	0.632
TRINITY_DN12108_c1_g1	XP_028177297.1(SPARC-related modular calcium-binding protein 1 isoform X2 [Ostrinia furnacalis])	yellow	-0.524	-0.0873	0.722
TRINITY_DN12112_c0_g1		brown	0.218	0.393	-0.168
TRINITY_DN12113_c0_g1	XP_021187847.1(WD repeat-containing protein 5 [Helicoverpa armigera])	brown	-0.104	0.726	0.171
TRINITY_DN12115_c1_g1	XP_028174654.1(protein yellow-like isoform X1 [Ostrinia furnacalis])	turquoise	0.112	-0.361	-0.474
TRINITY_DN12119_c0_g1		blue	0.818	-0.229	-0.582
TRINITY_DN1212_c0_g1	XP_028175476.1(early nodulin-75 isoform X7 [Ostrinia furnacalis])	green	-0.535	0.382	0.0056
TRINITY_DN12134_c0_g1	XP_028161941.1(glutathione S-transferase 1-1 [Ostrinia furnacalis])	brown	-0.153	0.24	-0.168
TRINITY_DN12136_c0_g1		brown	0.0109	0.535	-0.0448
TRINITY_DN12140_c0_g1		grey	0.333	-0.0222	-0.633
TRINITY_DN121439_c0_g1	XP_026734762.1(E3 ubiquitin-protein ligase Ubr3 [Trichoplusia ni])	yellow	-0.513	-0.0764	0.784
TRINITY_DN121458_c0_g1	XP_028174193.1(UPF0193 protein EVG1 homolog [Ostrinia furnacalis])	blue	0.262	0.218	-0.0784
TRINITY_DN12151_c0_g1		turquoise	0.131	-0.306	-0.526
TRINITY_DN1215_c0_g1	XP_028178593.1(PI-stichotoxin-She2a-like [Ostrinia furnacalis])	turquoise	-0.127	-0.449	-0.159
TRINITY_DN121610_c0_g1		turquoise	-0.491	-0.142	0.392
TRINITY_DN121652_c1_g1		turquoise	-0.351	-0.351	0
TRINITY_DN121683_c0_g2		turquoise	-0.257	-0.278	0.345
TRINITY_DN12172_c0_g1		blue	0.723	-0.0219	-0.511
TRINITY_DN12175_c0_g1	XP_028160955.1(dolichyl-diphosphooligosaccharide--protein glycosyltransferase subunit 2 isoform X1 [Ostrinia furnacalis])	yellow	-0.546	0.0655	0.649
TRINITY_DN121776_c0_g1		blue	0.753	-0.207	-0.291
TRINITY_DN121852_c0_g1	XP_028163604.1(ecdysteroid-regulated 16 kDa protein [Ostrinia furnacalis])	turquoise	0.0764	-0.491	0.0504
TRINITY_DN12186_c0_g1		green	-0.327	0.237	0.321
TRINITY_DN121889_c0_g1		brown	0.491	0.229	-0.381
TRINITY_DN12188_c0_g1	XP_028159788.1(serum response factor homolog [Ostrinia furnacalis])	red	-0.327	-0.0655	0.756
TRINITY_DN121918_c0_g1		yellow	-0.295	-0.207	0.429
TRINITY_DN12195_c1_g1		blue	0.284	0.327	-0.185
TRINITY_DN121_c0_g1	XP_028172775.1(lethal(2) giant larvae protein isoform X5 [Ostrinia furnacalis])	yellow	-0.458	-0.109	0.789
TRINITY_DN122016_c0_g1		turquoise	-0.504	-0.168	0.0862
TRINITY_DN12202_c0_g1		blue	0.72	-0.415	-0.302
TRINITY_DN122040_c0_g1		turquoise	0.0546	-0.295	-0.437
TRINITY_DN12205_c0_g1		grey	-0.132	0.175	-0.481
TRINITY_DN12210_c0_g1		turquoise	0.12	-0.316	-0.313
TRINITY_DN122170_c0_g1		turquoise	-0.351	-0.351	0
TRINITY_DN12217_c1_g1		grey	-0.0764	-0.12	-0.347
TRINITY_DN12217_c1_g2		brown	0.0218	0.327	-0.353
TRINITY_DN12218_c0_g1	XP_028167181.1(SH3 domain-containing protein C23A1.17-like [Ostrinia furnacalis])	turquoise	0.0873	-0.393	-0.235
TRINITY_DN12230_c0_g1	XP_013192022.1(PREDICTED: probable ribosome biogenesis protein RLP24 [Amyelois transitella])	blue	0.284	0.371	-0.0336
TRINITY_DN12231_c0_g1	XP_028166332.1(carbonyl reductase [NADPH] 3-like [Ostrinia furnacalis])	brown	-0.0436	0.262	-0.252
TRINITY_DN122325_c0_g1		blue	0.513	-0.0109	0.0392
TRINITY_DN12238_c0_g1		blue	0.316	0.142	-0.056
TRINITY_DN12239_c0_g1	XP_028158129.1(ABC transporter G family member 23-like isoform X1 [Ostrinia furnacalis])	red	0.316	-0.513	0.269
TRINITY_DN12240_c0_g1		yellow	-0.788	0.131	0.624
TRINITY_DN122414_c0_g2		red	-0.332	0.308	0.53
TRINITY_DN1224_c0_g1	XP_028178396.1(uncharacterized protein LOC114365892 [Ostrinia furnacalis])	red	-0.601	0.0983	0.767
TRINITY_DN1224_c0_g3	XP_028176319.1(focadhesin [Ostrinia furnacalis])	red	-0.568	0.131	0.7
TRINITY_DN122541_c0_g1		brown	0.394	-0.131	0.135
TRINITY_DN12255_c0_g1	XP_028159715.1(poly(rC)-binding protein 3 isoform X1 [Ostrinia furnacalis])	green	-0.218	0.306	0.549
TRINITY_DN12256_c0_g1	XP_028156961.1(lysosome membrane protein 2-like [Ostrinia furnacalis])	green	-0.0109	0.207	0.297
TRINITY_DN122603_c0_g1		brown	0.0438	0.394	-0.191
TRINITY_DN122643_c0_g1	XP_028159323.1(probable phosphoserine aminotransferase [Ostrinia furnacalis])	red	0.118	-0.265	0.402
TRINITY_DN1226_c0_g1		blue	0.6	-0.185	0.101
TRINITY_DN12270_c0_g1		turquoise	-0.371	-0.153	0.361
TRINITY_DN122721_c0_g1		brown	0.284	0.175	-0.252
TRINITY_DN122760_c0_g1		turquoise	-0.209	-0.455	0.234
TRINITY_DN1227_c0_g1	XP_028164962.1(uncharacterized protein LOC114356076 [Ostrinia furnacalis])	brown	0.137	0.289	-0.216
TRINITY_DN12281_c0_g1		red	-0.262	0.0436	0.677
TRINITY_DN122824_c0_g1	XP_028159139.1(uncharacterized protein LOC114351966 isoform X2 [Ostrinia furnacalis])	blue	0.535	-0.164	-0.431
TRINITY_DN122880_c0_g1		brown	0.241	-0.0219	-0.27
TRINITY_DN12290_c0_g1		magenta	0.414	-0.23	-0.596
TRINITY_DN12290_c0_g2		brown	-0.0546	0.579	0.042
TRINITY_DN12293_c0_g1	RVE43514.1(hypothetical protein evm_011848 [Chilo suppressalis])	turquoise	0.262	-0.742	-0.358
TRINITY_DN1229_c0_g2	XP_028170532.1(collagenase-like [Ostrinia furnacalis])	turquoise	-0.427	0.164	0.0898
TRINITY_DN12300_c0_g1		turquoise	-0.676	-0.0218	0.431
TRINITY_DN12301_c0_g1	XP_028169696.1(ribose-phosphate pyrophosphokinase 2 [Ostrinia furnacalis])	yellow	-0.436	-0.175	0.616
TRINITY_DN12304_c0_g2		blue	0.659	-0.31	-0.286
TRINITY_DN123067_c0_g1	XP_028162430.1(uncharacterized protein LOC114354313 [Ostrinia furnacalis])	blue	0.448	0.0109	-0.252
TRINITY_DN1230_c1_g1	XP_028161262.1(uncharacterized protein LOC114353440 [Ostrinia furnacalis])	green	0.316	-0.12	0.0616
TRINITY_DN123139_c0_g1		turquoise	-0.351	-0.351	0
TRINITY_DN12326_c0_g1	RVE48036.1(hypothetical protein evm_007348 [Chilo suppressalis])	turquoise	0.262	-0.436	0.0392
TRINITY_DN123281_c0_g1		blue	0.611	0.105	-0.486
TRINITY_DN12328_c0_g1		blue	-0.0873	0.262	0.112
TRINITY_DN1232_c0_g1	XP_028178251.1(acanthoscurrin-2-like isoform X1 [Ostrinia furnacalis])	blue	0.273	0.0109	0.207
TRINITY_DN12331_c0_g1	XP_028156124.1(septin-7 isoform X5 [Ostrinia furnacalis])	yellow	-0.207	-0.426	0.392
TRINITY_DN123338_c0_g1		turquoise	-0.351	-0.351	0
TRINITY_DN12333_c0_g1	XP_028158508.1(uncharacterized protein LOC114351466 isoform X3 [Ostrinia furnacalis])	brown	0	0.48	0.431
TRINITY_DN123341_c0_g1	XP_013194783.1(PREDICTED: esterase FE4-like [Amyelois transitella])	turquoise	0.0546	-0.382	-0.182
TRINITY_DN1233_c0_g2	XP_022829989.1(low-density lipoprotein receptor-related protein 2 [Spodoptera litura])	yellow	-0.546	0.109	0.8
TRINITY_DN123429_c0_g1		blue	0.1	-0.0778	0.245
TRINITY_DN12346_c0_g1	XP_028178401.1(protein KIAA0556-like [Ostrinia furnacalis])	blue	0.295	0.0764	-0.14
TRINITY_DN123545_c0_g1		turquoise	-0.351	-0.351	0
TRINITY_DN12354_c1_g1		green	-0.318	0.461	0.543
TRINITY_DN123678_c0_g1	XP_028158946.1(dynein regulatory complex protein 11-like [Ostrinia furnacalis])	blue	0.415	-0.0218	-0.146
TRINITY_DN12367_c0_g1	XP_028172269.1(aldose reductase-like isoform X4 [Ostrinia furnacalis])	turquoise	-0.589	0.415	0.174
TRINITY_DN1236_c0_g1		green	-0.12	0.317	0.381
TRINITY_DN1236_c0_g2		brown	-0.142	0.469	0.565
TRINITY_DN123780_c0_g1		blue	0.457	-0.292	-0.274
TRINITY_DN123784_c0_g1	XP_032511075.1(calreticulin [Danaus plexippus plexippus])	yellow	-0.0218	-0.589	0.302
TRINITY_DN12387_c0_g1	XP_028164727.1(repetitive proline-rich cell wall protein 2-like [Ostrinia furnacalis])	blue	0.895	-0.327	-0.61
TRINITY_DN12387_c1_g2	XP_028164733.1(skin secretory protein xP2-like [Ostrinia furnacalis])	magenta	0.546	-0.0218	-0.431
TRINITY_DN123897_c0_g1	XP_028165966.1(alpha-1,6-mannosyl-glycoprotein 2-beta-N-acetylglucosaminyltransferase-like [Ostrinia furnacalis])	blue	0.284	0.196	-0.0672
TRINITY_DN123905_c0_g1		grey	-0.176	0.352	0.263
TRINITY_DN12396_c0_g2	XP_028179577.1(uncharacterized protein LOC114366796 [Ostrinia furnacalis])	turquoise	0.153	-0.764	0.0224
TRINITY_DN123981_c0_g1		turquoise	0.164	-0.709	-0.056
TRINITY_DN12398_c0_g1	XP_028167688.1(thyrotropin-releasing hormone receptor-like isoform X2 [Ostrinia furnacalis])	yellow	-0.327	-0.284	0.386
TRINITY_DN1239_c0_g1	XP_028163821.1(uncharacterized protein LOC114355269 [Ostrinia furnacalis])	turquoise	-0.229	-0.491	0.353
TRINITY_DN1239_c1_g1		brown	-0.197	0.81	0
TRINITY_DN12401_c0_g1		turquoise	-0.262	-0.393	0.0504
TRINITY_DN12401_c0_g2	XP_028166669.1(hydroxysteroid dehydrogenase-like protein 2 [Ostrinia furnacalis])	turquoise	-0.306	-0.48	0.196
TRINITY_DN124063_c0_g1	XP_028168245.1(serine protease inhibitor dipetalogastin-like [Ostrinia furnacalis])	turquoise	-0.438	-0.131	0.135
TRINITY_DN12407_c0_g2	XP_028162123.1(exopolyphosphatase PRUNE1 [Ostrinia furnacalis])	brown	-0.0873	0.786	-0.0168
TRINITY_DN12407_c0_g3	XP_028162123.1(exopolyphosphatase PRUNE1 [Ostrinia furnacalis])	brown	0.0327	0.644	-0.263
TRINITY_DN124226_c0_g1	GBP22468.1(hypothetical protein EVAR_78644_1 [Eumeta japonica])	brown	-0.0218	0.24	0.392
TRINITY_DN12422_c0_g1		blue	0.622	-0.251	-0.263
TRINITY_DN12428_c0_g1	XP_028178660.1(CD63 antigen-like [Ostrinia furnacalis])	turquoise	0.207	-0.666	-0.162
TRINITY_DN124305_c0_g1		brown	0.329	0.329	-0.343
TRINITY_DN124334_c0_g1		turquoise	0.262	-0.786	-0.14
TRINITY_DN1243_c1_g2	RVE41616.1(hypothetical protein evm_013736 [Chilo suppressalis])	turquoise	-0.306	-0.436	0.207
TRINITY_DN12441_c0_g1	XP_028164123.1(zinc finger protein 260-like isoform X1 [Ostrinia furnacalis])	brown	-0.218	0.459	0.639
TRINITY_DN124605_c0_g1		turquoise	-0.351	-0.351	0
TRINITY_DN12461_c0_g1		blue	0.426	0.164	-0.229
TRINITY_DN1246_c0_g1	RVE47234.1(hypothetical protein evm_008102 [Chilo suppressalis])	yellow	-0.579	-0.12	0.628
TRINITY_DN12471_c0_g1	XP_021191615.1(protein tramtrack, beta isoform-like isoform X33 [Helicoverpa armigera])	brown	0.0546	0.622	-0.123
TRINITY_DN12474_c0_g1	XP_028162740.1(aromatic-L-amino-acid decarboxylase [Ostrinia furnacalis])	turquoise	0.0982	-0.775	-0.123
TRINITY_DN12491_c0_g1	XP_028177062.1(fatty acid-binding protein-like [Ostrinia furnacalis])	grey	0.355	0.224	-0.431
TRINITY_DN12498_c0_g1		brown	0.197	0.459	-0.23
TRINITY_DN1249_c0_g1	XP_028170623.1(venom carboxylesterase-6-like [Ostrinia furnacalis])	turquoise	0.0383	-0.552	-0.163
TRINITY_DN124_c0_g1	XP_028166741.1(A disintegrin and metalloproteinase with thrombospondin motifs 2 isoform X4 [Ostrinia furnacalis])	red	-0.24	-0.109	0.414
TRINITY_DN12501_c0_g1		turquoise	0.338	-0.709	-0.414
TRINITY_DN125089_c0_g1	XP_028172653.1(juvenile hormone esterase-like isoform X2 [Ostrinia furnacalis])	green	-0.207	0.447	0.325
TRINITY_DN12508_c0_g1	XP_028156539.1(uncharacterized protein LOC114350091 [Ostrinia furnacalis])	turquoise	0.185	-0.731	0.0784
TRINITY_DN125098_c0_g1	XP_028170609.1(mannose-6-phosphate isomerase isoform X2 [Ostrinia furnacalis])	turquoise	-0.218	-0.524	0.151
TRINITY_DN125108_c0_g1	XP_028173393.1(spodomicin-like [Ostrinia furnacalis])	turquoise	0.36	-0.469	-0.381
TRINITY_DN125140_c0_g1	XP_028161356.1(glycogen debranching enzyme isoform X1 [Ostrinia furnacalis])	red	-0.262	0.306	0.737
TRINITY_DN12514_c0_g1		turquoise	0.306	-0.742	-0.297
TRINITY_DN12514_c0_g2	XP_028168591.1(peroxidase isoform X1 [Ostrinia furnacalis])	turquoise	0.327	-0.851	-0.257
TRINITY_DN125150_c0_g1	XP_028157815.1(aldehyde dehydrogenase, dimeric NADP-preferring isoform X5 [Ostrinia furnacalis])	yellow	-0.611	0	0.28
TRINITY_DN125171_c0_g1		grey	-0.0325	0.253	0.53
TRINITY_DN12519_c0_g1	XP_028161510.1(protein DPCD [Ostrinia furnacalis])	brown	0.316	0.0109	-0.201
TRINITY_DN12526_c0_g1	XP_028169068.1(uncharacterized protein LOC114359035 isoform X3 [Ostrinia furnacalis])	turquoise	-0.644	0.185	0.291
TRINITY_DN12534_c0_g1	XP_026745898.1(uncharacterized protein LOC113507201 isoform X5 [Trichoplusia ni])	black	0.567	-0.349	0.0112
TRINITY_DN12539_c0_g1	RVE45374.1(hypothetical protein evm_010003 [Chilo suppressalis])	yellow	-0.284	-0.284	0.644
TRINITY_DN12544_c0_g1		brown	0.393	0.131	-0.302
TRINITY_DN12547_c0_g2	XP_028167596.1(regulatory-associated protein of mTOR [Ostrinia furnacalis])	brown	0.153	0.589	-0.235
TRINITY_DN12547_c1_g1		yellow	-0.0874	-0.393	0.305
TRINITY_DN1254_c0_g1	XP_028158366.1(lysophospholipid acyltransferase 7-like [Ostrinia furnacalis])	yellow	-0.371	-0.415	0.364
TRINITY_DN1254_c0_g2	XP_028158368.1(stress protein DDR48-like isoform X1 [Ostrinia furnacalis])	yellow	0.0436	-0.742	0.14
TRINITY_DN125521_c0_g2	AXY94658.1(seroin transcript 1A2 [Ostrinia nubilalis])	turquoise	0.0436	-0.655	0.0392
TRINITY_DN12555_c0_g1	XP_028157459.1(uncharacterized protein LOC114350746 [Ostrinia furnacalis])	blue	0.535	0.0109	-0.224
TRINITY_DN1255_c0_g1	RVE41319.1(hypothetical protein evm_014033 [Chilo suppressalis])	turquoise	0.0109	-0.731	0.0728
TRINITY_DN12562_c0_g1		turquoise	-0.175	-0.349	0.353
TRINITY_DN12564_c0_g2		turquoise	-0.229	0.0327	0.0224
TRINITY_DN12567_c0_g1	XP_013186315.1(PREDICTED: mannose-1-phosphate guanyltransferase beta-like [Amyelois transitella])	yellow	-0.196	-0.24	0.498
TRINITY_DN1256_c0_g1	XP_028166460.1(organic cation transporter protein-like, partial [Ostrinia furnacalis])	magenta	0.742	-0.611	-0.498
TRINITY_DN12576_c0_g1	XP_026333787.1(eukaryotic translation initiation factor 4E transporter-like isoform X5 [Hyposmocoma kahamanoa])	brown	0.0764	0.382	0.257
TRINITY_DN12582_c0_g1	XP_028164215.1(uncharacterized protein LOC114355527 isoform X2 [Ostrinia furnacalis])	turquoise	-0.0874	-0.371	-0.162
TRINITY_DN12590_c0_g1	XP_028170421.1(uncharacterized protein LOC114360066 isoform X1 [Ostrinia furnacalis])	turquoise	-0.578	0.0327	0.369
TRINITY_DN125942_c0_g1		brown	0.0874	0.437	0.331
TRINITY_DN125967_c0_g1	XP_028168711.1(26S proteasome non-ATPase regulatory subunit 14 [Ostrinia furnacalis])	yellow	-0.36	-0.229	0.358
TRINITY_DN1259_c0_g1		brown	-0.153	0.591	-0.213
TRINITY_DN126037_c0_g1		blue	0.197	0.175	0.275
TRINITY_DN1260_c0_g1	XP_028041404.1(extensin-like [Bombyx mandarina])	blue	0.622	-0.0327	-0.224
TRINITY_DN126127_c0_g1	XP_028166396.1(prolow-density lipoprotein receptor-related protein 1, partial [Ostrinia furnacalis])	green	-0.273	0.338	0.448
TRINITY_DN12612_c0_g1		turquoise	-0.371	-0.0655	0.162
TRINITY_DN12625_c0_g1	XP_013189482.1(PREDICTED: uncharacterized protein LOC106134072 isoform X1 [Amyelois transitella])	yellow	-0.535	-0.0109	0.599
TRINITY_DN1264_c0_g2		yellow	-0.666	0.207	0.716
TRINITY_DN126514_c0_g1		grey	-0.622	0.513	0.229
TRINITY_DN12653_c0_g1		brown	0.0764	0.295	-0.224
TRINITY_DN12654_c0_g1		turquoise	-0.513	-0.229	0.325
TRINITY_DN12662_c0_g1		brown	0.0546	0.578	-0.134
TRINITY_DN12665_c0_g1		black	0.48	-0.349	-0.224
TRINITY_DN12667_c0_g1		yellow	-0.447	0.0327	0.789
TRINITY_DN12668_c0_g1	XP_028176133.1(uncharacterized protein LOC114364246 [Ostrinia furnacalis])	turquoise	0.185	-0.775	-0.0448
TRINITY_DN126712_c0_g1	XP_028173676.1(Ig-like and fibronectin type-III domain-containing protein 2 isoform X1 [Ostrinia furnacalis])	black	0.262	-0.175	0.28
TRINITY_DN12671_c0_g1	XP_028169135.1(hemicentin-1-like isoform X1 [Ostrinia furnacalis])	pink	-0.306	0	0.14
TRINITY_DN12676_c0_g1		brown	0.338	0.207	0.056
TRINITY_DN12679_c0_g1	XP_028166307.1(eukaryotic translation initiation factor 2-alpha kinase-like isoform X1 [Ostrinia furnacalis])	yellow	-0.578	-0.0982	0.644
TRINITY_DN1267_c0_g1	XP_028177584.1(uncharacterized protein LOC114365245 [Ostrinia furnacalis])	blue	0.382	0.12	-0.213
TRINITY_DN1267_c0_g2	XP_028166687.1(secretory phospholipase A2 receptor-like [Ostrinia furnacalis])	grey	0.0327	-0.0109	0.252
TRINITY_DN12683_c0_g1	XP_028170013.1(sulfated surface glycoprotein 185-like [Ostrinia furnacalis])	turquoise	0.318	-0.69	-0.438
TRINITY_DN12686_c0_g1	XP_028162369.1(maltase A1-like [Ostrinia furnacalis])	turquoise	0.229	-0.338	-0.336
TRINITY_DN12687_c0_g1		turquoise	0.316	-0.556	-0.56
TRINITY_DN12691_c1_g1	XP_028163853.1(uncharacterized protein LOC114355286 [Ostrinia furnacalis])	blue	0.349	0.131	-0.0224
TRINITY_DN126985_c0_g1		blue	0.676	-0.153	-0.134
TRINITY_DN126988_c0_g1	XP_028166778.1(cytochrome B5-like protein [Ostrinia furnacalis])	turquoise	-0.196	-0.371	-0.213
TRINITY_DN12706_c0_g1		grey	-0.0218	0.196	-0.308
TRINITY_DN1270_c0_g1	RVE50464.1(hypothetical protein evm_004889 [Chilo suppressalis])	red	-0.382	-0.0327	0.694
TRINITY_DN127102_c0_g1		turquoise	0.164	-0.578	0.134
TRINITY_DN127151_c0_g1	XP_028163467.1(3-oxoacyl-[acyl-carrier-protein] synthase, mitochondrial [Ostrinia furnacalis])	blue	0.48	-0.0873	-0.291
TRINITY_DN127193_c0_g1	XP_028166080.1(uncharacterized protein LOC114356896 [Ostrinia furnacalis])	blue	0.306	0.131	-0.229
TRINITY_DN12720_c0_g1		brown	-0.185	0.731	0.0448
TRINITY_DN12728_c0_g1	XP_030022005.1(uncharacterized protein LOC115441373 isoform X1 [Manduca sexta])	turquoise	-0.0218	-0.327	-0.403
TRINITY_DN127292_c0_g1		turquoise	-0.351	-0.351	0
TRINITY_DN1272_c0_g1	PZC78256.1(hypothetical protein B5X24_HaOG202328 [Helicoverpa armigera])	brown	0.382	0.164	-0.364
TRINITY_DN12733_c0_g1		turquoise	0.262	-0.611	-0.504
TRINITY_DN127368_c0_g1	XP_028160764.1(acetyl-CoA carboxylase-like, partial [Ostrinia furnacalis])	red	0.115	-0.161	0.49
TRINITY_DN1273_c0_g1	RVE49283.1(hypothetical protein evm_006077 [Chilo suppressalis])	yellow	-0.164	-0.426	0.325
TRINITY_DN12744_c0_g1	XP_028156128.1(gelsolin-like [Ostrinia furnacalis])	yellow	-0.469	-0.12	0.308
TRINITY_DN127536_c0_g1		turquoise	-0.351	-0.351	0
TRINITY_DN127568_c0_g1		turquoise	-0.351	-0.351	0
TRINITY_DN12757_c0_g1	XP_028157541.1(proteasome subunit alpha type-7-1-like [Ostrinia furnacalis])	yellow	-0.338	-0.207	0.28
TRINITY_DN12762_c0_g1	XP_028163251.1(coiled-coil domain-containing protein 102A [Ostrinia furnacalis])	blue	0.393	0.0874	-0.0616
TRINITY_DN12766_c0_g1		blue	0.415	-0.0655	-0.246
TRINITY_DN1276_c0_g1	XP_028156992.1(uncharacterized protein LOC114350398 [Ostrinia furnacalis])	blue	0.262	0.306	-0.157
TRINITY_DN12770_c0_g1		blue	0.399	-0.191	0.0784
TRINITY_DN127721_c0_g1		black	0.327	-0.109	-0.33
TRINITY_DN12775_c0_g1		blue	0.688	0.0055	-0.553
TRINITY_DN1277_c0_g1		yellow	-0.18	-0.333	0.0869
TRINITY_DN1277_c4_g1	XP_028166841.1(GTP cyclohydrolase 1 isoform X1 [Ostrinia furnacalis])	yellow	-0.153	-0.437	0.199
TRINITY_DN127914_c0_g1		turquoise	-0.204	0.105	-0.141
TRINITY_DN127979_c0_g1		blue	0.267	0.222	-0.439
TRINITY_DN128052_c0_g1		turquoise	-0.195	-0.456	0.0729
TRINITY_DN12809_c0_g1		brown	0.23	-0.12	0.252
TRINITY_DN1280_c0_g1	XP_028164814.1(coronin-7 isoform X1 [Ostrinia furnacalis])	red	-0.196	0.109	0.537
TRINITY_DN128120_c0_g1		grey	0.382	-0.273	-0.504
TRINITY_DN12812_c0_g1		yellow	-0.447	-0.273	0.274
TRINITY_DN12817_c0_g1		yellow	-0.72	0.0218	0.554
TRINITY_DN12826_c0_g1	XP_028174779.1(uncharacterized protein LOC114363296 [Ostrinia furnacalis])	blue	0.436	0.131	-0.235
TRINITY_DN128290_c0_g1	XP_028174674.1(ATP synthase subunit O, mitochondrial-like [Ostrinia furnacalis])	blue	0.393	0.175	-0.291
TRINITY_DN128352_c0_g1	XP_028156541.1(cell wall adhesin EAP1-like isoform X2 [Ostrinia furnacalis])	turquoise	-0.501	-0.141	0.393
TRINITY_DN12837_c0_g1		yellow	-0.284	0.153	0.509
TRINITY_DN128440_c0_g1		yellow	-0.251	-0.469	0.174
TRINITY_DN12851_c0_g1		blue	0.578	-0.0764	-0.241
TRINITY_DN12855_c0_g2		brown	0.415	-0.0218	-0.241
TRINITY_DN1285_c0_g1	XP_028158899.1(bifunctional peptidase and arginyl-hydroxylase JMJD5 [Ostrinia furnacalis])	yellow	-0.655	-0.0436	0.588
TRINITY_DN1285_c0_g2	XP_028158896.1(bifunctional 3'-phosphoadenosine 5'-phosphosulfate synthase isoform X3 [Ostrinia furnacalis])	yellow	-0.338	-0.426	0.437
TRINITY_DN12865_c0_g1	XP_028168987.1(synaptic vesicle membrane protein VAT-1 homolog-like [Ostrinia furnacalis])	green	0.109	0.284	-0.33
TRINITY_DN1286_c0_g1	CAB3246218.1(unnamed protein product [Arctia plantaginis])	turquoise	0.0546	-0.469	-0.319
TRINITY_DN12873_c0_g1	XP_028164665.1(proteoglycan 4-like [Ostrinia furnacalis])	turquoise	-0.0764	-0.0764	-0.146
TRINITY_DN12875_c0_g1		yellow	-0.415	0.109	0.369
TRINITY_DN128774_c1_g1	XP_028169221.1(uncharacterized protein LOC114359154 [Ostrinia furnacalis])	blue	0.289	-0.126	0.179
TRINITY_DN128792_c0_g1		turquoise	0.0436	-0.262	0.0112
TRINITY_DN1287_c0_g1	XP_028160848.1(probable chitinase 10 isoform X6 [Ostrinia furnacalis])	brown	-0.196	0.633	0.0112
TRINITY_DN12883_c0_g1		blue	0.431	0.104	-0.123
TRINITY_DN12885_c0_g1	XP_028166396.1(prolow-density lipoprotein receptor-related protein 1, partial [Ostrinia furnacalis])	green	-0.164	0.229	0.252
TRINITY_DN12888_c0_g1		red	-0.568	0.284	0.791
TRINITY_DN128_c0_g1	XP_013185317.1(PREDICTED: muscle-specific protein 20-like [Amyelois transitella])	brown	-0.251	0.666	0.157
TRINITY_DN12900_c0_g1		turquoise	-0.393	-0.306	0.224
TRINITY_DN129024_c0_g1		turquoise	0.153	-0.197	-0.0225
TRINITY_DN129033_c0_g1		yellow	-0.687	0.0982	0.688
TRINITY_DN12905_c0_g2		turquoise	0.0764	-0.404	-0.347
TRINITY_DN12908_c0_g1		turquoise	-0.0764	-0.6	-0.0504
TRINITY_DN12908_c0_g2		turquoise	-0.175	-0.436	0.106
TRINITY_DN12909_c0_g1		turquoise	0.415	-0.764	-0.599
TRINITY_DN1290_c0_g1	XP_028161517.1(transmembrane protein 165 isoform X1 [Ostrinia furnacalis])	yellow	-0.0873	-0.524	0.47
TRINITY_DN129121_c0_g1		blue	0.218	0.218	0.106
TRINITY_DN12912_c0_g1		green	-0.415	0.589	0.632
TRINITY_DN129155_c0_g1	XP_028178885.1(zonadhesin-like isoform X2 [Ostrinia furnacalis])	brown	0.278	0.0819	0.042
TRINITY_DN129173_c0_g1		brown	-0.0327	0.36	-0.129
TRINITY_DN129257_c0_g1		blue	0.546	0.0218	-0.252
TRINITY_DN129288_c0_g1	XP_028158785.1(uncharacterized protein LOC114351683 isoform X7 [Ostrinia furnacalis])	red	-0.698	0.611	0.823
TRINITY_DN1292_c0_g1	XP_028171215.1(uncharacterized protein LOC114360660 [Ostrinia furnacalis])	turquoise	0	-0.698	-0.129
TRINITY_DN129343_c0_g1	RVE45083.1(hypothetical protein evm_010271 [Chilo suppressalis])	red	-0.6	0.229	0.565
TRINITY_DN1293_c1_g1	XP_028161340.1(putative fatty acyl-CoA reductase CG5065 [Ostrinia furnacalis])	brown	0.426	0.0327	-0.179
TRINITY_DN129410_c0_g2		red	-0.584	0.473	0.827
TRINITY_DN12942_c0_g1	XP_022125336.1(uncharacterized protein LOC111000261 [Pieris rapae])	turquoise	0.0546	-0.469	-0.229
TRINITY_DN12955_c0_g1	XP_028176158.1(leucine-rich repeat-containing protein 24 [Ostrinia furnacalis])	pink	-0.502	0.327	0.521
TRINITY_DN12956_c0_g1	XP_028163444.1(protein phosphatase 1 regulatory subunit 3C [Ostrinia furnacalis])	blue	0.578	-0.251	-0.269
TRINITY_DN1295_c0_g1	XP_028177386.1(cytochrome P450 4g15 [Ostrinia furnacalis])	turquoise	-0.148	-0.322	-0.247
TRINITY_DN12960_c0_g1	XP_028162749.1(collagen alpha-2(IV) chain-like [Ostrinia furnacalis])	yellow	-0.0655	-0.481	0.378
TRINITY_DN12961_c0_g1	XP_028176176.1(uncharacterized protein LOC114364276 isoform X1 [Ostrinia furnacalis])	brown	0.295	0.0764	-0.0784
TRINITY_DN12964_c0_g1	XP_028171609.1(dnaJ homolog subfamily A member 1 [Ostrinia furnacalis])	yellow	-0.196	-0.458	0.369
TRINITY_DN129656_c0_g1		turquoise	-0.351	-0.351	0
TRINITY_DN12965_c0_g1		black	0.327	-0.284	-0.694
TRINITY_DN12968_c0_g1	XP_028161827.1(uncharacterized protein LOC114353885 [Ostrinia furnacalis])	brown	0.24	0.327	-0.106
TRINITY_DN129694_c0_g1	BAV56814.1(chemosensory protein 10 [Ostrinia furnacalis])	brown	-0.0655	0.676	0.0392
TRINITY_DN129699_c0_g1		grey	0.229	-0.0109	-0.342
TRINITY_DN1296_c0_g1	XP_028173569.1(uncharacterized protein LOC114362383 [Ostrinia furnacalis])	turquoise	0.338	-0.796	-0.302
TRINITY_DN1296_c0_g2		turquoise	0.241	-0.723	-0.00843
TRINITY_DN12971_c0_g1	XP_028178273.1(dihydropyrimidine dehydrogenase [NADP(+)] [Ostrinia furnacalis])	green	0.0109	0.229	0.509
TRINITY_DN12974_c0_g1	XP_028158087.1(trifunctional purine biosynthetic protein adenosine-3 isoform X2 [Ostrinia furnacalis])	blue	0.829	-0.349	-0.599
TRINITY_DN1297_c0_g1		green	-0.6	0.523	0.624
TRINITY_DN129804_c0_g1	XP_028170221.1(collagenase-like isoform X1 [Ostrinia furnacalis])	turquoise	-0.0195	-0.643	-0.24
TRINITY_DN12988_c0_g1		grey	-0.338	0.0982	-0.0784
TRINITY_DN1298_c0_g1	XP_028170492.1(ras GTPase-activating protein-binding protein 2-like, partial [Ostrinia furnacalis])	yellow	-0.513	-0.251	0.56
TRINITY_DN12998_c0_g1	XP_028167645.1(uncharacterized protein LOC114357994 [Ostrinia furnacalis])	blue	0.404	0.0982	-0.252
TRINITY_DN13012_c0_g1		green	-0.431	0.683	0.585
TRINITY_DN13018_c0_g1	XP_028163125.1(uncharacterized protein LOC114354768 isoform X2 [Ostrinia furnacalis])	yellow	-0.229	-0.491	0.285
TRINITY_DN1301_c0_g1		brown	0.295	-0.229	-0.275
TRINITY_DN13025_c0_g1	XP_028176868.1(phosphorylase b kinase gamma catalytic chain, skeletal muscle/heart isoform isoform X2 [Ostrinia furnacalis])	red	-0.262	-0.218	0.61
TRINITY_DN13026_c0_g2	XP_028160982.1(unconventional prefoldin RPB5 interactor-like protein [Ostrinia furnacalis])	brown	0.229	0.142	-0.0728
TRINITY_DN1302_c0_g2		brown	0.207	-0.0982	-0.42
TRINITY_DN1302_c2_g1		pink	-0.6	0.316	0.146
TRINITY_DN13033_c0_g2		turquoise	-0.383	-0.0901	0.156
TRINITY_DN13036_c0_g1		blue	0.196	0.196	-0.481
TRINITY_DN1303_c0_g1		turquoise	0.175	-0.567	-0.218
TRINITY_DN13040_c0_g1		green	-0.35	0.394	0.41
TRINITY_DN13042_c0_g1		brown	-0.142	0.426	0.414
TRINITY_DN13043_c0_g1	XP_028169770.1(uncharacterized protein LOC114359537 [Ostrinia furnacalis])	blue	0.388	0.104	-0.207
TRINITY_DN1304_c0_g1	XP_028169776.1(uncharacterized protein LOC114359545 [Ostrinia furnacalis])	yellow	-0.589	0.0218	0.33
TRINITY_DN13052_c0_g1		blue	0.175	0.0436	0.313
TRINITY_DN130575_c0_g1		blue	0.742	-0.0436	-0.397
TRINITY_DN130629_c0_g1	XP_028163437.1(rootletin isoform X2 [Ostrinia furnacalis])	yellow	-0.284	-0.371	0.599
TRINITY_DN13065_c0_g1		magenta	0.273	-0.0764	-0.162
TRINITY_DN13069_c0_g1	XP_028177264.1(uncharacterized protein LOC114365040 [Ostrinia furnacalis])	blue	0.36	0.185	-0.112
TRINITY_DN13071_c0_g1		turquoise	-0.351	-0.351	0
TRINITY_DN13074_c0_g1	XP_028176313.1(uncharacterized protein LOC114364374 [Ostrinia furnacalis])	blue	0.24	0.24	-0.0392
TRINITY_DN13080_c0_g1		green	-0.426	0.71	0.496
TRINITY_DN130817_c0_g1		turquoise	-0.404	0.0546	0.101
TRINITY_DN13085_c0_g1	XP_028176430.1(adenosine deaminase AGSA-like [Ostrinia furnacalis])	green	-0.535	0.382	0.683
TRINITY_DN13088_c0_g1	XP_028175320.1(beta-hexosaminidase subunit alpha-like isoform X2 [Ostrinia furnacalis])	turquoise	0.0436	-0.611	-0.302
TRINITY_DN13092_c0_g1		grey	0.153	-0.109	-0.459
TRINITY_DN130947_c0_g1	XP_022837622.1(uridine phosphorylase 1-like isoform X2 [Spodoptera litura])	turquoise	0.303	-0.754	-0.472
TRINITY_DN13094_c0_g1	XP_028161750.1(probable ATP-dependent RNA helicase DDX56 [Ostrinia furnacalis])	brown	0.175	0.567	-0.146
TRINITY_DN130_c0_g1	XP_013181583.1(PREDICTED: RNA-binding protein fusilli isoform X2 [Papilio xuthus])	green	-0.218	0.262	0.638
TRINITY_DN131010_c0_g1	XP_028168591.1(peroxidase isoform X1 [Ostrinia furnacalis])	turquoise	0.0986	-0.471	-0.298
TRINITY_DN131032_c0_g1		turquoise	-0.458	-0.109	0.297
TRINITY_DN13107_c0_g1		green	0.0982	-0.12	0.498
TRINITY_DN13108_c0_g1	XP_028164766.1(phosphatidylinositol-glycan biosynthesis class X protein [Ostrinia furnacalis])	brown	-0.131	0.655	0.358
TRINITY_DN1310_c0_g1	XP_028159117.1(trypsin-like isoform X1 [Ostrinia furnacalis])	turquoise	-0.393	0.0437	0.137
TRINITY_DN13114_c0_g1	XP_026740001.1(nicalin-1 [Trichoplusia ni])	yellow	-0.513	-0.164	0.716
TRINITY_DN13115_c0_g1	XP_028171719.1(PCI domain-containing protein 2 homolog [Ostrinia furnacalis])	brown	0.316	0.404	-0.19
TRINITY_DN1311_c0_g2	XP_028157065.1(zinc finger protein 485-like, partial [Ostrinia furnacalis])	brown	-0.207	0.578	0.157
TRINITY_DN13121_c0_g1		turquoise	-0.0109	-0.36	0.112
TRINITY_DN131267_c0_g1	XP_028178887.1(zonadhesin-like isoform X3 [Ostrinia furnacalis])	brown	0.273	0.273	-0.325
TRINITY_DN13129_c0_g1	XP_028158261.1(neurogenic locus Notch protein isoform X4 [Ostrinia furnacalis])	red	-0.18	0.191	0.627
TRINITY_DN13135_c0_g1		brown	0.218	0.349	-0.235
TRINITY_DN13138_c0_g1	XP_028168568.1(potassium voltage-gated channel unc-103-like [Ostrinia furnacalis])	blue	0.349	0.306	-0.369
TRINITY_DN13151_c0_g1	XP_028168576.1(sodium-dependent neutral amino acid transporter B(0)AT3-like [Ostrinia furnacalis])	turquoise	0.0982	-0.731	-0.19
TRINITY_DN13162_c0_g1		brown	0.578	0.0109	-0.241
TRINITY_DN131662_c0_g1	XP_028161154.1(splicing factor 3A subunit 1 isoform X1 [Ostrinia furnacalis])	brown	-0.153	0.676	0.179
TRINITY_DN1316_c0_g1	XP_028174403.1(mitochondrial import receptor subunit TOM70 [Ostrinia furnacalis])	red	-0.164	-0.12	0.632
TRINITY_DN13171_c0_g1		black	0.606	-0.508	-0.146
TRINITY_DN13178_c0_g1		turquoise	-0.0982	-0.491	-0.0504
TRINITY_DN1317_c0_g1	XP_011557825.1(PREDICTED: RNA-directed DNA polymerase from mobile element jockey-like [Plutella xylostella])	grey	0.502	-0.676	-0.0896
TRINITY_DN13186_c0_g1	XP_023939268.1(NADH dehydrogenase [ubiquinone] iron-sulfur protein 5-like [Bicyclus anynana])	grey	0.164	0.0327	-0.481
TRINITY_DN13188_c0_g1	RVE52059.1(hypothetical protein evm_003337 [Chilo suppressalis])	yellow	-0.164	-0.338	0.588
TRINITY_DN13189_c0_g1		yellow	-0.574	0.104	0.608
TRINITY_DN1318_c0_g1	XP_028171643.1(uncharacterized protein LOC114360956 [Ostrinia furnacalis])	turquoise	0.0436	-0.349	-0.224
TRINITY_DN13191_c0_g1	XP_028160381.1(uncharacterized protein LOC114352839 [Ostrinia furnacalis])	blue	0.382	0.0327	-0.246
TRINITY_DN131924_c0_g1	XP_028159772.1(protein FAM151A isoform X2 [Ostrinia furnacalis])	brown	-0.382	0.709	-0.129
TRINITY_DN13192_c0_g1		turquoise	0	-0.48	-0.28
TRINITY_DN131983_c0_g1	XP_028178354.1(UDP-glucuronosyltransferase 1-6-like [Ostrinia furnacalis])	yellow	-0.295	-0.0764	0.028
TRINITY_DN1319_c0_g1		green	0.109	0.24	0.0952
TRINITY_DN1320_c0_g1	XP_032523996.1(uncharacterized protein LOC116775248 [Danaus plexippus plexippus])	blue	0.486	0.0273	-0.415
TRINITY_DN132144_c0_g1		blue	0.458	0.0655	-0.0896
TRINITY_DN13214_c0_g1		turquoise	0.458	-0.764	-0.313
TRINITY_DN13217_c0_g1		turquoise	0.153	-0.677	-0.157
TRINITY_DN13218_c0_g1		pink	-0.12	-0.12	-0.0924
TRINITY_DN132205_c0_g1	XP_028170183.1(growth hormone-inducible transmembrane protein-like [Ostrinia furnacalis])	grey	0.24	0.0218	-0.375
TRINITY_DN13222_c0_g1		turquoise	-0.27	-0.314	0.0819
TRINITY_DN132267_c0_g1		brown	0.393	0.0436	0.157
TRINITY_DN13229_c0_g1		turquoise	0.0873	-0.393	0.0056
TRINITY_DN13235_c0_g1		turquoise	-0.229	-0.404	0.386
TRINITY_DN13235_c0_g2	XP_028163486.1(uncharacterized protein LOC114355031 [Ostrinia furnacalis])	turquoise	0.0109	-0.6	0.157
TRINITY_DN13252_c0_g1		brown	-0.486	0.628	0.395
TRINITY_DN132531_c0_g1		blue	0.36	0.0982	-0.392
TRINITY_DN13256_c0_g1	XP_028163404.1(carboxypeptidase Q-like [Ostrinia furnacalis])	brown	0.676	-0.196	-0.28
TRINITY_DN1325_c1_g1	XP_028173290.1(centrosomal protein of 120 kDa-like [Ostrinia furnacalis])	blue	0.404	0.142	-0.179
TRINITY_DN1325_c1_g2	XP_028173290.1(centrosomal protein of 120 kDa-like [Ostrinia furnacalis])	blue	0.229	0.142	0.101
TRINITY_DN13270_c0_g1		brown	0.12	0.513	-0.0728
TRINITY_DN1327_c0_g1	XP_028157044.1(uncharacterized protein LOC114350431 [Ostrinia furnacalis])	turquoise	0.462	-0.793	-0.503
TRINITY_DN132846_c0_g1	CAB3250610.1(unnamed protein product [Arctia plantaginis])	brown	0.153	0.458	-0.263
TRINITY_DN13288_c0_g1		blue	0.207	0.382	-0.28
TRINITY_DN1328_c0_g1	XP_028164276.1(fungal protease inhibitor-1-like [Ostrinia furnacalis])	brown	0.109	0.502	-0.291
TRINITY_DN132918_c0_g1		brown	0.0546	0.491	-0.0896
TRINITY_DN13291_c0_g1		turquoise	-0.24	0.109	0.0616
TRINITY_DN13292_c0_g1		blue	0.546	-0.0655	-0.241
TRINITY_DN1329_c0_g1	XP_028157677.1(neurogenic locus notch homolog protein 3 [Ostrinia furnacalis])	turquoise	-0.382	-0.251	0.308
TRINITY_DN132_c0_g1		turquoise	-0.262	-0.436	0.392
TRINITY_DN132_c0_g2	XP_028179592.1(alpha-tocopherol transfer protein-like isoform X1 [Ostrinia furnacalis])	turquoise	0.0982	-0.644	0.246
TRINITY_DN13303_c0_g1	XP_028175861.1(membrane-associated progesterone receptor component 1-like [Ostrinia furnacalis])	red	-0.0327	-0.338	0.509
TRINITY_DN133047_c0_g1	XP_028167345.1(epoxide hydrolase 4-like [Ostrinia furnacalis])	green	-0.672	0.738	0.573
TRINITY_DN13311_c0_g1	XP_028175181.1(bumetanide-sensitive sodium-(potassium)-chloride cotransporter isoform X1 [Ostrinia furnacalis])	yellow	0.0982	-0.731	0.123
TRINITY_DN13312_c0_g1	XP_028163508.1(von Willebrand factor A domain-containing protein 8 [Ostrinia furnacalis])	turquoise	-0.327	-0.371	0.459
TRINITY_DN13312_c0_g2	XP_026738694.1(von Willebrand factor A domain-containing protein 8 [Trichoplusia ni])	yellow	-0.388	-0.235	0.583
TRINITY_DN13316_c0_g1		brown	0.0889	0.4	-0.057
TRINITY_DN133183_c0_g1		blue	0.404	0.229	-0.235
TRINITY_DN13325_c0_g1	XP_028173265.1(uncharacterized protein LOC114362174 isoform X1 [Ostrinia furnacalis])	blue	0.306	0.0873	0.0224
TRINITY_DN1332_c0_g1	XP_028172079.1(malate dehydrogenase, mitochondrial-like [Ostrinia furnacalis])	blue	0.535	-0.12	-0.207
TRINITY_DN13330_c0_g1	AJN91195.1(carboxylesterase [Cnaphalocrocis medinalis])	turquoise	0.273	-0.6	-0.448
TRINITY_DN1333_c0_g1	XP_028173820.1(uncharacterized protein LOC114362563 [Ostrinia furnacalis])	turquoise	0.175	-0.611	-0.162
TRINITY_DN13343_c0_g1	XP_028157354.1(G-protein coupled receptor Mth2-like isoform X1 [Ostrinia furnacalis])	turquoise	-0.0764	-0.513	-0.0392
TRINITY_DN133474_c0_g1	XP_028166785.1(enoyl-[acyl-carrier-protein] reductase, mitochondrial [Ostrinia furnacalis])	blue	0.458	-0.0218	-0.241
TRINITY_DN133479_c0_g1	XP_028158194.1(fatty-acid amide hydrolase 2-like [Ostrinia furnacalis])	yellow	-0.371	-0.327	0.532
TRINITY_DN13347_c0_g1	XP_028169198.1(endothelial differentiation-related factor 1 homolog [Ostrinia furnacalis])	blue	0.447	0.0982	-0.14
TRINITY_DN13348_c0_g1		brown	0.0655	0.327	0.229
TRINITY_DN13363_c0_g1		yellow	-0.666	0.0109	0.65
TRINITY_DN13364_c0_g1		grey	0.436	0.131	-0.213
TRINITY_DN13365_c0_g1	XP_028176692.1(UDP-glucuronosyltransferase 2C1-like [Ostrinia furnacalis])	turquoise	-0.0218	-0.546	-0.0728
TRINITY_DN13368_c0_g1	XP_028160047.1(isoleucine--tRNA ligase, cytoplasmic [Ostrinia furnacalis])	yellow	-0.513	-0.12	0.638
TRINITY_DN1336_c0_g1	XP_028167544.1(adenylate cyclase type 10-like [Ostrinia furnacalis])	blue	0.185	0.404	-0.106
TRINITY_DN13371_c0_g1	XP_028179580.1(ATP synthase mitochondrial F1 complex assembly factor 2 [Ostrinia furnacalis])	brown	0.273	0.491	-0.381
TRINITY_DN13375_c0_g1	XP_028175493.1(thioredoxin, mitochondrial isoform X2 [Ostrinia furnacalis])	yellow	-0.426	-0.251	0.571
TRINITY_DN1337_c0_g2	XP_028171819.1(minor histocompatibility antigen H13 [Ostrinia furnacalis])	yellow	-0.436	-0.0873	0.8
TRINITY_DN1338_c0_g1		grey	-0.0218	0.327	-0.274
TRINITY_DN133918_c0_g1		black	0.447	-0.556	0.0784
TRINITY_DN13393_c0_g1	RVE47468.1(hypothetical protein evm_007879 [Chilo suppressalis])	turquoise	0.426	-0.71	-0.504
TRINITY_DN13394_c0_g1	XP_028172435.1(carboxypeptidase B-like [Ostrinia furnacalis])	blue	0.349	0.175	-0.123
TRINITY_DN13395_c0_g1	XP_026756848.1(cytoplasmic dynein 1 light intermediate chain 2 [Galleria mellonella])	yellow	-0.382	-0.207	0.711
TRINITY_DN13404_c0_g1	XP_028161899.1(uncharacterized protein LOC114353922 [Ostrinia furnacalis])	turquoise	-0.0764	-0.295	-0.341
TRINITY_DN13405_c0_g2	XP_013189248.1(PREDICTED: uncharacterized protein LOC106133923 [Amyelois transitella])	blue	0.306	0.262	-0.185
TRINITY_DN134087_c0_g1	ABK29517.1(cytochrome P450-like TBP, partial [Helicoverpa armigera])	turquoise	0.131	-0.175	-0.358
TRINITY_DN1340_c0_g1		turquoise	0.24	-0.764	-0.263
TRINITY_DN13411_c0_g1	XP_028170014.1(facilitated trehalose transporter Tret1-like [Ostrinia furnacalis])	green	-0.185	0.469	0.28
TRINITY_DN13416_c0_g1		blue	0.284	0.24	0.0784
TRINITY_DN13419_c0_g1	XP_028158937.1(atrial natriuretic peptide-converting enzyme-like [Ostrinia furnacalis])	red	-0.218	-0.109	0.644
TRINITY_DN1341_c0_g1	XP_028168241.1(uncharacterized protein LOC114358468 isoform X1 [Ostrinia furnacalis])	magenta	0.72	-0.502	-0.571
TRINITY_DN13427_c0_g2	PCG77029.1(hypothetical protein B5V51_8207 [Heliothis virescens])	brown	-0.24	0.458	0.409
TRINITY_DN13445_c0_g1		yellow	-0.24	-0.196	0.632
TRINITY_DN134543_c0_g1	RVE41930.1(hypothetical protein evm_013424 [Chilo suppressalis])	turquoise	0.153	-0.764	-0.0784
TRINITY_DN13457_c0_g1		yellow	-0.807	0.24	0.526
TRINITY_DN13458_c1_g1		green	0.349	-0.0873	-0.0168
TRINITY_DN134650_c0_g1		turquoise	-0.351	-0.351	0
TRINITY_DN13466_c0_g2		black	0.709	-0.644	-0.414
TRINITY_DN13469_c0_g1	XP_028166496.1(transferrin-like [Ostrinia furnacalis])	turquoise	0.338	-0.709	-0.476
TRINITY_DN13469_c0_g2	XP_028166496.1(transferrin-like [Ostrinia furnacalis])	turquoise	0.229	-0.6	-0.33
TRINITY_DN134769_c0_g1		turquoise	-0.611	0.218	0.0896
TRINITY_DN13476_c0_g1	XP_026333829.1(uncharacterized protein LOC113240676 [Hyposmocoma kahamanoa])	grey	0.207	-0.0109	-0.392
TRINITY_DN13477_c0_g1	XP_028168047.1(ionotropic receptor 75a-like [Ostrinia furnacalis])	yellow	-0.0764	-0.556	0.168
TRINITY_DN13479_c0_g1	XP_028157535.1(heat shock factor protein-like isoform X1 [Ostrinia furnacalis])	blue	0.458	0.0655	-0.246
TRINITY_DN134857_c0_g1		turquoise	-0.0436	-0.262	0.101
TRINITY_DN13489_c2_g1		blue	0.46	-0.322	-0.378
TRINITY_DN134948_c0_g1		brown	-0.164	0.666	0.0616
TRINITY_DN13496_c0_g1	XP_028166784.1(nucleolar protein 58 [Ostrinia furnacalis])	yellow	-0.829	0.218	0.599
TRINITY_DN13498_c0_g1		blue	0.0327	0.0327	0.336
TRINITY_DN13500_c0_g1	XP_028160751.1(phosphatidylethanolamine-binding protein homolog F40A3.3-like [Ostrinia furnacalis])	turquoise	0.0982	-0.164	-0.437
TRINITY_DN135077_c0_g1	BAM17963.1(fau protein [Papilio xuthus])	brown	0.0873	0.567	-0.201
TRINITY_DN13508_c0_g1		blue	0.426	0.12	-0.33
TRINITY_DN13513_c0_g1	XP_013184396.1(PREDICTED: zinc finger and BTB domain-containing protein 42 [Amyelois transitella])	blue	0.327	0.196	-0.151
TRINITY_DN13515_c0_g1	XP_028171894.1(low-density lipoprotein receptor-related protein 4-like isoform X2 [Ostrinia furnacalis])	blue	0.164	0.12	0.409
TRINITY_DN13515_c0_g2		brown	-0.0109	0.513	0.325
TRINITY_DN135188_c0_g1	XP_028169829.1(proteasome inhibitor PI31 subunit [Ostrinia furnacalis])	blue	0.36	0.185	-0.364
TRINITY_DN135189_c0_g1		turquoise	0.0333	-0.367	-0.0855
TRINITY_DN135191_c0_g1		turquoise	-0.351	-0.351	0
TRINITY_DN135204_c0_g1		blue	0.622	-0.0327	-0.084
TRINITY_DN135207_c0_g1	XP_028171808.1(carboxypeptidase B-like [Ostrinia furnacalis])	blue	0.382	0.12	-0.201
TRINITY_DN13521_c0_g2	XP_028163836.1(venom carboxylesterase-6-like [Ostrinia furnacalis])	turquoise	0.11	-0.506	-0.0593
TRINITY_DN135232_c0_g1		brown	0.196	0.327	-0.134
TRINITY_DN13523_c1_g1		blue	0.382	0.164	-0.459
TRINITY_DN135257_c0_g1	XP_028173393.1(spodomicin-like [Ostrinia furnacalis])	turquoise	0.295	-0.622	-0.252
TRINITY_DN135266_c0_g1		turquoise	-0.164	-0.427	0.0449
TRINITY_DN135287_c0_g1		blue	0.611	-0.0873	-0.0056
TRINITY_DN13529_c0_g1	XP_028171871.1(zinc finger protein 567-like isoform X1 [Ostrinia furnacalis])	brown	0.207	0.0328	0.216
TRINITY_DN13533_c1_g1		turquoise	0	-0.436	0.084
TRINITY_DN13534_c0_g1	XP_028171922.1(uncharacterized protein LOC114361155 [Ostrinia furnacalis])	blue	0.0218	0.371	0.414
TRINITY_DN135363_c0_g1	XP_028172175.1(ephexin-1 isoform X2 [Ostrinia furnacalis])	yellow	-0.3	-0.366	0.364
TRINITY_DN135498_c0_g1	XP_028165101.1(twitchin-like [Ostrinia furnacalis])	green	-0.709	0.644	0.772
TRINITY_DN13550_c0_g1	XP_028176032.1(uncharacterized protein LOC114364207 [Ostrinia furnacalis])	turquoise	-0.265	-0.127	-0.13
TRINITY_DN135564_c0_g1	XP_028167830.1(uncharacterized protein LOC114358148 [Ostrinia furnacalis])	turquoise	0.254	-0.625	-0.436
TRINITY_DN1355_c0_g1	XP_028179020.1(LOW QUALITY PROTEIN: tubulin polyglutamylase complex subunit 2 [Ostrinia furnacalis])	black	0.731	-0.316	-0.644
TRINITY_DN135679_c0_g1		black	0.775	-0.404	-0.252
TRINITY_DN135702_c0_g1		turquoise	-0.336	-0.336	0.172
TRINITY_DN135741_c0_g1	XP_028159016.1(fatty acid synthase-like [Ostrinia furnacalis])	brown	0.11	-0.11	-0.18
TRINITY_DN135768_c0_g2		turquoise	0.306	-0.655	-0.487
TRINITY_DN135893_c0_g1		brown	-0.0667	0.644	0.234
TRINITY_DN1358_c2_g1	XP_028173842.1(uncharacterized protein LOC114362587 [Ostrinia furnacalis])	blue	0.6	-0.0546	-0.056
TRINITY_DN135925_c0_g1	XP_026754356.1(LOW QUALITY PROTEIN: uncharacterized protein LOC113514463 [Galleria mellonella])	blue	0.358	0.0716	0.0226
TRINITY_DN135960_c0_g1		turquoise	-0.351	-0.351	0
TRINITY_DN13602_c0_g1	XP_028174833.1(NEDD8 ultimate buster 1-like [Ostrinia furnacalis])	turquoise	-0.0655	-0.458	-0.375
TRINITY_DN136031_c0_g1	XP_022819215.1(ferritin, lower subunit isoform X3 [Spodoptera litura])	red	-0.447	0.12	0.784
TRINITY_DN13610_c0_g2		green	-0.311	0.388	0.291
TRINITY_DN13615_c0_g1	XP_028171890.1(calcium-binding protein P-like [Ostrinia furnacalis])	black	0.502	-0.196	-0.33
TRINITY_DN136172_c0_g1		turquoise	-0.48	0.131	0.285
TRINITY_DN13617_c0_g1	RVE45028.1(hypothetical protein evm_010346 [Chilo suppressalis])	turquoise	0.137	-0.715	0.12
TRINITY_DN13626_c0_g1		turquoise	-0.12	-0.469	0.0056
TRINITY_DN136281_c0_g1		turquoise	-0.351	-0.351	0
TRINITY_DN13629_c0_g1	XP_028157002.1(uncharacterized protein LOC114350409 [Ostrinia furnacalis])	brown	0.382	-0.0546	-0.106
TRINITY_DN136358_c0_g1	XP_028169144.1(acidic juvenile hormone-suppressible protein 1-like [Ostrinia furnacalis])	brown	-0.382	0.666	0.677
TRINITY_DN136392_c0_g1		brown	-0.071	0.431	-0.112
TRINITY_DN1363_c0_g1	XP_028171138.1(methyltransferase-like protein isoform X2 [Ostrinia furnacalis])	blue	0.796	-0.251	-0.425
TRINITY_DN136419_c0_g1		yellow	-0.613	0.0438	0.612
TRINITY_DN13642_c0_g1	XP_026740375.1(protein fem-1 homolog B isoform X2 [Trichoplusia ni])	yellow	-0.164	-0.469	0.437
TRINITY_DN13644_c0_g1	XP_028158785.1(uncharacterized protein LOC114351683 isoform X7 [Ostrinia furnacalis])	green	-0.535	0.469	0.756
TRINITY_DN136474_c0_g1		turquoise	0.0982	-0.6	-0.297
TRINITY_DN13648_c0_g1	XP_028165435.1(neurexin-4 [Ostrinia furnacalis])	red	-0.295	0.0982	0.666
TRINITY_DN136528_c0_g1	XP_028168560.1(esterase FE4-like [Ostrinia furnacalis])	turquoise	0.295	-0.84	-0.241
TRINITY_DN136549_c0_g1	XP_028175144.1(gastrula zinc finger protein XlCGF17.1-like [Ostrinia furnacalis])	brown	-0.229	0.644	0.196
TRINITY_DN136584_c0_g1		yellow	-0.391	0.248	0.559
TRINITY_DN13659_c0_g1	XP_028173041.1(G-protein coupled receptor moody-like isoform X1 [Ostrinia furnacalis])	turquoise	-0.447	-0.273	0.364
TRINITY_DN136629_c0_g1		yellow	-0.447	0.0764	0.257
TRINITY_DN136659_c0_g1	YP_009142268.1(cytochrome c oxidase subunit I, partial [Loxostege sticticalis])	grey	-0.491	0.295	-0.14
TRINITY_DN13667_c0_g1		grey	0.355	-0.104	-0.669
TRINITY_DN1366_c0_g1	XP_026754138.1(V-type proton ATPase subunit B [Galleria mellonella])	turquoise	-0.109	-0.284	0.33
TRINITY_DN13670_c0_g1		brown	0.426	0.251	-0.246
TRINITY_DN13670_c1_g1		turquoise	0.175	-0.524	-0.168
TRINITY_DN136755_c0_g1		brown	-0.207	0.36	0.263
TRINITY_DN1367_c0_g1	AFM77766.1(putative chymotrypsin 7 [Ostrinia nubilalis])	turquoise	0.0491	-0.519	-0.3
TRINITY_DN13686_c0_g1	XP_028170326.1(transmembrane protease serine 9-like [Ostrinia furnacalis])	brown	-0.0982	0.251	0.319
TRINITY_DN13708_c0_g1	CAB3241008.1(unnamed protein product [Arctia plantaginis])	green	-0.0546	0.207	0.42
TRINITY_DN13709_c0_g1	XP_026320778.1(LOW QUALITY PROTEIN: uncharacterized protein LOC113230887 [Hyposmocoma kahamanoa])	yellow	-0.796	0.12	0.509
TRINITY_DN13713_c0_g1	XP_028163880.1(proton-coupled amino acid transporter-like protein pathetic [Ostrinia furnacalis])	brown	0.393	0.218	-0.476
TRINITY_DN13713_c0_g2	XP_028163879.1(proton-coupled amino acid transporter-like protein pathetic [Ostrinia furnacalis])	turquoise	-0.109	-0.415	0.196
TRINITY_DN137176_c0_g1		turquoise	-0.12	-0.6	0.369
TRINITY_DN13718_c0_g1	AIR96000.1(immulectin-4 [Ostrinia furnacalis])	turquoise	0.175	-0.175	-0.644
TRINITY_DN13723_c0_g1	ADK90114.1(apyrase [Helicoverpa zea])	yellow	-0.229	-0.273	0.353
TRINITY_DN137253_c0_g1	XP_028158558.1(dynein regulatory complex subunit 3 [Ostrinia furnacalis])	blue	0.273	0.316	-0.123
TRINITY_DN13725_c0_g1	XP_028166964.1(uncharacterized protein LOC114357525 [Ostrinia furnacalis])	blue	0.316	0.142	-0.056
TRINITY_DN13727_c0_g1	XP_026738041.1(uncharacterized protein LOC113501176 [Trichoplusia ni])	blue	0.328	0.0655	-0.118
TRINITY_DN1372_c0_g1	XP_028158257.1(protamine-like [Ostrinia furnacalis])	blue	0.24	0.196	-0.0504
TRINITY_DN137387_c0_g1		brown	-0.366	0.442	0.398
TRINITY_DN13738_c0_g2		brown	0.606	-0.158	-0.84
TRINITY_DN137426_c0_g1		brown	0.164	0.338	-0.313
TRINITY_DN137426_c0_g2		brown	-0.0109	0.6	-0.179
TRINITY_DN137444_c0_g1		turquoise	0.207	-0.666	-0.297
TRINITY_DN13746_c0_g1	XP_021180801.1(CLIP-associating protein isoform X1 [Helicoverpa armigera])	red	-0.0764	-0.12	0.599
TRINITY_DN13752_c0_g1		blue	0.403	0.065	-0.143
TRINITY_DN13753_c0_g1		green	-0.113	0.409	-0.182
TRINITY_DN13759_c0_g1		turquoise	-0.0655	-0.546	0.162
TRINITY_DN1375_c0_g1	XP_030032536.1(glutaminase liver isoform, mitochondrial isoform X6 [Manduca sexta])	turquoise	-0.0655	0.109	-0.51
TRINITY_DN13765_c0_g1	XP_028168139.1(facilitated trehalose transporter Tret1-2 homolog isoform X1 [Ostrinia furnacalis])	brown	-0.0546	0.469	0.465
TRINITY_DN1376_c0_g1	XP_028166270.1(phosphatidylinositol 4-kinase type 2-beta [Ostrinia furnacalis])	yellow	-0.355	-0.246	0.577
TRINITY_DN137727_c0_g1		turquoise	-0.109	-0.589	0.0504
TRINITY_DN137792_c0_g1		turquoise	0.0273	-0.519	-0.154
TRINITY_DN1377_c1_g2		brown	0.564	-0.173	-0.466
TRINITY_DN137897_c0_g1		blue	0.349	0.131	-0.297
TRINITY_DN1378_c0_g1	XP_028172064.1(transmembrane protein 136-like isoform X3 [Ostrinia furnacalis])	blue	0.404	0.0546	-0.213
TRINITY_DN13797_c0_g1	XP_028161269.1(sialin [Ostrinia furnacalis])	turquoise	-0.185	-0.316	0.0448
TRINITY_DN13799_c0_g1	XP_031630331.1(uncharacterized protein LOC116345248 [Contarinia nasturtii])	blue	0.338	0.164	-0.252
TRINITY_DN1379_c0_g1	XP_021191627.1(protein tramtrack, beta isoform-like isoform X45 [Helicoverpa armigera])	brown	-0.0436	0.524	-0.0448
TRINITY_DN138032_c0_g1		grey	-0.509	0.746	0.528
TRINITY_DN138058_c0_g1		brown	-0.0218	0.371	0.112
TRINITY_DN138097_c0_g1		turquoise	-0.251	-0.338	0.224
TRINITY_DN13811_c0_g1		turquoise	-0.137	-0.268	-0.073
TRINITY_DN138167_c0_g1		brown	0.153	0.11	0.309
TRINITY_DN13820_c0_g1	XP_028178320.1(nucleoporin AMO1-like isoform X2 [Ostrinia furnacalis])	green	0.0327	0.338	0.112
TRINITY_DN138220_c0_g1		turquoise	0.186	-0.491	-0.347
TRINITY_DN1383_c0_g1	XP_028160772.1(uncharacterized protein LOC114353133 isoform X1 [Ostrinia furnacalis])	turquoise	-0.0436	-0.436	-0.302
TRINITY_DN13847_c0_g1	XP_028160310.1(uncharacterized protein LOC114352784 [Ostrinia furnacalis])	turquoise	0.12	-0.622	-0.0168
TRINITY_DN13853_c0_g1		red	-0.485	0.11	0.791
TRINITY_DN138555_c1_g1	KPI99643.1(hypothetical protein RR46_02557 [Papilio xuthus])	grey	0.0655	0.0218	-0.229
TRINITY_DN13856_c0_g1	XP_028160304.1(angiotensin-converting enzyme-like [Ostrinia furnacalis])	turquoise	-0.404	-0.273	0.476
TRINITY_DN1385_c0_g1	RVE45994.1(hypothetical protein evm_009336 [Chilo suppressalis])	turquoise	0.251	-0.796	-0.118
TRINITY_DN1385_c0_g2		turquoise	0.306	-0.567	-0.537
TRINITY_DN13861_c1_g1	XP_028168194.1(myb/SANT-like DNA-binding domain-containing protein 3 isoform X1 [Ostrinia furnacalis])	blue	0.284	0.24	-0.0336
TRINITY_DN13865_c0_g1	XP_028160748.1(uncharacterized protein LOC114353110 [Ostrinia furnacalis])	blue	0.382	0.0764	-0.0728
TRINITY_DN13866_c0_g1	XP_028177372.1(synembryn-A [Ostrinia furnacalis])	yellow	-0.284	-0.327	0.481
TRINITY_DN138710_c0_g1		turquoise	-0.351	-0.351	0
TRINITY_DN13871_c0_g2	XP_028175859.1(GDP-fucose transporter 1 [Ostrinia furnacalis])	yellow	-0.502	-0.109	0.632
TRINITY_DN13873_c0_g1		green	-0.278	0.433	0.393
TRINITY_DN138769_c0_g1	ABO27098.2(storage protein 2 [Omphisa fuscidentalis])	green	-0.424	0.655	0.361
TRINITY_DN13876_c0_g1		brown	-0.284	0.458	0.185
TRINITY_DN13883_c0_g1		brown	0.0546	0.491	0.134
TRINITY_DN13883_c0_g2		brown	0.393	0.131	-0.0896
TRINITY_DN138855_c0_g1		blue	0.535	0.0109	-0.487
TRINITY_DN13886_c0_g1		blue	0.644	0.0764	-0.313
TRINITY_DN13887_c0_g1	XP_028175329.1(transmembrane protein 184B isoform X3 [Ostrinia furnacalis])	turquoise	0	-0.655	0.185
TRINITY_DN13888_c0_g1	XP_028157824.1(probable cytochrome P450 9f2 [Ostrinia furnacalis])	red	-0.033	-0.033	0.548
TRINITY_DN13895_c0_g1	XP_028161756.1(solute carrier family 41 member 1-like [Ostrinia furnacalis])	yellow	0	-0.611	0.285
TRINITY_DN138978_c0_g1	XP_028171135.1(cytochrome P450 CYP12A2-like isoform X1 [Ostrinia furnacalis])	blue	0.811	-0.389	-0.644
TRINITY_DN13899_c0_g1		turquoise	-0.0218	-0.676	0.213
TRINITY_DN139002_c0_g1	XP_028165201.1(uncharacterized protein LOC114356308 [Ostrinia furnacalis])	blue	0.486	-0.453	0.0224
TRINITY_DN139016_c0_g1		turquoise	-0.351	-0.351	0
TRINITY_DN13903_c0_g1	XP_021191627.1(protein tramtrack, beta isoform-like isoform X45 [Helicoverpa armigera])	blue	0.185	0.447	-0.442
TRINITY_DN139059_c0_g1		blue	0.382	0.12	-0.0448
TRINITY_DN1390_c0_g1		brown	-0.196	0.72	0.0504
TRINITY_DN13911_c0_g1	XP_028160518.1(venom serine protease Bi-VSP-like [Ostrinia furnacalis])	black	0.458	-0.284	0
TRINITY_DN139128_c0_g1		turquoise	-0.351	-0.351	0
TRINITY_DN13918_c0_g1		brown	0.306	0.197	-0.311
TRINITY_DN139198_c0_g1		black	0.48	-0.306	-0.174
TRINITY_DN13919_c0_g1		turquoise	-0.372	0.349	-0.142
TRINITY_DN1391_c0_g1		black	0.622	-0.469	-0.655
TRINITY_DN1391_c1_g1	XP_028170888.1(uncharacterized protein LOC114360382 [Ostrinia furnacalis])	blue	0.469	0.0327	-0.285
TRINITY_DN1391_c1_g2	XP_021180968.1(uncharacterized protein F54F2.9 [Helicoverpa armigera])	turquoise	-0.687	0.0546	0.543
TRINITY_DN13920_c0_g1		blue	0.541	-0.361	0.0376
TRINITY_DN139212_c0_g1	XP_028156572.1(uncharacterized protein LOC114350112 [Ostrinia furnacalis])	turquoise	0.251	-0.491	-0.375
TRINITY_DN13929_c0_g1		turquoise	0.229	-0.731	-0.257
TRINITY_DN1392_c0_g1	XP_026321087.1(potassium/sodium hyperpolarization-activated cyclic nucleotide-gated channel 3 isoform X3 [Hyposmocoma kahamanoa])	yellow	-0.36	-0.36	0.398
TRINITY_DN13933_c0_g1		green	-0.0982	0.295	0.554
TRINITY_DN13936_c0_g1	XP_028158808.1(LOW QUALITY PROTEIN: uncharacterized protein LOC114351705 [Ostrinia furnacalis])	blue	0.42	0.0491	-0.275
TRINITY_DN1393_c0_g1	XP_028166387.1(uncharacterized protein LOC114357114 isoform X1 [Ostrinia furnacalis])	yellow	-0.268	-0.246	-0.0168
TRINITY_DN13940_c0_g1	XP_028177106.1(uncharacterized protein LOC114364947 [Ostrinia furnacalis])	turquoise	-0.104	-0.39	-0.24
TRINITY_DN13941_c0_g1	XP_028178511.1(tryptophan 2,3-dioxygenase [Ostrinia furnacalis])	green	-0.349	0.262	0.767
TRINITY_DN139450_c0_g1		turquoise	-0.351	-0.351	0
TRINITY_DN13953_c0_g2	XP_028175078.1(sodium- and chloride-dependent neutral and basic amino acid transporter B(0+)-like [Ostrinia furnacalis])	blue	0.306	0.175	-0.0448
TRINITY_DN13954_c0_g1		brown	-0.0436	0.436	0.112
TRINITY_DN13958_c0_g1	XP_028160356.1(uncharacterized protein LOC114352813 [Ostrinia furnacalis])	turquoise	-0.0601	-0.388	-0.0112
TRINITY_DN139628_c0_g1		blue	0.655	-0.349	0.0224
TRINITY_DN13966_c0_g1	XP_028173781.1(fasciculation and elongation protein zeta-2 [Ostrinia furnacalis])	red	-0.36	0.12	0.677
TRINITY_DN13967_c0_g1		turquoise	-0.0982	-0.142	-0.47
TRINITY_DN1396_c0_g1	XP_028160179.1(monocarboxylate transporter 14-like [Ostrinia furnacalis])	turquoise	-0.273	-0.36	0.325
TRINITY_DN13972_c0_g1	XP_028173184.1(myelin expression factor 2-like [Ostrinia furnacalis])	brown	-0.0436	0.611	0.0056
TRINITY_DN13977_c1_g1	XP_028160356.1(uncharacterized protein LOC114352813 [Ostrinia furnacalis])	turquoise	-0.196	-0.0655	0.112
TRINITY_DN139798_c0_g1		brown	0.109	0.458	-0.19
TRINITY_DN13982_c0_g1	XP_028176126.1(UDP-galactose transporter senju [Ostrinia furnacalis])	turquoise	-0.126	-0.344	0.168
TRINITY_DN13983_c0_g1	XP_026493979.1(tyrosine-protein kinase hopscotch [Vanessa tameamea])	red	-0.502	0.24	0.728
TRINITY_DN13986_c0_g1	XP_028158855.1(alkaline ceramidase [Ostrinia furnacalis])	blue	0.622	-0.338	-0.213
TRINITY_DN139873_c0_g1		green	-0.225	0.203	0.402
TRINITY_DN13993_c0_g1		blue	0.44	-0.132	-0.0932
TRINITY_DN13994_c0_g1		brown	-0.0655	0.328	0.132
TRINITY_DN13997_c0_g1	XP_028173833.1(28 kDa heat- and acid-stable phosphoprotein [Ostrinia furnacalis])	yellow	-0.24	-0.284	0.582
TRINITY_DN1399_c0_g1	XP_028166233.1(uncharacterized protein LOC114357018 [Ostrinia furnacalis])	blue	0.229	0.229	-0.0504
TRINITY_DN13_c0_g1	ACO25163.1(midgut protein Lsti201 [Loxostege sticticalis])	turquoise	-0.131	-0.525	-0.236
TRINITY_DN140005_c0_g1		blue	0.311	0.333	-0.0196
TRINITY_DN140016_c0_g1	XP_028173849.1(uncharacterized protein LOC114362592 [Ostrinia furnacalis])	yellow	-0.53	0.0601	0.409
TRINITY_DN14001_c0_g1	XP_028167682.1(uncharacterized protein LOC114358024 isoform X1 [Ostrinia furnacalis])	blue	0.415	0.284	-0.448
TRINITY_DN14005_c0_g1		turquoise	-0.229	-0.404	0.174
TRINITY_DN14008_c0_g1	XP_028174158.1(uncharacterized protein RAB5IF homolog [Ostrinia furnacalis])	red	-0.415	-0.0437	0.695
TRINITY_DN1400_c0_g1	XP_028173016.1(pyridoxal-dependent decarboxylase domain-containing protein 1 [Ostrinia furnacalis])	yellow	-0.764	0.284	0.588
TRINITY_DN140134_c0_g1		turquoise	-0.434	-0.0507	0.33
TRINITY_DN14015_c0_g1	XP_028169263.1(uncharacterized protein LOC114359179 [Ostrinia furnacalis])	yellow	-0.218	-0.306	0.632
TRINITY_DN14019_c0_g1	RVE45571.1(hypothetical protein evm_009768 [Chilo suppressalis])	turquoise	0.504	-0.81	-0.624
TRINITY_DN1401_c0_g1	XP_028176135.1(uncharacterized protein LOC114364248 [Ostrinia furnacalis])	brown	0.0546	0.447	-0.151
TRINITY_DN1402_c1_g2	XP_026324449.1(uncharacterized protein LOC113233539 [Hyposmocoma kahamanoa])	brown	-0.011	0.495	-0.104
TRINITY_DN140368_c0_g1		brown	-0.207	0.666	0.442
TRINITY_DN140389_c0_g1	XP_028170206.1(ommochrome-binding protein-like [Ostrinia furnacalis])	blue	0.447	0.0546	-0.28
TRINITY_DN1403_c0_g1	XP_028166233.1(uncharacterized protein LOC114357018 [Ostrinia furnacalis])	blue	0.338	0.207	-0.174
TRINITY_DN1403_c0_g2	XP_028166233.1(uncharacterized protein LOC114357018 [Ostrinia furnacalis])	blue	0.548	-0.153	-0.281
TRINITY_DN14041_c0_g1	XP_028175833.1(uncharacterized protein LOC114364050 [Ostrinia furnacalis])	brown	0.0764	0.556	-0.101
TRINITY_DN140421_c0_g1		turquoise	-0.0328	-0.448	-0.146
TRINITY_DN140422_c0_g1		turquoise	-0.196	-0.327	-0.134
TRINITY_DN140442_c0_g1	XP_028160412.1(protein artichoke-like [Ostrinia furnacalis])	turquoise	-0.197	-0.416	0.298
TRINITY_DN140446_c0_g1		turquoise	-0.0546	-0.578	-0.056
TRINITY_DN1404_c0_g1	XP_028174472.1(uncharacterized protein LOC114363065 [Ostrinia furnacalis])	blue	0.426	0.12	-0.112
TRINITY_DN14062_c0_g1		turquoise	-0.109	-0.24	0.274
TRINITY_DN14068_c0_g1		brown	0.458	0.24	-0.465
TRINITY_DN140696_c0_g1		pink	-0.138	-0.0936	0.0113
TRINITY_DN1406_c0_g1	XP_026501741.1(uncharacterized protein LOC113404889 isoform X2 [Vanessa tameamea])	green	-0.382	0.447	0.711
TRINITY_DN1406_c0_g2	XP_028179374.1(uncharacterized protein LOC114366644 [Ostrinia furnacalis])	green	-0.436	0.655	0.571
TRINITY_DN1407_c0_g1	PCG71776.1(hypothetical protein B5V51_1526 [Heliothis virescens])	brown	-0.371	0.633	0.588
TRINITY_DN14082_c0_g1		turquoise	0.131	-0.698	0.0224
TRINITY_DN1408_c0_g1	XP_028158633.1(protein diaphanous [Ostrinia furnacalis])	yellow	-0.546	0.0218	0.879
TRINITY_DN140924_c0_g1		blue	0.511	0.0222	-0.65
TRINITY_DN140934_c0_g1	XP_028175124.1(uncharacterized protein LOC114363566 [Ostrinia furnacalis])	blue	0.404	0.0982	-0.201
TRINITY_DN140940_c0_g1	XP_028157910.1(integrin alpha-PS5-like [Ostrinia furnacalis])	turquoise	-0.0575	-0.518	-0.124
TRINITY_DN14094_c0_g1		red	-0.556	0.0982	0.901
TRINITY_DN140_c0_g1	XP_028172229.1(calcyphosin-like protein [Ostrinia furnacalis])	brown	0.426	0.251	-0.0952
TRINITY_DN140_c1_g1	XP_028166483.1(modular serine protease-like isoform X1 [Ostrinia furnacalis])	yellow	0.0764	-0.688	0.249
TRINITY_DN140_c3_g1		blue	0.676	-0.24	-0.42
TRINITY_DN140_c6_g2		black	0.24	-0.109	-0.168
TRINITY_DN140_c8_g1		magenta	0.447	0.0109	-0.257
TRINITY_DN141042_c0_g1		yellow	-0.0982	-0.36	0.353
TRINITY_DN14106_c0_g1		brown	0.262	0.218	-0.356
TRINITY_DN14107_c0_g1	XP_028155969.1(bifunctional methylenetetrahydrofolate dehydrogenase/cyclohydrolase, mitochondrial isoform X1 [Ostrinia furnacalis])	turquoise	0.12	-0.796	0.0224
TRINITY_DN14109_c0_g1		turquoise	-0.167	-0.389	0.114
TRINITY_DN1410_c0_g1		blue	0.567	-0.131	-0.61
TRINITY_DN14111_c0_g1		brown	-0.137	0.803	-0.014
TRINITY_DN14112_c0_g1	XP_028157763.1(uncharacterized protein LOC114350956 [Ostrinia furnacalis])	grey	0.12	0.0764	-0.599
TRINITY_DN14113_c0_g1	XP_028172397.1(equilibrative nucleoside transporter 1 [Ostrinia furnacalis])	turquoise	0.175	-0.611	-0.123
TRINITY_DN141202_c0_g1	XP_028176628.1(exosome complex component RRP40 [Ostrinia furnacalis])	brown	-0.0218	0.676	-0.056
TRINITY_DN14122_c0_g1	XP_028172521.1(zinc transporter ZIP11 [Ostrinia furnacalis])	yellow	-0.175	-0.48	0.403
TRINITY_DN1412_c0_g1	XP_028171522.1(uncharacterized protein LOC114360875 [Ostrinia furnacalis])	blue	0.393	0.131	-0.14
TRINITY_DN14130_c0_g2	XP_028165824.1(monocarboxylate transporter 10 isoform X2 [Ostrinia furnacalis])	red	-0.0546	-0.0982	0.638
TRINITY_DN14134_c0_g2	XP_022837450.1(anoctamin-8-like isoform X2 [Spodoptera litura])	turquoise	-0.306	-0.436	0.459
TRINITY_DN141352_c0_g1	XP_028156861.1(carboxy-terminal domain RNA polymerase II polypeptide A small phosphatase 1 isoform X1 [Ostrinia furnacalis])	yellow	-0.169	-0.388	0.459
TRINITY_DN14144_c0_g1		green	-0.164	0.273	0.616
TRINITY_DN14145_c0_g1		turquoise	-0.0338	-0.552	0.0376
TRINITY_DN14145_c0_g2		yellow	-0.24	-0.546	0.381
TRINITY_DN14146_c0_g1		turquoise	0.0436	-0.611	0.0224
TRINITY_DN1414_c0_g1	XP_028164838.1(hemicentin-1-like [Ostrinia furnacalis])	brown	0.0546	0.535	0.28
TRINITY_DN14150_c0_g1	XP_028170970.1(zinc finger protein 62-like [Ostrinia furnacalis])	brown	0.262	0.262	-0.241
TRINITY_DN1415_c0_g1	XP_028176812.1(ATP-dependent RNA helicase DHX33 [Ostrinia furnacalis])	red	-0.36	0.0328	0.725
TRINITY_DN14163_c0_g1		yellow	-0.775	0.229	0.638
TRINITY_DN1416_c0_g1	XP_028156584.1(uncharacterized protein LOC114350129 [Ostrinia furnacalis])	turquoise	0.0436	-0.393	-0.341
TRINITY_DN14178_c0_g1	XP_022117957.1(uncharacterized protein LOC110995208 [Pieris rapae])	blue	0.447	-0.0327	-0.151
TRINITY_DN14179_c0_g2		turquoise	-0.306	-0.262	-0.0952
TRINITY_DN14185_c0_g1	XP_028168497.1(uncharacterized protein LOC114358675 [Ostrinia furnacalis])	blue	0.556	-0.0109	-0.123
TRINITY_DN141_c0_g1	RVE44977.1(hypothetical protein evm_010402 [Chilo suppressalis])	red	-0.709	0.207	0.8
TRINITY_DN14205_c0_g1	XP_028160177.1(uncharacterized protein LOC114352700 [Ostrinia furnacalis])	grey	-0.436	0.393	0.185
TRINITY_DN14205_c1_g1	XP_028159765.1(uncharacterized protein LOC114352373 [Ostrinia furnacalis])	turquoise	-0.109	-0.676	0.246
TRINITY_DN14206_c0_g1	XP_022124112.1(uncharacterized protein LOC110999393 [Pieris rapae])	turquoise	0.153	-0.72	-0.0672
TRINITY_DN14207_c0_g1		turquoise	0.251	-0.491	-0.274
TRINITY_DN14216_c0_g1	XP_026326495.1(uncharacterized protein LOC113235123 isoform X5 [Hyposmocoma kahamanoa])	turquoise	0.561	-0.826	-0.678
TRINITY_DN14217_c0_g1	XP_028166338.1(putative serine protease K12H4.7 [Ostrinia furnacalis])	turquoise	-0.349	-0.218	0.028
TRINITY_DN142198_c0_g1	XP_028169985.1(enolase-like [Ostrinia furnacalis])	blue	0.316	0.185	-0.196
TRINITY_DN14220_c0_g1	XP_028164715.1(U3 small nucleolar ribonucleoprotein protein IMP4 [Ostrinia furnacalis])	brown	0.0546	0.491	0.0056
TRINITY_DN14222_c0_g1		brown	-0.41	0.377	0.317
TRINITY_DN14229_c0_g1	XP_028158916.1(uncharacterized protein LOC114351791 [Ostrinia furnacalis])	blue	0.382	0.12	-0.123
TRINITY_DN14231_c0_g1		blue	0.644	-0.0546	-0.431
TRINITY_DN14235_c0_g1	PCG73560.1(hypothetical protein B5V51_14698 [Heliothis virescens])	turquoise	-0.0436	-0.48	-0.106
TRINITY_DN14239_c0_g1	XP_028160291.1(uncharacterized protein LOC114352770 [Ostrinia furnacalis])	magenta	0.491	-0.426	-0.0448
TRINITY_DN1423_c0_g1	RVE52028.1(hypothetical protein evm_003306 [Chilo suppressalis])	red	-0.436	0.131	0.828
TRINITY_DN1423_c0_g2		red	-0.589	0.284	0.8
TRINITY_DN142408_c0_g1	XP_013196101.1(PREDICTED: protein sprouty [Amyelois transitella])	turquoise	-0.436	-0.306	0.213
TRINITY_DN14241_c0_g1		yellow	-0.262	0.109	0.098
TRINITY_DN14242_c0_g1		blue	0.807	-0.153	-0.532
TRINITY_DN142485_c0_g1	XP_028174758.1(uncharacterized protein CG16817-like [Ostrinia furnacalis])	yellow	-0.382	-0.164	0.571
TRINITY_DN14259_c0_g1	XP_028168557.1(DNA replication complex GINS protein SLD5 [Ostrinia furnacalis])	brown	0.12	0.251	0.174
TRINITY_DN14261_c2_g1	BAM20664.1(unknown protein, partial [Papilio polytes])	green	0.0109	0.273	0.0784
TRINITY_DN14262_c0_g1	AJN91173.1(cytochrome P450 monooxygenase CYP9G18 [Cnaphalocrocis medinalis])	blue	0.611	-0.131	-0.711
TRINITY_DN14262_c1_g1	AJN91173.1(cytochrome P450 monooxygenase CYP9G18 [Cnaphalocrocis medinalis])	blue	0.644	0.0764	-0.392
TRINITY_DN14272_c0_g1	XP_028162097.1(homogentisate 1,2-dioxygenase [Ostrinia furnacalis])	blue	0.469	0.0764	-0.134
TRINITY_DN1428_c0_g1	XP_028174944.1(geranylgeranyl transferase type-1 subunit beta [Ostrinia furnacalis])	yellow	-0.257	-0.344	0.465
TRINITY_DN14298_c0_g1	XP_028160855.1(kinesin heavy chain [Ostrinia furnacalis])	yellow	-0.556	-0.0327	0.823
TRINITY_DN14298_c0_g3	XP_028160855.1(kinesin heavy chain [Ostrinia furnacalis])	yellow	-0.48	-0.262	0.493
TRINITY_DN1429_c0_g1	GBP87925.1(hypothetical protein EVAR_100220_1 [Eumeta japonica])	turquoise	0.262	-0.611	-0.151
TRINITY_DN1429_c1_g1	XP_028176113.1(uncharacterized protein LOC114364234 isoform X1 [Ostrinia furnacalis])	black	0.48	-0.262	-0.476
TRINITY_DN14301_c0_g2	XP_028156860.1(apoptosis-inducing factor 1, mitochondrial-like [Ostrinia furnacalis])	turquoise	-0.502	0.109	0.207
TRINITY_DN14302_c0_g1	XP_028178325.1(polycomb protein suz12-B [Ostrinia furnacalis])	yellow	-0.469	-0.0764	0.7
TRINITY_DN14321_c0_g1		brown	0.328	0.284	-0.129
TRINITY_DN14328_c0_g1	XP_028174366.1(larval cuticle protein LCP-30-like [Ostrinia furnacalis])	magenta	0.404	-0.426	-0.358
TRINITY_DN14337_c0_g1		yellow	-0.329	-0.285	0.624
TRINITY_DN14344_c0_g2		turquoise	0.344	-0.625	-0.552
TRINITY_DN14347_c1_g1	XP_028157901.1(uncharacterized protein LOC114351057 isoform X2 [Ostrinia furnacalis])	turquoise	-0.316	-0.273	0.14
TRINITY_DN14354_c0_g1		turquoise	-0.607	0.158	0.345
TRINITY_DN14369_c0_g1		green	0.164	-0.23	0.318
TRINITY_DN14372_c0_g2	XP_028166150.1(12 kDa FK506-binding protein-like [Ostrinia furnacalis])	yellow	-0.251	-0.338	0.414
TRINITY_DN14380_c0_g1		blue	0.48	-0.306	-0.179
TRINITY_DN14382_c0_g1		red	0.262	-0.349	0.336
TRINITY_DN14395_c0_g1		red	-0.753	0.207	0.733
TRINITY_DN14401_c0_g1		black	0.393	-0.218	-0.437
TRINITY_DN14409_c0_g1	XP_028171971.1(endoplasmic reticulum mannosyl-oligosaccharide 1,2-alpha-mannosidase [Ostrinia furnacalis])	yellow	-0.666	0.12	0.588
TRINITY_DN1440_c0_g1	XP_026730869.1(uncharacterized protein LOC113496015 [Trichoplusia ni])	brown	-0.0873	0.218	-0.0504
TRINITY_DN14419_c0_g1	XP_028171706.1(solute carrier family 46 member 3-like [Ostrinia furnacalis])	turquoise	0.109	-0.633	-0.0672
TRINITY_DN14425_c0_g1	XP_028162738.1(negative elongation factor E [Ostrinia furnacalis])	brown	0.131	0.48	-0.028
TRINITY_DN14429_c0_g1	XP_028157085.1(NADH dehydrogenase [ubiquinone] 1 beta subcomplex subunit 11, mitochondrial [Ostrinia furnacalis])	brown	-0.0109	0.338	-0.381
TRINITY_DN1442_c0_g1	XP_026728807.1(uncharacterized protein LOC113494593 [Trichoplusia ni])	grey	0.491	-0.251	-0.308
TRINITY_DN14434_c0_g1	XP_028177754.1(amyloid protein-binding protein 2 isoform X1 [Ostrinia furnacalis])	yellow	-0.567	0.175	0.694
TRINITY_DN14446_c0_g1		brown	0.426	0.207	-0.123
TRINITY_DN1444_c0_g1		pink	-0.0873	-0.131	-0.224
TRINITY_DN1444_c1_g1	XP_028167311.1(spondin-1 isoform X1 [Ostrinia furnacalis])	yellow	-0.436	-0.0436	0.213
TRINITY_DN14455_c0_g1		brown	-0.109	0.633	0.0224
TRINITY_DN14460_c0_g1	XP_028175593.1(scavenger receptor class B member 1-like [Ostrinia furnacalis])	blue	0.481	-0.0218	-0.392
TRINITY_DN14474_c0_g1	XP_028168833.1(uncharacterized protein LOC114358877 [Ostrinia furnacalis])	blue	0.284	0.153	-0.0168
TRINITY_DN144778_c0_g1	XP_028169200.1(enhancer of split mbeta protein-like [Ostrinia furnacalis])	brown	-0.393	0.786	0.493
TRINITY_DN14478_c0_g1		magenta	0.613	-0.569	-0.438
TRINITY_DN14480_c0_g1		yellow	0.0873	-0.349	0.241
TRINITY_DN14482_c0_g1		turquoise	0.278	-0.611	-0.559
TRINITY_DN1448_c0_g1	XP_028171376.1(RNA polymerase II-associated protein 1 [Ostrinia furnacalis])	brown	0.0655	0.24	0.207
TRINITY_DN14498_c0_g1	XP_028167436.1(eukaryotic translation initiation factor 2 subunit 2 [Ostrinia furnacalis])	yellow	-0.556	-0.164	0.61
TRINITY_DN1449_c0_g1	XP_028169283.1(probable peroxisomal membrane protein PEX13 [Ostrinia furnacalis])	yellow	-0.48	-0.131	0.593
TRINITY_DN14503_c0_g1		turquoise	-0.444	-0.0444	0.479
TRINITY_DN14506_c0_g1		green	-0.633	0.589	0.369
TRINITY_DN14507_c0_g1	XP_028176444.1(PTB domain-containing adapter protein ced-6 [Ostrinia furnacalis])	yellow	-0.404	-0.273	0.347
TRINITY_DN14517_c0_g1		turquoise	0.12	-0.316	-0.336
TRINITY_DN145184_c0_g1	XP_028165800.1(testis-specific serine/threonine-protein kinase 2 [Ostrinia furnacalis])	blue	0.24	0.196	0
TRINITY_DN1451_c0_g1	XP_028177021.1(uncharacterized protein LOC114364875 isoform X1 [Ostrinia furnacalis])	brown	0.273	0.273	0.0784
TRINITY_DN14523_c0_g1		brown	0.344	0.322	-0.448
TRINITY_DN14523_c0_g2		brown	0.164	0.622	-0.269
TRINITY_DN14525_c0_g1	XP_028172122.1(LOW QUALITY PROTEIN: shootin-1-like, partial [Ostrinia furnacalis])	turquoise	0.469	-0.709	-0.364
TRINITY_DN14528_c0_g1	XP_028179471.1(protein tramtrack, alpha isoform-like isoform X1 [Ostrinia furnacalis])	blue	0.437	-0.0218	-0.106
TRINITY_DN1455_c0_g1	XP_026326556.1(troponin T isoform X8 [Hyposmocoma kahamanoa])	brown	-0.546	0.589	0.084
TRINITY_DN1455_c0_g2	XP_031763281.1(troponin T, skeletal muscle isoform X2 [Galleria mellonella])	brown	-0.131	0.567	0.297
TRINITY_DN14567_c0_g1	PZC72267.1(hypothetical protein B5X24_HaOG211645 [Helicoverpa armigera])	red	-0.546	0.284	0.728
TRINITY_DN14579_c0_g1		blue	0.742	-0.0436	-0.498
TRINITY_DN14582_c1_g1		turquoise	-0.349	-0.306	0.218
TRINITY_DN14584_c0_g1	XP_028172052.1(ATP-binding cassette sub-family G member 4 [Ostrinia furnacalis])	yellow	-0.12	-0.6	0.291
TRINITY_DN14597_c0_g1	XP_028179409.1(UDP-glucuronosyltransferase 2B1-like isoform X2 [Ostrinia furnacalis])	turquoise	-0.458	-0.284	0.179
TRINITY_DN1459_c0_g1	XP_028169517.1(reticulon-1 isoform X1 [Ostrinia furnacalis])	black	0.502	-0.196	-0.084
TRINITY_DN1459_c1_g1	XP_028169522.1(reticulon-1 isoform X2 [Ostrinia furnacalis])	black	0.469	-0.142	-0.0448
TRINITY_DN14602_c0_g1		grey	0.153	-0.0655	-0.493
TRINITY_DN14610_c0_g1	XP_028174184.1(amyloid beta A4 precursor protein-binding family B member 1-interacting protein [Ostrinia furnacalis])	turquoise	0.185	-0.775	-0.0616
TRINITY_DN14613_c0_g1		turquoise	-0.351	-0.351	0
TRINITY_DN14613_c0_g2		turquoise	-0.168	-0.504	-0.129
TRINITY_DN14626_c0_g1		yellow	-0.732	0.186	0.555
TRINITY_DN146283_c0_g1	XP_028176229.1(cilia- and flagella-associated protein 36 [Ostrinia furnacalis])	blue	0.371	0.109	-0.274
TRINITY_DN14630_c0_g1	PZC72507.1(hypothetical protein B5X24_HaOG211075 [Helicoverpa armigera])	blue	0.55	-0.0881	-0.638
TRINITY_DN1463_c0_g1		turquoise	0	-0.0873	-0.549
TRINITY_DN14644_c1_g1	XP_028163186.1(histone PARylation factor 1 [Ostrinia furnacalis])	blue	0.207	-0.0109	0.0056
TRINITY_DN14655_c0_g1	XP_028179417.1(beta-1,3-glucan-binding protein 1 [Ostrinia furnacalis])	turquoise	0.327	-0.72	-0.252
TRINITY_DN1465_c1_g1		turquoise	-0.262	-0.48	0.252
TRINITY_DN1465_c9_g1		turquoise	-0.295	-0.382	0.14
TRINITY_DN14660_c0_g1		brown	-0.502	0.764	0.476
TRINITY_DN1466_c0_g1	XP_028174118.1(insecticyanin-A-like [Ostrinia furnacalis])	turquoise	-0.327	-0.371	0.0168
TRINITY_DN14670_c0_g1	XP_021184555.1(heat shock protein beta-1 isoform X3 [Helicoverpa armigera])	turquoise	-0.404	-0.273	0.375
TRINITY_DN14689_c0_g1		turquoise	-0.197	-0.0394	0.133
TRINITY_DN1468_c0_g1	XP_028172688.1(ankyrin repeat and LEM domain-containing protein 2 isoform X2 [Ostrinia furnacalis])	blue	0.393	-0.0873	0.0672
TRINITY_DN14692_c0_g1	XP_028163102.1(allergen Tha p 1-like [Ostrinia furnacalis])	turquoise	-0.131	-0.218	-0.0812
TRINITY_DN14695_c0_g1		turquoise	0.29	-0.76	-0.0477
TRINITY_DN14700_c0_g2		brown	-0.153	0.676	0.0056
TRINITY_DN14701_c0_g1	XP_028162174.1(staphylococcal nuclease domain-containing protein 1 [Ostrinia furnacalis])	yellow	-0.524	-0.0436	0.772
TRINITY_DN14705_c0_g2	XP_028171131.1(coiled-coil-helix-coiled-coil-helix domain-containing protein 10, mitochondrial [Ostrinia furnacalis])	turquoise	-0.316	-0.36	0.168
TRINITY_DN14709_c0_g1	ELU18102.1(hypothetical protein CAPTEDRAFT_143611, partial [Capitella teleta])	grey	0.371	-0.415	-0.632
TRINITY_DN1470_c0_g1	XP_028165700.1(oxidation resistance protein 1 isoform X5 [Ostrinia furnacalis])	black	0.72	-0.284	-0.739
TRINITY_DN14736_c0_g1		brown	0.491	-0.164	0.084
TRINITY_DN14737_c0_g1		yellow	-0.693	0.254	0.477
TRINITY_DN14739_c0_g1		blue	0.578	-0.0327	-0.638
TRINITY_DN14749_c0_g1	XP_028178483.1(caskin-2 isoform X3 [Ostrinia furnacalis])	blue	0.12	0.0327	0.381
TRINITY_DN147517_c0_g1	XP_028174201.1(eukaryotic translation initiation factor 4 gamma 3-like isoform X4 [Ostrinia furnacalis])	yellow	-0.436	-0.175	0.716
TRINITY_DN14754_c0_g1	XP_028174597.1(digestive cysteine proteinase 2 [Ostrinia furnacalis])	green	-0.251	0.0982	0.414
TRINITY_DN14761_c0_g1	XP_028174236.1(angiogenic factor with G patch and FHA domains 1 isoform X2 [Ostrinia furnacalis])	brown	0.284	0.109	-0.0896
TRINITY_DN14774_c0_g1	XP_028178944.1(aminopeptidase N-like [Ostrinia furnacalis])	turquoise	-0.229	-0.404	0.269
TRINITY_DN14782_c0_g1		turquoise	0.218	-0.829	-0.123
TRINITY_DN14782_c0_g2	XP_028161319.1(sugar transporter SWEET1 [Ostrinia furnacalis])	turquoise	0.0764	-0.666	0.213
TRINITY_DN14783_c0_g1	XP_028175558.1(peroxidase-like [Ostrinia furnacalis])	brown	0.207	0.164	-0.0056
TRINITY_DN14804_c0_g1	XP_028169843.1(protein limb expression 1 homolog [Ostrinia furnacalis])	red	-0.295	0.0982	0.549
TRINITY_DN14826_c0_g1	XP_028157705.1(uncharacterized protein LOC114350939 [Ostrinia furnacalis])	brown	0.131	0.393	-0.151
TRINITY_DN14834_c0_g1		magenta	0.218	-0.349	-0.291
TRINITY_DN14855_c0_g1	XP_028175039.1(neurochondrin homolog [Ostrinia furnacalis])	yellow	-0.436	-0.131	0.75
TRINITY_DN14856_c0_g1	XP_028178983.1(upstream activation factor subunit spp27 [Ostrinia furnacalis])	red	0.0218	0.0218	0.56
TRINITY_DN1485_c0_g1		black	0.567	-0.349	-0.297
TRINITY_DN1485_c4_g1	XP_028179077.1(uncharacterized protein LOC114366407 [Ostrinia furnacalis])	yellow	-0.322	-0.257	0.549
TRINITY_DN14860_c0_g1		blue	0.426	0.12	-0.397
TRINITY_DN14864_c0_g1		blue	0.252	0.252	0.152
TRINITY_DN14873_c0_g1	RVE52521.1(hypothetical protein evm_002915 [Chilo suppressalis])	yellow	-0.142	-0.447	0.414
TRINITY_DN14874_c0_g1	XP_028167830.1(uncharacterized protein LOC114358148 [Ostrinia furnacalis])	turquoise	0.426	-0.666	-0.616
TRINITY_DN14876_c1_g1		brown	-0.0218	0.546	0.0224
TRINITY_DN1487_c0_g1		turquoise	-0.0218	-0.415	-0.252
TRINITY_DN14881_c0_g1		brown	-0.164	0.491	-0.0056
TRINITY_DN14883_c0_g2		blue	0.458	-0.109	-0.0784
TRINITY_DN148_c0_g1		yellow	-0.48	0.0873	0.19
TRINITY_DN14904_c0_g1	AGV28582.1(attacin [Ostrinia furnacalis])	brown	0.109	-0.0218	-0.369
TRINITY_DN1490_c0_g1	XP_028159286.1(pyruvate kinase-like [Ostrinia furnacalis])	blue	0.327	0.109	-0.056
TRINITY_DN14914_c0_g1		red	-0.578	0.12	0.61
TRINITY_DN1491_c0_g1	XP_028156244.1(GILT-like protein 2 isoform X1 [Ostrinia furnacalis])	green	-0.327	0.371	0.655
TRINITY_DN1492_c0_g1	XP_028167164.1(sarcoplasmic calcium-binding protein isoform X2 [Ostrinia furnacalis])	pink	-0.382	-0.0327	0.218
TRINITY_DN14934_c0_g1	XP_028177525.1(putative tricarboxylate transport protein, mitochondrial isoform X1 [Ostrinia furnacalis])	red	-0.0546	-0.273	0.515
TRINITY_DN14937_c0_g1	XP_028159924.1(multidrug resistance protein homolog 49-like [Ostrinia furnacalis])	turquoise	-0.349	-0.175	0.56
TRINITY_DN1493_c0_g1	XP_028157621.1(uncharacterized protein LOC114350869 [Ostrinia furnacalis])	yellow	-0.316	-0.229	0.677
TRINITY_DN14944_c0_g1	XP_028158158.1(casein kinase I isoform X1 [Ostrinia furnacalis])	turquoise	-0.349	-0.393	0.286
TRINITY_DN14947_c0_g1		grey	-0.12	-0.0764	0.263
TRINITY_DN1494_c0_g2	XP_028178273.1(dihydropyrimidine dehydrogenase [NADP(+)] [Ostrinia furnacalis])	green	-0.109	0.371	0.566
TRINITY_DN14957_c0_g1		blue	0.235	0.344	-0.098
TRINITY_DN1496_c0_g1	XP_028165150.1(protein phosphatase 1 regulatory subunit 7 [Ostrinia furnacalis])	yellow	-0.262	-0.349	0.521
TRINITY_DN1496_c0_g2		yellow	-0.0218	-0.546	0.297
TRINITY_DN14972_c0_g1		turquoise	-0.546	0.0218	0.448
TRINITY_DN14979_c0_g1		green	-0.393	0.567	0.257
TRINITY_DN14987_c0_g1	RVE46231.1(hypothetical protein evm_009121 [Chilo suppressalis])	yellow	-0.508	0.126	0.552
TRINITY_DN1498_c0_g1	XP_028162134.1(ran GTPase-activating protein 1 [Ostrinia furnacalis])	brown	-0.251	0.796	0.19
TRINITY_DN14994_c1_g1		brown	0.0546	0.36	0.0112
TRINITY_DN14999_c0_g1	XP_028167806.1(breast cancer anti-estrogen resistance protein 1 isoform X3 [Ostrinia furnacalis])	turquoise	0.0382	-0.377	-0.196
TRINITY_DN1499_c0_g1	XP_028162290.1(uncharacterized protein LOC114354225, partial [Ostrinia furnacalis])	blue	0.164	0.295	0.0168
TRINITY_DN15000_c0_g1	XP_028160702.1(15-hydroxyprostaglandin dehydrogenase [NAD(+)]-like [Ostrinia furnacalis])	turquoise	0.175	-0.655	-0.201
TRINITY_DN1500_c1_g1		yellow	-0.349	-0.306	0.577
TRINITY_DN15023_c0_g2	RVE43060.1(hypothetical protein evm_012291 [Chilo suppressalis])	black	0.426	-0.36	0.0672
TRINITY_DN15025_c0_g1		red	-0.611	0.175	0.812
TRINITY_DN15030_c0_g1	XP_028167492.1(rho GTPase-activating protein 21-like, partial [Ostrinia furnacalis])	brown	-0.207	0.622	0.543
TRINITY_DN1503_c0_g1		turquoise	0.426	-0.884	-0.185
TRINITY_DN1503_c3_g1		turquoise	0.426	-0.884	-0.285
TRINITY_DN15046_c0_g1	XP_028169998.1(epidermal retinol dehydrogenase 2-like isoform X1 [Ostrinia furnacalis])	turquoise	-0.513	-0.12	0.101
TRINITY_DN15048_c0_g1	CAB3260855.1(unnamed protein product [Arctia plantaginis])	green	0.0764	0.164	0.33
TRINITY_DN1506_c0_g1		blue	0.546	0.0218	0.0392
TRINITY_DN1507_c0_g1	XP_028177695.1(27 kDa hemolymph protein-like, partial [Ostrinia furnacalis])	yellow	-0.0218	-0.327	0.493
TRINITY_DN1508_c0_g1		blue	0.546	-0.196	-0.285
TRINITY_DN15092_c0_g1		blue	0.458	-0.0655	-0.319
TRINITY_DN15097_c0_g1	XP_028170706.1(zinc finger protein 300-like [Ostrinia furnacalis])	green	-0.0437	0.415	0.199
TRINITY_DN15099_c0_g1		black	0.273	-0.12	-0.106
TRINITY_DN15109_c0_g1	XP_028161683.1(glucose dehydrogenase [FAD, quinone]-like [Ostrinia furnacalis])	turquoise	-0.196	-0.415	0.0448
TRINITY_DN1510_c1_g1	XP_028167646.1(lipase member I-like [Ostrinia furnacalis])	turquoise	-0.135	-0.529	-0.183
TRINITY_DN1510_c1_g2	XP_028167646.1(lipase member I-like [Ostrinia furnacalis])	turquoise	-0.0333	-0.389	-0.331
TRINITY_DN15136_c0_g1	XP_028162237.1(alpha-aminoadipic semialdehyde synthase, mitochondrial isoform X3 [Ostrinia furnacalis])	turquoise	-0.153	-0.327	-0.0336
TRINITY_DN1513_c0_g1	XP_028171051.1(uncharacterized protein LOC114360524 [Ostrinia furnacalis])	blue	0.655	0	-0.224
TRINITY_DN15142_c0_g1		blue	0.622	0.0109	-0.235
TRINITY_DN1514_c0_g1	XP_028164355.1(paramyosin-like isoform X2 [Ostrinia furnacalis])	blue	0.404	0.0546	-0.162
TRINITY_DN15157_c0_g1	XP_028177794.1(UDP-glucuronosyltransferase 2B2-like [Ostrinia furnacalis])	turquoise	0.284	-0.807	-0.229
TRINITY_DN15161_c0_g1		turquoise	-0.153	-0.502	0.207
TRINITY_DN15165_c0_g1		blue	0.218	0.197	-0.0532
TRINITY_DN15175_c0_g1	XP_028157922.1(zinc carboxypeptidase-like [Ostrinia furnacalis])	magenta	0.775	-0.448	-0.745
TRINITY_DN1517_c0_g1		turquoise	-0.484	-0.176	0.37
TRINITY_DN151_c0_g1	XP_028163168.1(V-type proton ATPase subunit e-like [Ostrinia furnacalis])	blue	0.382	0.12	-0.386
TRINITY_DN151_c1_g1	KOB74119.1(Uncharacterized protein OBRU01_02553 [Operophtera brumata])	blue	0.316	0.142	-0.218
TRINITY_DN15202_c0_g1	XP_028176478.1(uncharacterized protein LOC114364499 isoform X2 [Ostrinia furnacalis])	brown	0.469	0.164	-0.0448
TRINITY_DN15203_c0_g1		yellow	-0.404	-0.185	0.123
TRINITY_DN1520_c0_g1	XP_028176524.1(presenilin-1 isoform X1 [Ostrinia furnacalis])	yellow	-0.273	-0.404	0.537
TRINITY_DN15215_c0_g1		yellow	-0.229	-0.185	0.341
TRINITY_DN15216_c0_g1	XP_028168586.1(uncharacterized protein LOC114358747 [Ostrinia furnacalis])	turquoise	-0.0546	-0.229	-0.252
TRINITY_DN15221_c1_g1	KPJ15025.1(hypothetical protein RR48_09052 [Papilio machaon])	brown	0.36	-0.12	-0.19
TRINITY_DN15222_c0_g1	XP_028158465.1(lysosomal alpha-mannosidase-like [Ostrinia furnacalis])	red	-0.426	0.495	0.667
TRINITY_DN15225_c0_g1		blue	0.906	-0.36	-0.621
TRINITY_DN15247_c0_g1	XP_028166184.1(probable G-protein coupled receptor Mth-like 3 isoform X1 [Ostrinia furnacalis])	brown	0.262	0.131	0.123
TRINITY_DN15248_c0_g1	XP_028177317.1(myosin-7B-like isoform X8 [Ostrinia furnacalis])	blue	0.273	0.185	-0.028
TRINITY_DN15251_c0_g1		blue	0.164	0.0764	0.0616
TRINITY_DN1526_c0_g1	RVE44432.1(hypothetical protein evm_010909 [Chilo suppressalis])	brown	-0.142	0.731	0.0672
TRINITY_DN15271_c0_g1	XP_028157851.1(testis-specific serine/threonine-protein kinase 3-like [Ostrinia furnacalis])	blue	0.36	0.0982	-0.134
TRINITY_DN1528_c0_g1	XP_028160888.1(uncharacterized protein LOC114353202 [Ostrinia furnacalis])	turquoise	0.185	-0.644	-0.274
TRINITY_DN15317_c0_g1	RVE47042.1(hypothetical protein evm_008324 [Chilo suppressalis])	turquoise	0.0436	-0.611	0.185
TRINITY_DN15318_c0_g1	XP_028178044.1(hepatoma-derived growth factor-related protein 2-like [Ostrinia furnacalis])	yellow	-0.47	-0.251	0.555
TRINITY_DN1531_c0_g1		blue	0.36	0.273	-0.414
TRINITY_DN15327_c2_g1	XP_028175265.1(protein lethal(2)essential for life-like [Ostrinia furnacalis])	brown	-0.273	0.731	0.213
TRINITY_DN15330_c0_g1	XP_028167398.1(uncharacterized protein LOC114357815 [Ostrinia furnacalis])	blue	0.36	0.0982	-0.151
TRINITY_DN15337_c0_g1		brown	-0.0655	0.502	-0.157
TRINITY_DN15338_c0_g1	XP_028162334.1(methyltransferase-like protein 17, mitochondrial [Ostrinia furnacalis])	brown	0.164	0.382	-0.174
TRINITY_DN1533_c0_g1		red	-0.24	-0.0655	0.543
TRINITY_DN15342_c0_g1		brown	0.458	0.153	-0.257
TRINITY_DN15346_c0_g1	XP_028165094.1(facilitated trehalose transporter Tret1-like [Ostrinia furnacalis])	brown	0.273	0.142	0.302
TRINITY_DN1534_c0_g1	XP_028160373.1(peptidoglycan recognition protein-like [Ostrinia furnacalis])	grey	0.655	-0.436	-0.716
TRINITY_DN1535_c0_g1	GBP23683.1(Transposable element Tc3 transposase [Eumeta japonica])	turquoise	-0.196	-0.458	0.297
TRINITY_DN1536_c0_g1		brown	-0.295	0.404	0.683
TRINITY_DN15370_c0_g1	XP_022817829.1(DNA replication licensing factor Mcm5 [Spodoptera litura])	turquoise	-0.437	-0.175	0.476
TRINITY_DN15376_c0_g1	XP_028174804.1(peptidyl-prolyl cis-trans isomerase isoform X1 [Ostrinia furnacalis])	brown	0.164	0.469	0.084
TRINITY_DN15381_c0_g1	XP_028156165.1(extensin-like isoform X1 [Ostrinia furnacalis])	blue	0.131	0.175	0.151
TRINITY_DN15382_c0_g1	XP_022819555.1(putative aldehyde dehydrogenase family 7 member A1 homolog [Spodoptera litura])	blue	0.0327	0.251	0.129
TRINITY_DN1538_c0_g1		yellow	0.0982	-0.338	0.235
TRINITY_DN1538_c0_g2		grey	-0.558	0.537	0.219
TRINITY_DN15392_c0_g1		green	-0.12	0.273	0.397
TRINITY_DN15395_c0_g1	XP_028162760.1(BTB/POZ domain-containing protein 1-like [Ostrinia furnacalis])	blue	0.556	-0.316	0.0336
TRINITY_DN15397_c0_g1		brown	-0.0601	0.355	-0.0196
TRINITY_DN15398_c0_g1	RVE55152.1(hypothetical protein evm_000050 [Chilo suppressalis])	yellow	-0.48	-0.175	0.761
TRINITY_DN15400_c0_g1	XP_028179559.1(uncharacterized protein LOC114366781 [Ostrinia furnacalis])	green	-0.0109	0.382	0.14
TRINITY_DN15407_c0_g1		green	-0.262	0.175	0.252
TRINITY_DN1540_c0_g1	XP_028157733.1(alaserpin-like isoform X13 [Ostrinia furnacalis])	turquoise	0.153	-0.633	-0.0952
TRINITY_DN15420_c0_g3	XP_032517519.1(elongation factor 1-alpha-like [Danaus plexippus plexippus])	blue	0.0764	0.382	0.157
TRINITY_DN15437_c0_g1		brown	-0.0873	0.524	0.297
TRINITY_DN15437_c0_g2		brown	-0.0982	0.382	0.431
TRINITY_DN1543_c0_g2	XP_028161333.1(regulation of enolase protein 1-like isoform X3 [Ostrinia furnacalis])	yellow	0.382	-0.535	0.0616
TRINITY_DN1543_c1_g1		brown	0.0218	0.327	0.224
TRINITY_DN15447_c0_g1		brown	-0.175	0.721	0.0028
TRINITY_DN1544_c1_g1		blue	0.447	0.185	-0.414
TRINITY_DN15452_c1_g1	XP_028159034.1(uncharacterized protein LOC114351888 [Ostrinia furnacalis])	blue	0.24	0.109	0.028
TRINITY_DN15452_c1_g2	XP_028159034.1(uncharacterized protein LOC114351888 [Ostrinia furnacalis])	blue	0.333	0.0928	-0.101
TRINITY_DN15458_c0_g1	XP_028176589.1(integrin alpha-PS1 isoform X2 [Ostrinia furnacalis])	yellow	-0.306	-0.131	0.666
TRINITY_DN15465_c0_g1	XP_028172862.1(uncharacterized protein LOC114361851 isoform X1 [Ostrinia furnacalis])	brown	0.196	0.284	0.353
TRINITY_DN15473_c0_g1		brown	-0.0764	0.491	0.106
TRINITY_DN1549_c0_g1	XP_013198725.1(PREDICTED: uncharacterized protein LOC106141629 [Amyelois transitella])	green	-0.185	0.382	-0.0112
TRINITY_DN15507_c0_g1	XP_028178250.1(zinc finger protein 43-like [Ostrinia furnacalis])	blue	0.442	-0.0164	-0.207
TRINITY_DN15513_c0_g1	XP_028157606.1(uncharacterized protein LOC114350859 [Ostrinia furnacalis])	turquoise	-0.0109	-0.404	0.319
TRINITY_DN1551_c0_g1	XP_028178932.1(uncharacterized protein C1orf198 homolog [Ostrinia furnacalis])	yellow	-0.436	-0.262	0.599
TRINITY_DN15525_c0_g1		pink	-0.196	-0.109	-0.028
TRINITY_DN15528_c0_g1		brown	0	0.524	0.14
TRINITY_DN1553_c1_g1	XP_028172243.1(uncharacterized protein LOC114361432 isoform X3 [Ostrinia furnacalis])	blue	0.458	-0.0218	-0.19
TRINITY_DN15545_c0_g1	XP_028168598.1(larval cuticle protein LCP-14-like [Ostrinia furnacalis])	turquoise	-0.0764	-0.382	-0.308
TRINITY_DN15546_c0_g3	ADU33184.1(peptidoglycan recognition protein A [Ostrinia nubilalis])	turquoise	0.0492	-0.591	-0.341
TRINITY_DN1556_c0_g1		turquoise	0.0657	-0.504	-0.337
TRINITY_DN15578_c0_g1		brown	0.704	-0.235	-0.325
TRINITY_DN15578_c0_g2		blue	0.666	-0.207	-0.218
TRINITY_DN15578_c0_g3		brown	0.556	-0.0546	-0.213
TRINITY_DN15579_c0_g1	XP_028156820.1(moricin-like [Ostrinia furnacalis])	turquoise	0.197	-0.699	-0.431
TRINITY_DN15595_c0_g1		brown	0.349	0.262	-0.218
TRINITY_DN1559_c0_g1		blue	0.497	-0.00546	-0.263
TRINITY_DN155_c0_g1		blue	0.458	0.0218	-0.179
TRINITY_DN15600_c0_g1		blue	0.437	0.0874	-0.331
TRINITY_DN15607_c0_g1	XP_028160414.1(protein artichoke-like [Ostrinia furnacalis])	turquoise	0.109	-0.72	0.101
TRINITY_DN1561_c0_g1		turquoise	0.0655	-0.633	0.0392
TRINITY_DN15624_c0_g1	XP_028161770.1(LOW QUALITY PROTEIN: V-type proton ATPase subunit S1-like [Ostrinia furnacalis])	yellow	-0.251	-0.513	0.431
TRINITY_DN15624_c0_g2		turquoise	-0.0982	-0.491	0.123
TRINITY_DN15624_c0_g3		turquoise	-0.207	-0.513	0.313
TRINITY_DN15627_c0_g1		blue	0.404	0.0109	-0.481
TRINITY_DN1562_c0_g2	XP_026319186.1(sorting nexin-12 [Hyposmocoma kahamanoa])	yellow	-0.382	-0.295	0.257
TRINITY_DN15631_c0_g1	XP_028170348.1(uncharacterized protein LOC114359998 [Ostrinia furnacalis])	blue	0.262	0.393	-0.235
TRINITY_DN1563_c0_g1	XP_028179268.1(pupal cuticle protein 36-like [Ostrinia furnacalis])	turquoise	-0.0109	-0.578	0.0784
TRINITY_DN1565_c0_g1		yellow	-0.862	0.36	0.688
TRINITY_DN15663_c0_g1	XP_028168282.1(uncharacterized protein LOC114358505 [Ostrinia furnacalis])	blue	0.475	0.0601	-0.454
TRINITY_DN1566_c0_g1	XP_026739465.1(GATOR complex protein WDR24 [Trichoplusia ni])	brown	-0.0873	0.436	0.0448
TRINITY_DN15682_c0_g1	AXY94659.1(seroin transcript 1B [Ostrinia nubilalis])	turquoise	0.142	-0.556	-0.28
TRINITY_DN15685_c0_g1	XP_028159741.1(uncharacterized protein LOC114352354 [Ostrinia furnacalis])	blue	0.84	-0.164	-0.554
TRINITY_DN15686_c0_g1		turquoise	0	-0.436	-0.269
TRINITY_DN1568_c0_g1		turquoise	0.0327	-0.535	-0.319
TRINITY_DN1568_c0_g2		turquoise	0.327	-0.24	-0.515
TRINITY_DN15695_c0_g1		brown	0	0.567	0.174
TRINITY_DN1569_c0_g1	XP_028157265.1(uncharacterized protein LOC114350603 [Ostrinia furnacalis])	yellow	-0.611	0	0.543
TRINITY_DN156_c0_g1	XP_028156664.1(uncharacterized protein LOC114350179 [Ostrinia furnacalis])	blue	0.524	-0.0436	-0.347
TRINITY_DN1570_c0_g1	XP_028173176.1(chromatin assembly factor 1 subunit A-like [Ostrinia furnacalis])	yellow	-0.36	-0.273	0.313
TRINITY_DN15721_c0_g1		turquoise	-0.218	-0.328	-0.154
TRINITY_DN15724_c0_g1	XP_028161322.1(uncharacterized protein LOC114353492 [Ostrinia furnacalis])	black	0.316	-0.251	0.0336
TRINITY_DN15736_c0_g1	XP_028163898.1(uncharacterized protein LOC114355289 isoform X3 [Ostrinia furnacalis])	turquoise	-0.316	-0.404	0.308
TRINITY_DN15751_c0_g1	XP_022823959.1(piggyBac transposable element-derived protein 4-like [Spodoptera litura])	turquoise	-0.426	-0.164	-0.0448
TRINITY_DN15753_c0_g1	XP_028179160.1(uncharacterized protein LOC114366450 [Ostrinia furnacalis])	turquoise	-0.567	-0.218	0.465
TRINITY_DN1575_c0_g1	XP_028169342.1(adenine phosphoribosyltransferase [Ostrinia furnacalis])	turquoise	-0.142	-0.491	0.129
TRINITY_DN15774_c0_g1	XP_028179325.1(uncharacterized protein LOC114366599 [Ostrinia furnacalis])	blue	0.447	-0.0764	-0.291
TRINITY_DN1577_c0_g1	XP_028176032.1(uncharacterized protein LOC114364207 [Ostrinia furnacalis])	turquoise	-0.226	-0.0452	-0.238
TRINITY_DN15787_c0_g1		turquoise	-0.142	-0.578	0.056
TRINITY_DN15789_c0_g1	XP_028157670.1(cell cycle control protein 50A [Ostrinia furnacalis])	turquoise	-0.0436	-0.611	0.263
TRINITY_DN1578_c0_g3	XP_028166340.1(S-adenosylmethionine synthase isoform X1 [Ostrinia furnacalis])	brown	-0.0546	0.644	0.28
TRINITY_DN15799_c0_g1	XP_028161131.1(serine/threonine-protein kinase prp4 [Ostrinia furnacalis])	red	-0.36	0.0327	0.772
TRINITY_DN15803_c0_g1		black	0.644	-0.273	-0.638
TRINITY_DN15812_c0_g1	XP_028179511.1(transferrin [Ostrinia furnacalis])	turquoise	-0.295	-0.426	0.0784
TRINITY_DN1581_c0_g2		brown	-0.196	0.589	0.229
TRINITY_DN15830_c0_g1		brown	0.349	0.131	-0.453
TRINITY_DN1583_c0_g1	XP_028176232.1(DNA repair protein complementing XP-A cells homolog isoform X1 [Ostrinia furnacalis])	brown	-0.153	0.72	-0.0168
TRINITY_DN15842_c0_g1		turquoise	-0.229	-0.36	0.397
TRINITY_DN15845_c0_g1	XP_028162023.1(probable ATP-dependent RNA helicase DDX28 isoform X1 [Ostrinia furnacalis])	blue	0.371	-0.0655	-0.235
TRINITY_DN1584_c0_g1	XP_028168562.1(collagenase-like [Ostrinia furnacalis])	turquoise	-0.525	-0.123	0.492
TRINITY_DN15852_c0_g1	XP_028156299.1(ATP synthase subunit b, mitochondrial-like [Ostrinia furnacalis])	blue	0.371	0.109	-0.0728
TRINITY_DN15853_c0_g1		green	0	0.349	-0.0224
TRINITY_DN1585_c0_g1	XP_028161063.1(aldose reductase-like isoform X1 [Ostrinia furnacalis])	turquoise	-0.322	-0.0164	0.126
TRINITY_DN15860_c0_g1		turquoise	-0.278	-0.41	-0.042
TRINITY_DN15865_c0_g1	XP_028163836.1(venom carboxylesterase-6-like [Ostrinia furnacalis])	turquoise	0.251	-0.796	-0.302
TRINITY_DN15865_c0_g2	AJN91193.1(carboxylesterase [Cnaphalocrocis medinalis])	turquoise	0.306	-0.829	-0.319
TRINITY_DN15868_c0_g1		grey	0.284	0.0655	-0.0616
TRINITY_DN1586_c0_g1	XP_028166255.1(early endosome antigen 1 isoform X1 [Ostrinia furnacalis])	brown	-0.153	0.546	0.325
TRINITY_DN15877_c0_g1	XP_028157812.1(aldehyde dehydrogenase, dimeric NADP-preferring isoform X2 [Ostrinia furnacalis])	yellow	-0.535	-0.142	0.593
TRINITY_DN1587_c0_g1	XP_028171582.1(spectrin beta chain [Ostrinia furnacalis])	yellow	-0.262	-0.218	0.705
TRINITY_DN15894_c0_g1	XP_028166479.1(organic cation transporter protein-like isoform X1 [Ostrinia furnacalis])	black	0.524	-0.48	-0.442
TRINITY_DN15896_c0_g1	XP_028157690.1(phosphatidylinositol transfer protein alpha isoform [Ostrinia furnacalis])	yellow	-0.458	-0.327	0.571
TRINITY_DN15896_c0_g2		turquoise	-0.459	-0.328	0.345
TRINITY_DN15903_c0_g1	XP_028161381.1(proton-coupled amino acid transporter-like protein pathetic isoform X1 [Ostrinia furnacalis])	turquoise	0.164	-0.491	-0.302
TRINITY_DN15908_c0_g1		blue	0.426	0.0327	-0.101
TRINITY_DN15915_c0_g1		turquoise	-0.333	-0.333	0.137
TRINITY_DN15916_c0_g1	XP_032520589.1(laminin subunit alpha-like [Danaus plexippus plexippus])	turquoise	0.0764	-0.404	-0.134
TRINITY_DN15920_c1_g1	XP_028173836.1(uncharacterized protein LOC114362583 [Ostrinia furnacalis])	blue	0.436	-0.0436	-0.162
TRINITY_DN15923_c0_g1		turquoise	0.0826	-0.644	0.0762
TRINITY_DN15924_c0_g1	XP_028158119.1(uncharacterized protein LOC114351203 [Ostrinia furnacalis])	brown	-0.12	0.622	-0.157
TRINITY_DN15926_c0_g1		yellow	-0.273	-0.36	0.459
TRINITY_DN1592_c0_g1	XP_028173129.1(serine protease 7-like isoform X1 [Ostrinia furnacalis])	turquoise	0.196	-0.371	0.157
TRINITY_DN1593_c0_g1	QIJ45708.1(chemosensory protein [Glyphodes pyloalis])	yellow	0.153	-0.458	0.364
TRINITY_DN15948_c0_g1	CAB3232120.1(unnamed protein product [Arctia plantaginis])	brown	-0.0382	0.289	-0.14
TRINITY_DN15950_c0_g1	XP_028161281.1(facilitated trehalose transporter Tret1-like [Ostrinia furnacalis])	brown	0.502	0.0218	-0.0616
TRINITY_DN15954_c0_g1	XP_028170129.1(uncharacterized protein LOC114359816 [Ostrinia furnacalis])	blue	0.535	-0.0327	-0.213
TRINITY_DN15967_c0_g1	XP_026759353.1(adenylyl cyclase-associated protein 1 isoform X2 [Galleria mellonella])	turquoise	-0.764	0.109	0.599
TRINITY_DN1596_c0_g1		blue	0.644	-0.0546	-0.367
TRINITY_DN15976_c0_g1	XP_028178582.1(meiosis-specific with OB domain-containing protein isoform X1 [Ostrinia furnacalis])	blue	0.164	0.339	-0.124
TRINITY_DN15979_c0_g1	XP_028170306.1(methanethiol oxidase [Ostrinia furnacalis])	green	-0.289	0.606	0.429
TRINITY_DN1597_c0_g1	XP_028161463.1(lysozyme-like [Ostrinia furnacalis])	brown	0	0.698	-0.174
TRINITY_DN15984_c0_g1		yellow	0.131	-0.349	0.157
TRINITY_DN1598_c1_g1		blue	0.655	0	-0.66
TRINITY_DN15993_c0_g1	XP_028162733.1(carbonyl reductase [NADPH] 1-like [Ostrinia furnacalis])	brown	0.185	0.36	-0.0168
TRINITY_DN16006_c0_g1		blue	0.284	0.196	-0.0672
TRINITY_DN16011_c0_g1	RVE52575.1(hypothetical protein evm_002694 [Chilo suppressalis])	yellow	-0.207	-0.338	0.56
TRINITY_DN16012_c0_g1		blue	-0.0556	0.567	0.171
TRINITY_DN16022_c0_g1	XP_028158964.1(uncharacterized protein LOC114351827 [Ostrinia furnacalis])	red	-0.12	0.0109	0.565
TRINITY_DN16037_c0_g1		blue	0.754	-0.149	-0.441
TRINITY_DN16041_c0_g1		blue	0.202	0.158	-0.471
TRINITY_DN16047_c0_g1	CAB3231006.1(unnamed protein product [Arctia plantaginis])	turquoise	-0.273	-0.491	0.118
TRINITY_DN16066_c0_g1		blue	0.0327	0.338	-0.19
TRINITY_DN1606_c0_g1	XP_028174134.1(proton-coupled folate transporter-like isoform X2 [Ostrinia furnacalis])	turquoise	0.338	-0.796	-0.397
TRINITY_DN1607_c0_g1	XP_028159033.1(LOW QUALITY PROTEIN: asparagine--tRNA ligase, cytoplasmic [Ostrinia furnacalis])	turquoise	-0.306	-0.349	0.33
TRINITY_DN1607_c7_g1		grey	0.0862	0.0862	0.341
TRINITY_DN16086_c0_g1		grey	-0.0109	0.207	0.369
TRINITY_DN16091_c0_g1		black	0.524	-0.393	0.106
TRINITY_DN1609_c0_g1	XP_028178166.1(senecionine N-oxygenase-like [Ostrinia furnacalis])	turquoise	-0.709	-0.0109	0.571
TRINITY_DN16129_c0_g1		magenta	0.231	-0.319	-0.319
TRINITY_DN16145_c0_g1	XP_028176061.1(Down syndrome cell adhesion molecule-like protein Dscam2 isoform X16 [Ostrinia furnacalis])	red	-0.218	0.0436	0.716
TRINITY_DN16147_c0_g1	XP_028166093.1(aldo-keto reductase AKR2E4-like isoform X1 [Ostrinia furnacalis])	turquoise	-0.164	-0.207	0.0728
TRINITY_DN16157_c0_g1		turquoise	-0.306	-0.262	-0.252
TRINITY_DN16162_c0_g1		turquoise	0.12	-0.668	-0.0562
TRINITY_DN16163_c0_g1	XP_028158109.1(nose resistant to fluoxetine protein 6-like isoform X1 [Ostrinia furnacalis])	brown	-0.218	0.567	0.123
TRINITY_DN16169_c0_g1		turquoise	-0.175	-0.349	0.0616
TRINITY_DN1616_c0_g2	XP_022819167.1(U4/U6 small nuclear ribonucleoprotein Prp4 [Spodoptera litura])	brown	-0.175	0.786	0.196
TRINITY_DN16179_c0_g1	XP_028174358.1(calexcitin-1 [Ostrinia furnacalis])	green	-0.262	0.524	0.0672
TRINITY_DN1617_c0_g1	RVE45557.1(hypothetical protein evm_009822 [Chilo suppressalis])	yellow	-0.431	-0.344	0.443
TRINITY_DN1618_c0_g1	XP_028169945.1(basic juvenile hormone-suppressible protein 2-like [Ostrinia furnacalis])	grey	-0.451	0.406	0.0145
TRINITY_DN16192_c0_g1	XP_028171676.1(gelsolin-like, partial [Ostrinia furnacalis])	turquoise	-0.366	0.071	0.191
TRINITY_DN16216_c0_g1	XP_028174229.1(follistatin-A, partial [Ostrinia furnacalis])	brown	-0.131	0.393	0.537
TRINITY_DN16219_c0_g1	RVE42483.1(hypothetical protein evm_012868 [Chilo suppressalis])	yellow	-0.229	-0.491	0.263
TRINITY_DN16228_c0_g1		turquoise	0.156	-0.111	-0.462
TRINITY_DN16228_c0_g2		blue	0.725	-0.104	-0.442
TRINITY_DN16233_c0_g1	ABO45239.1(reverse transcriptase [Ostrinia nubilalis])	blue	0.65	-0.0273	-0.375
TRINITY_DN16234_c0_g2	XP_028174860.1(uncharacterized protein LOC114363370 [Ostrinia furnacalis])	blue	0.109	0.458	0.252
TRINITY_DN16238_c0_g1	XP_028176236.1(coiled-coil domain-containing protein 18-like [Ostrinia furnacalis])	blue	0.382	0.12	-0.224
TRINITY_DN1623_c0_g1		brown	0.338	-0.0546	-0.453
TRINITY_DN16252_c0_g1		brown	-0.436	0.655	0.0672
TRINITY_DN1627_c0_g1	XP_028174230.1(farnesyl diphosphate synthase 2-like [Ostrinia furnacalis])	turquoise	-0.273	-0.316	0.162
TRINITY_DN1628_c0_g1	XP_028175751.1(uncharacterized protein LOC114363979 [Ostrinia furnacalis])	brown	0.229	-0.207	-0.19
TRINITY_DN1628_c0_g2	XP_028175751.1(uncharacterized protein LOC114363979 [Ostrinia furnacalis])	brown	0.12	-0.229	-0.112
TRINITY_DN1628_c1_g1	XP_028159391.1(peptidoglycan-recognition protein LB-like [Ostrinia furnacalis])	turquoise	0.153	-0.72	-0.224
TRINITY_DN16294_c0_g1		brown	0.31	0.197	0.263
TRINITY_DN1630_c0_g1	XP_028162731.1(probable palmitoyltransferase ZDHHC24 [Ostrinia furnacalis])	red	-0.567	0.0873	0.397
TRINITY_DN1631_c1_g2		yellow	-0.316	-0.316	0.123
TRINITY_DN16328_c0_g1	XP_028165037.1(retinol dehydrogenase 11-like [Ostrinia furnacalis])	turquoise	-0.175	-0.262	-0.302
TRINITY_DN16332_c0_g1	XP_028166877.1(glutamate receptor ionotropic, kainate 2-like [Ostrinia furnacalis])	brown	-0.218	0.524	0.61
TRINITY_DN1633_c0_g1	XP_028161583.1(collagen alpha-2(I) chain-like isoform X1 [Ostrinia furnacalis])	turquoise	0.175	-0.742	0.0896
TRINITY_DN1634_c0_g1	XP_028165673.1(sodium-coupled monocarboxylate transporter 1 isoform X1 [Ostrinia furnacalis])	yellow	-0.611	-0.131	0.425
TRINITY_DN16365_c0_g1	XP_028167502.1(uncharacterized protein LOC114357903 isoform X1 [Ostrinia furnacalis])	blue	0.306	0.218	-0.056
TRINITY_DN16386_c0_g1		turquoise	0.0386	-0.667	-0.192
TRINITY_DN1638_c0_g1		turquoise	-0.164	-0.295	-0.179
TRINITY_DN1638_c0_g2	KPI99772.1(hypothetical protein RR46_04746 [Papilio xuthus])	turquoise	-0.196	-0.415	0.0952
TRINITY_DN163_c0_g1		turquoise	0.262	-0.567	-0.582
TRINITY_DN16400_c0_g2	XP_028171978.1(superoxide dismutase [Cu-Zn]-like isoform X1 [Ostrinia furnacalis])	black	0.644	-0.578	-0.123
TRINITY_DN16403_c0_g1		turquoise	-0.0436	-0.567	-0.028
TRINITY_DN16406_c0_g1		blue	0.218	-0.0436	0.19
TRINITY_DN16408_c0_g1	XP_028158018.1(ABC transporter G family member 20 isoform X1 [Ostrinia furnacalis])	brown	-0.0655	0.196	0.543
TRINITY_DN1641_c0_g1	XP_028179460.1(rhodanese domain-containing protein CG4456-like [Ostrinia furnacalis])	brown	0.262	0.306	-0.224
TRINITY_DN16422_c0_g1		blue	0.546	0.0218	-0.543
TRINITY_DN16427_c0_g1	RVE51893.1(hypothetical protein evm_003513 [Chilo suppressalis])	blue	0.377	0.137	-0.207
TRINITY_DN1642_c0_g1		blue	0.218	0.175	-0.257
TRINITY_DN16455_c0_g1	RVE54304.1(hypothetical protein evm_001131 [Chilo suppressalis])	green	-0.0983	0.251	0.401
TRINITY_DN16465_c0_g1	XP_028161024.1(protein KTI12 homolog [Ostrinia furnacalis])	brown	0.556	0.12	-0.353
TRINITY_DN1646_c0_g1		brown	0.131	0.48	-0.0392
TRINITY_DN16476_c0_g1	XP_028174869.1(zinc finger protein 62-like [Ostrinia furnacalis])	blue	0.229	0.448	-0.275
TRINITY_DN1647_c0_g1	RVE50571.1(hypothetical protein evm_004798 [Chilo suppressalis])	blue	0.426	0.12	-0.229
TRINITY_DN16487_c0_g1	XP_028174569.1(p21-activated protein kinase-interacting protein 1-like [Ostrinia furnacalis])	brown	0.393	0.175	-0.313
TRINITY_DN1648_c0_g1	XP_013198796.1(PREDICTED: uncharacterized protein LOC106141703 [Amyelois transitella])	blue	0.436	0.175	-0.425
TRINITY_DN16490_c0_g2	XP_028164350.1(dnaJ protein homolog 1 [Ostrinia furnacalis])	turquoise	-0.0655	-0.371	-0.297
TRINITY_DN16509_c0_g1	XP_028163847.1(uncharacterized protein LOC114355282 isoform X1 [Ostrinia furnacalis])	yellow	-0.142	-0.447	0.257
TRINITY_DN16515_c0_g1	XP_028176861.1(uncharacterized protein LOC114364761 [Ostrinia furnacalis])	blue	0.491	-0.0327	-0.33
TRINITY_DN16525_c0_g1	XP_028161082.1(clavesin-1 [Ostrinia furnacalis])	turquoise	-0.284	-0.458	0.179
TRINITY_DN1653_c0_g2	XP_028168016.1(cytochrome b5-related protein-like [Ostrinia furnacalis])	brown	-0.327	0.546	0.498
TRINITY_DN1653_c0_g3	XP_028168016.1(cytochrome b5-related protein-like [Ostrinia furnacalis])	green	-0.371	0.546	0.392
TRINITY_DN1654_c0_g1		brown	-0.196	0.589	0.0784
TRINITY_DN16551_c0_g1	RVE46059.1(hypothetical protein evm_009283 [Chilo suppressalis])	red	-0.458	0.284	0.806
TRINITY_DN16556_c0_g1		blue	0.0382	0.519	-0.0616
TRINITY_DN1655_c0_g1		blue	0.436	-0.0436	-0.162
TRINITY_DN1655_c0_g2	XP_028156824.1(heat shock protein beta-6-like [Ostrinia furnacalis])	blue	0.393	0.0436	-0.0728
TRINITY_DN16563_c0_g1		yellow	-0.306	-0.0436	0.621
TRINITY_DN16566_c0_g2	XP_028157402.1(cyclic AMP response element-binding protein A [Ostrinia furnacalis])	yellow	-0.393	-0.306	0.61
TRINITY_DN1656_c2_g1	XP_028178055.1(15-hydroxyprostaglandin dehydrogenase [NAD(+)]-like [Ostrinia furnacalis])	turquoise	-0.0218	-0.633	-0.0672
TRINITY_DN16571_c0_g1	XP_028170056.1(histone H2A.Z-specific chaperone CHZ1-like [Ostrinia furnacalis])	blue	0.818	-0.273	-0.42
TRINITY_DN16573_c0_g1	XP_028169194.1(zinc finger protein GLIS2-like [Ostrinia furnacalis])	magenta	0.24	-0.371	-0.565
TRINITY_DN1659_c0_g1	XP_028175095.1(beta-catenin-like protein 1 [Ostrinia furnacalis])	brown	0.0109	0.535	0
TRINITY_DN1659_c1_g1	XP_030021453.1(axoneme-associated protein mst101(2)-like isoform X2 [Manduca sexta])	brown	-0.251	0.709	0.185
TRINITY_DN165_c1_g2		turquoise	-0.0328	-0.513	-0.0084
TRINITY_DN165_c4_g1		turquoise	-0.142	-0.36	0.0112
TRINITY_DN1660_c0_g1	XP_028158015.1(glutathione S-transferase 1-like isoform X1 [Ostrinia furnacalis])	blue	0.284	0.24	-0.106
TRINITY_DN1661_c0_g1	XP_028175066.1(NAD(P) transhydrogenase, mitochondrial-like [Ostrinia furnacalis])	turquoise	-0.426	-0.338	0.403
TRINITY_DN1662_c0_g1		turquoise	-0.491	-0.185	0.0784
TRINITY_DN16637_c0_g1	XP_028171076.1(uncharacterized protein LOC114360515 isoform X1 [Ostrinia furnacalis])	blue	-0.131	0.436	-0.0056
TRINITY_DN16643_c0_g1	BAM18843.1(unknown unsecreted protein [Papilio xuthus])	brown	-0.0546	0.513	-0.0728
TRINITY_DN16643_c0_g2	XP_030020237.1(heterogeneous nuclear ribonucleoprotein R-like isoform X3 [Manduca sexta])	green	-0.142	0.295	0.274
TRINITY_DN1664_c0_g1	XP_028163780.1(uncharacterized protein LOC114355246 [Ostrinia furnacalis])	green	-0.0982	0.207	0.263
TRINITY_DN16653_c0_g2		brown	0.0873	0.436	-0.0448
TRINITY_DN16665_c0_g1		black	0.595	-0.126	-0.577
TRINITY_DN1666_c0_g1	XP_028179339.1(putative defense protein Hdd11 [Ostrinia furnacalis])	turquoise	0.393	-0.698	-0.571
TRINITY_DN16673_c0_g1	XP_028168834.1(myosin heavy chain, muscle isoform X21 [Ostrinia furnacalis])	brown	-0.218	0.786	0.0896
TRINITY_DN16682_c0_g1	PZC72507.1(hypothetical protein B5X24_HaOG211075 [Helicoverpa armigera])	blue	0.447	0.0546	0.0896
TRINITY_DN16696_c0_g1		brown	0.0109	0.535	0.196
TRINITY_DN1669_c0_g1	XP_021196145.1(14-3-3 protein zeta isoform X1 [Helicoverpa armigera])	brown	0.196	0.546	0.0168
TRINITY_DN16717_c0_g1		turquoise	-0.351	-0.351	0
TRINITY_DN16724_c0_g1	XP_028162558.1(microtubule-associated protein futsch isoform X1 [Ostrinia furnacalis])	yellow	-0.524	-0.131	0.644
TRINITY_DN1672_c0_g1	XP_028162340.1(cystinosin homolog isoform X1 [Ostrinia furnacalis])	yellow	-0.622	0.0764	0.638
TRINITY_DN16735_c0_g1		yellow	-0.502	-0.196	0.442
TRINITY_DN16735_c5_g1		turquoise	-0.436	-0.262	0.201
TRINITY_DN16739_c0_g1		turquoise	-0.556	0.0109	0.381
TRINITY_DN1674_c0_g1	XP_028155985.1(lipase 3-like [Ostrinia furnacalis])	turquoise	-0.135	-0.529	-0.183
TRINITY_DN1675_c0_g1	PCG64841.1(hypothetical protein B5V51_10042 [Heliothis virescens])	green	-0.196	0.415	0.554
TRINITY_DN16773_c1_g1	XP_028165349.1(COPII coat assembly protein sec16-like [Ostrinia furnacalis])	turquoise	-0.417	-0.0563	0.506
TRINITY_DN16776_c0_g1	XP_028161924.1(uncharacterized protein LOC114353932 [Ostrinia furnacalis])	blue	0.453	-0.0928	-0.106
TRINITY_DN1678_c0_g1	XP_028156603.1(enhancer of mRNA-decapping protein 4-like isoform X4 [Ostrinia furnacalis])	blue	0.404	0.142	-0.431
TRINITY_DN16792_c0_g1	XP_028159083.1(monocarboxylate transporter 14-like isoform X1 [Ostrinia furnacalis])	brown	0.426	0.164	0.0168
TRINITY_DN16792_c0_g2		brown	0.306	0.349	-0.0784
TRINITY_DN16806_c0_g1		magenta	0.415	-0.72	-0.252
TRINITY_DN1680_c0_g1		magenta	0.775	-0.447	-0.711
TRINITY_DN16810_c0_g1	RVE47111.1(hypothetical protein evm_008295 [Chilo suppressalis])	yellow	-0.524	-0.175	0.593
TRINITY_DN16812_c0_g1		yellow	-0.12	0.142	0.448
TRINITY_DN16814_c0_g1		red	-0.405	0.427	0.725
TRINITY_DN16816_c0_g1	XP_028178977.1(ATP-binding cassette sub-family F member 1 [Ostrinia furnacalis])	yellow	-0.458	-0.153	0.644
TRINITY_DN16819_c0_g1	XP_028157547.1(allantoicase-like isoform X1 [Ostrinia furnacalis])	green	0	0.349	-0.123
TRINITY_DN1681_c0_g1		brown	0.0218	0.502	0.0112
TRINITY_DN16833_c0_g1	RVE49224.1(hypothetical protein evm_006116 [Chilo suppressalis])	turquoise	-0.327	-0.327	0.0784
TRINITY_DN16839_c0_g1		turquoise	-0.519	0.0492	0.339
TRINITY_DN16840_c1_g1	XP_028168271.1(attacin-like [Ostrinia furnacalis])	grey	0.0764	-0.185	-0.409
TRINITY_DN16846_c0_g1	XP_021191066.1(tight junction protein ZO-1 isoform X8 [Helicoverpa armigera])	blue	0.382	0.164	-0.201
TRINITY_DN16853_c0_g1	XP_021200998.1(uncharacterized protein LOC110384176 [Helicoverpa armigera])	brown	0.333	0.00547	-0.104
TRINITY_DN16881_c1_g1		brown	0.296	0.164	-0.258
TRINITY_DN16886_c0_g1	XP_028169099.1(ER membrane protein complex subunit 1 [Ostrinia furnacalis])	yellow	-0.442	-0.311	0.555
TRINITY_DN16893_c0_g1		turquoise	-0.0218	-0.72	-0.0504
TRINITY_DN16899_c0_g2	XP_028164423.1(serine/threonine-protein kinase GA29083 [Ostrinia furnacalis])	yellow	-0.316	-0.273	0.493
TRINITY_DN168_c0_g1	XP_028172702.1(cysteine and histidine-rich protein 1 homolog isoform X4 [Ostrinia furnacalis])	brown	0.0327	0.0764	0.157
TRINITY_DN16906_c0_g1	XP_028159741.1(uncharacterized protein LOC114352354 [Ostrinia furnacalis])	brown	0.111	0.2	0.359
TRINITY_DN16907_c0_g1		blue	0.698	-0.218	-0.521
TRINITY_DN1690_c1_g1		turquoise	-0.567	0.0436	0.106
TRINITY_DN1690_c2_g1		brown	0.436	0.262	-0.196
TRINITY_DN16914_c0_g1	XP_028169839.1(uncharacterized protein LOC114359588 [Ostrinia furnacalis])	brown	-0.0219	0.634	0.191
TRINITY_DN16916_c0_g2	XP_028166012.1(uncharacterized protein LOC114356849 [Ostrinia furnacalis])	brown	0.153	0.153	-0.112
TRINITY_DN16928_c0_g1		turquoise	-0.0491	-0.595	0.148
TRINITY_DN1692_c0_g2	XP_028172906.1(protein orai-like isoform X2 [Ostrinia furnacalis])	grey	0.0874	-0.153	-0.543
TRINITY_DN16931_c0_g1	XP_028155816.1(pancreatic triacylglycerol lipase-like [Ostrinia furnacalis])	turquoise	-0.395	-0.219	0.045
TRINITY_DN16938_c0_g1	XP_028178061.1(uncharacterized protein LOC114365640 [Ostrinia furnacalis])	turquoise	0.458	-0.72	-0.604
TRINITY_DN16950_c0_g1	XP_028176242.1(uncharacterized protein LOC114364325 [Ostrinia furnacalis])	blue	0.436	0.131	-0.319
TRINITY_DN16952_c0_g1		brown	-0.0873	0.436	0.185
TRINITY_DN16971_c0_g1	XP_028167024.1(monocarboxylate transporter 9 isoform X2 [Ostrinia furnacalis])	yellow	-0.611	0.131	0.655
TRINITY_DN16972_c0_g1	XP_028178349.1(aldo-keto reductase family 1 member A1-like [Ostrinia furnacalis])	turquoise	-0.0436	-0.567	-0.0168
TRINITY_DN16989_c0_g1	XP_028170318.1(alpha-N-acetylglucosaminidase [Ostrinia furnacalis])	blue	0.644	-0.0982	-0.308
TRINITY_DN1698_c0_g2	CAB3250915.1(unnamed protein product [Arctia plantaginis])	turquoise	-0.426	-0.164	0.364
TRINITY_DN169_c0_g2		brown	-0.24	0.437	0.35
TRINITY_DN17006_c0_g1	XP_028179393.1(apolipophorins-like [Ostrinia furnacalis])	red	-0.415	0.371	0.784
TRINITY_DN1700_c0_g1		brown	-0.0655	0.458	0.47
TRINITY_DN17013_c0_g1		turquoise	-0.131	-0.307	-0.129
TRINITY_DN17020_c0_g1	PCG63185.1(hypothetical protein B5V51_12808 [Heliothis virescens])	turquoise	-0.0655	-0.458	-0.118
TRINITY_DN17024_c0_g1	RVE48160.1(hypothetical protein evm_007220 [Chilo suppressalis])	brown	-0.0164	0.639	0.176
TRINITY_DN17037_c1_g3		blue	0.666	-0.0606	-0.181
TRINITY_DN17039_c0_g1	XP_028160412.1(protein artichoke-like [Ostrinia furnacalis])	yellow	-0.142	-0.535	0.257
TRINITY_DN17045_c0_g2	XP_028179090.1(eukaryotic translation initiation factor 3 subunit G-like [Ostrinia furnacalis])	brown	0.131	0.611	-0.0168
TRINITY_DN17054_c0_g1		brown	0.142	0.404	-0.0728
TRINITY_DN17063_c0_g1		turquoise	-0.153	-0.196	0.146
TRINITY_DN17068_c0_g1	RZF39103.1(hypothetical protein LSTR_LSTR016341 [Laodelphax striatellus])	blue	0.328	-0.109	-0.249
TRINITY_DN17086_c0_g1		blue	0.306	0.175	-0.106
TRINITY_DN17087_c0_g1	XP_028174179.1(uncharacterized protein LOC114362807 [Ostrinia furnacalis])	blue	0.344	0.147	-0.174
TRINITY_DN17096_c0_g1		brown	0.436	-0.175	-0.229
TRINITY_DN17098_c0_g1	XP_028172611.1(uncharacterized protein LOC114361683 [Ostrinia furnacalis])	brown	-0.0218	0.633	0.134
TRINITY_DN1710_c0_g1	XP_028177013.1(nuclear factor NF-kappa-B p105 subunit-like isoform X2 [Ostrinia furnacalis])	turquoise	-0.0819	-0.497	-0.0784
TRINITY_DN1710_c0_g2	AXF67445.1(relish [Ostrinia furnacalis])	yellow	-0.196	-0.502	0.134
TRINITY_DN17114_c0_g1	XP_028175053.1(uncharacterized protein LOC114363513 [Ostrinia furnacalis])	turquoise	-0.0327	-0.426	-0.213
TRINITY_DN17137_c0_g2	RVE46943.1(hypothetical protein evm_008422 [Chilo suppressalis])	red	-0.295	0.0109	0.778
TRINITY_DN1713_c0_g1	XP_028158814.1(voltage-dependent calcium channel subunit alpha-2/delta-4 isoform X1 [Ostrinia furnacalis])	brown	-0.0109	0.644	0.257
TRINITY_DN17142_c0_g1		turquoise	-0.236	-0.351	-0.192
TRINITY_DN1714_c0_g2	XP_028158077.1(zinc finger protein 250-like [Ostrinia furnacalis])	brown	-0.24	0.589	0.509
TRINITY_DN17151_c0_g1	XP_013191872.1(PREDICTED: C-Myc-binding protein [Amyelois transitella])	blue	0.447	0.0546	-0.218
TRINITY_DN17163_c0_g1		yellow	-0.436	-0.349	0.481
TRINITY_DN17164_c0_g1		yellow	-0.251	-0.164	0.574
TRINITY_DN17165_c0_g2		blue	0.47	0.0983	-0.328
TRINITY_DN17170_c0_g1	XP_028179298.1(uncharacterized protein LOC114366577 [Ostrinia furnacalis])	blue	0.502	0.0218	-0.285
TRINITY_DN17189_c0_g1	ANA52002.1(fibroin heavy chain [Haritalodes derogata])	turquoise	-0.306	-0.436	0.532
TRINITY_DN1718_c1_g1	XP_028169061.1(gelsolin-like [Ostrinia furnacalis])	turquoise	0.0764	-0.491	-0.269
TRINITY_DN1718_c2_g1		green	-0.0873	0.306	0.0168
TRINITY_DN1718_c3_g1	XP_028169061.1(gelsolin-like [Ostrinia furnacalis])	turquoise	-0.0546	-0.447	0.0448
TRINITY_DN171_c0_g1	XP_028163498.1(alkaline phosphatase, tissue-nonspecific isozyme-like isoform X1 [Ostrinia furnacalis])	turquoise	0.469	-0.84	-0.403
TRINITY_DN17206_c0_g1		turquoise	0.0889	-0.4	-0.524
TRINITY_DN17209_c0_g1	XP_028179073.1(uncharacterized protein LOC114366404 [Ostrinia furnacalis])	red	-0.0764	0.0546	0.554
TRINITY_DN1720_c0_g1	XP_028157530.1(monocarboxylate transporter 12 [Ostrinia furnacalis])	green	-0.0218	0.24	0.347
TRINITY_DN17212_c0_g1	XP_028172620.1(putative deoxyribonuclease TATDN1 [Ostrinia furnacalis])	brown	-0.0764	0.36	-0.246
TRINITY_DN17226_c0_g1		blue	0.546	-0.284	-0.409
TRINITY_DN17236_c0_g1	XP_028162364.1(aminoacylase-1-like isoform X1 [Ostrinia furnacalis])	turquoise	0.53	-0.672	-0.493
TRINITY_DN17239_c0_g2		turquoise	-0.0218	-0.589	-0.118
TRINITY_DN1723_c0_g1	XP_028171431.1(calphotin-like isoform X3 [Ostrinia furnacalis])	turquoise	-0.27	-0.16	-0.0452
TRINITY_DN17247_c0_g1	XP_028165201.1(uncharacterized protein LOC114356308 [Ostrinia furnacalis])	green	-0.164	0.273	0.414
TRINITY_DN1727_c0_g1	XP_028173250.1(probable NADH dehydrogenase [ubiquinone] 1 alpha subcomplex subunit 12 [Ostrinia furnacalis])	blue	0.415	-0.0218	-0.224
TRINITY_DN1728_c0_g1	RVE49689.1(hypothetical protein evm_005664 [Chilo suppressalis])	blue	0.295	0.207	-0.257
TRINITY_DN1728_c1_g1	XP_028170822.1(uncharacterized protein LOC114360338 isoform X1 [Ostrinia furnacalis])	turquoise	0.164	-0.753	0.056
TRINITY_DN17297_c0_g1	XP_028160888.1(uncharacterized protein LOC114353202 [Ostrinia furnacalis])	turquoise	-0.175	-0.524	0.347
TRINITY_DN172_c0_g1		yellow	-0.464	-0.224	0.493
TRINITY_DN172_c8_g1		turquoise	-0.00547	-0.312	0.264
TRINITY_DN172_c8_g2	XP_028161269.1(sialin [Ostrinia furnacalis])	turquoise	-0.109	-0.502	0.207
TRINITY_DN17303_c0_g1	XP_028162989.1(protein unc-79 homolog [Ostrinia furnacalis])	green	-0.251	0.36	0.319
TRINITY_DN1730_c0_g1	KOB71806.1(PiggyBac transposable element-derived protein 4, partial [Operophtera brumata])	brown	0.0436	0.436	-0.162
TRINITY_DN17321_c0_g1		brown	0.426	0.164	-0.515
TRINITY_DN17322_c0_g1	RVE53743.1(hypothetical protein evm_001635, partial [Chilo suppressalis])	turquoise	-0.284	-0.24	0.325
TRINITY_DN17335_c0_g1	XP_028171567.1(neurofilament heavy polypeptide-like [Ostrinia furnacalis])	turquoise	-0.0982	-0.447	0.257
TRINITY_DN17337_c0_g1	RVE41269.1(hypothetical protein evm_014081 [Chilo suppressalis])	brown	0.0928	0.202	0.258
TRINITY_DN17344_c0_g1		turquoise	-0.493	-0.011	0.477
TRINITY_DN17361_c0_g1		green	-0.207	0.317	0.266
TRINITY_DN17368_c0_g1	XP_028172389.1(protein bark beetle [Ostrinia furnacalis])	turquoise	-0.109	-0.502	0.084
TRINITY_DN1736_c0_g1		blue	0.569	0.0438	-0.382
TRINITY_DN17385_c0_g1		turquoise	-0.0655	-0.589	0.0504
TRINITY_DN17394_c0_g1	XP_028173007.1(monocarboxylate transporter 14-like [Ostrinia furnacalis])	red	-0.644	0.142	0.694
TRINITY_DN173_c0_g1	XP_028171691.1(homeobox protein prospero isoform X2 [Ostrinia furnacalis])	yellow	-0.426	-0.251	0.521
TRINITY_DN17406_c0_g1	XP_028165727.1(uncharacterized protein LOC114356625 [Ostrinia furnacalis])	green	-0.229	0.338	0.431
TRINITY_DN17408_c0_g1	XP_028177616.1(L-dopachrome tautomerase yellow-f-like [Ostrinia furnacalis])	blue	0.327	0.153	0.0056
TRINITY_DN17409_c0_g1	XP_028160741.1(integrin beta-6-like [Ostrinia furnacalis])	green	0.0764	0.164	0.291
TRINITY_DN17411_c0_g1	XP_028159193.1(sn1-specific diacylglycerol lipase beta-like isoform X1 [Ostrinia furnacalis])	yellow	-0.426	-0.251	0.476
TRINITY_DN17416_c0_g1	XP_028175447.1(uncharacterized protein CG13380 [Ostrinia furnacalis])	blue	0.393	0.0436	-0.123
TRINITY_DN17426_c0_g1	RVE42081.1(hypothetical protein evm_013267 [Chilo suppressalis])	green	-0.48	0.698	0.7
TRINITY_DN1742_c0_g1	XP_013190411.1(PREDICTED: branchpoint-bridging protein-like, partial [Amyelois transitella])	brown	0.142	0.316	0.146
TRINITY_DN1742_c1_g1	XP_028163151.1(splicing factor 1-like [Ostrinia furnacalis])	brown	-0.164	0.622	0.274
TRINITY_DN1742_c2_g1		blue	0.0606	0.567	-0.00282
TRINITY_DN17433_c0_g1	XP_028166266.1(uncharacterized protein LOC114357040 [Ostrinia furnacalis])	grey	-0.0218	0.24	-0.028
TRINITY_DN17435_c0_g1	XP_028166910.1(nuclear RNA export factor 1-like [Ostrinia furnacalis])	brown	0.185	0.404	-0.0672
TRINITY_DN17437_c0_g1	XP_028168425.1(phospholipase A1 VesT1.02-like [Ostrinia furnacalis])	red	-0.48	0.0873	0.347
TRINITY_DN17444_c0_g1		turquoise	0.153	-0.458	-0.252
TRINITY_DN17446_c0_g1	XP_028178249.1(eukaryotic translation initiation factor 3 subunit E [Ostrinia furnacalis])	brown	0.0436	0.567	0.185
TRINITY_DN17469_c0_g2		turquoise	0.524	-0.655	-0.425
TRINITY_DN1746_c0_g1	XP_028174921.1(fibroin heavy chain-like [Ostrinia furnacalis])	turquoise	-0.0327	-0.556	-0.146
TRINITY_DN17486_c0_g2	XP_028160314.1(collagen alpha-1(II) chain-like isoform X1 [Ostrinia furnacalis])	turquoise	0.0436	-0.698	0.157
TRINITY_DN17493_c0_g1	XP_028169762.1(uncharacterized protein LOC114359529 [Ostrinia furnacalis])	blue	0.436	0	-0.252
TRINITY_DN17496_c0_g1		blue	0.24	-0.109	0.0112
TRINITY_DN17497_c0_g1	XP_028165190.1(uncharacterized protein LOC114356302 [Ostrinia furnacalis])	blue	0.48	-0.0436	-0.229
TRINITY_DN1749_c0_g2	XP_028166444.1(putative GPI-anchored protein pfl2 isoform X1 [Ostrinia furnacalis])	red	-0.262	0.131	0.666
TRINITY_DN174_c0_g1	XP_026744714.1(uncharacterized protein LOC113506054, partial [Trichoplusia ni])	brown	0.207	0.469	-0.229
TRINITY_DN17504_c1_g1	XP_028179153.1(zinc finger protein 568-like isoform X1 [Ostrinia furnacalis])	brown	0.218	0.218	-0.0392
TRINITY_DN1750_c0_g1		brown	0.142	0.578	-0.106
TRINITY_DN17517_c0_g1	XP_030024941.1(uncharacterized protein LOC115443614 [Manduca sexta])	blue	0.257	0.104	-0.0925
TRINITY_DN17542_c0_g1	XP_028176289.1(neural/ectodermal development factor IMP-L2-like isoform X2 [Ostrinia furnacalis])	turquoise	-0.273	-0.142	0.14
TRINITY_DN1754_c0_g1		turquoise	0.338	-0.622	-0.493
TRINITY_DN1754_c1_g1	XP_028174383.1(uncharacterized protein LOC114362966 [Ostrinia furnacalis])	blue	0.415	0.153	-0.257
TRINITY_DN17559_c0_g1	XP_028166195.1(GDP-mannose 4,6 dehydratase isoform X2 [Ostrinia furnacalis])	yellow	-0.589	-0.0218	0.532
TRINITY_DN17562_c0_g1		blue	0.458	0.0218	0.0056
TRINITY_DN1756_c0_g1	XP_028160521.1(UTP--glucose-1-phosphate uridylyltransferase isoform X2 [Ostrinia furnacalis])	yellow	-0.535	-0.0546	0.688
TRINITY_DN17572_c0_g1		brown	-0.0655	0.502	0.336
TRINITY_DN17574_c0_g1	XP_028172459.1(heat shock protein Hsp-12.2-like [Ostrinia furnacalis])	brown	0.175	0.393	0.313
TRINITY_DN17579_c0_g1	XP_028162409.1(uncharacterized protein LOC114354302 [Ostrinia furnacalis])	blue	0.458	0.0655	-0.218
TRINITY_DN1757_c0_g1	XP_028157144.1(F-box/LRR-repeat protein 2 isoform X1 [Ostrinia furnacalis])	brown	-0.175	0.567	0.515
TRINITY_DN175_c0_g1	XP_028174808.1(uncharacterized protein LOC114363317 [Ostrinia furnacalis])	turquoise	0.175	-0.742	-0.0784
TRINITY_DN17600_c0_g2	XP_028162881.1(seipin isoform X3 [Ostrinia furnacalis])	red	0.0928	-0.0164	0.504
TRINITY_DN1760_c0_g2	XP_028156733.1(uncharacterized protein LOC114350227 [Ostrinia furnacalis])	blue	0.371	0.0218	-0.196
TRINITY_DN17614_c0_g1	RVE50807.1(hypothetical protein evm_004556 [Chilo suppressalis])	brown	0.207	0.382	-0.358
TRINITY_DN17617_c0_g1	XP_028157440.1(uncharacterized protein LOC114350731 isoform X1 [Ostrinia furnacalis])	brown	-0.185	0.513	0.341
TRINITY_DN17643_c0_g2	XP_028165919.1(cathepsin L [Ostrinia furnacalis])	red	-0.502	0.327	0.627
TRINITY_DN1764_c0_g1		yellow	-0.196	-0.109	0.207
TRINITY_DN1764_c1_g1	XP_028175030.1(U11/U12 small nuclear ribonucleoprotein 35 kDa protein-like [Ostrinia furnacalis])	brown	0.24	0.24	-0.179
TRINITY_DN17651_c0_g1	XP_028173415.1(transmembrane protein 70 homolog, mitochondrial [Ostrinia furnacalis])	brown	0.284	0.327	-0.0728
TRINITY_DN17655_c0_g1	XP_028164588.1(BRISC and BRCA1-A complex member 1-like [Ostrinia furnacalis])	brown	-0.284	0.589	0.313
TRINITY_DN17657_c0_g1	XP_026742458.1(15-hydroxyprostaglandin dehydrogenase [NAD(+)]-like [Trichoplusia ni])	blue	0.666	-0.0327	-0.453
TRINITY_DN1765_c0_g1	XP_028169577.1(beta-1,4-glucuronyltransferase 1 [Ostrinia furnacalis])	yellow	-0.338	-0.338	0.554
TRINITY_DN1765_c0_g2		turquoise	-0.185	-0.316	-0.101
TRINITY_DN17664_c0_g1	XP_028163011.1(ribosome biogenesis protein NOP53 [Ostrinia furnacalis])	brown	0.0873	0.611	-0.123
TRINITY_DN1766_c0_g1	XP_028161426.1(epsin-2 isoform X1 [Ostrinia furnacalis])	yellow	-0.458	-0.196	0.66
TRINITY_DN1766_c1_g1		turquoise	-0.142	-0.447	-0.101
TRINITY_DN17673_c0_g1		yellow	-0.458	-0.153	0.252
TRINITY_DN17674_c0_g1	XP_028170463.1(transcription initiation factor TFIID subunit 1-like [Ostrinia furnacalis])	brown	0.338	0.0764	-0.157
TRINITY_DN17678_c0_g1		turquoise	0.164	-0.229	-0.0728
TRINITY_DN1767_c0_g1	VVD03758.1(unnamed protein product [Leptidea sinapis])	green	-0.109	0.459	0.109
TRINITY_DN1767_c0_g2	XP_028177857.1(fasciclin-2 isoform X3 [Ostrinia furnacalis])	blue	0.218	0.131	-0.297
TRINITY_DN1768_c0_g1	XP_028179427.1(low-density lipoprotein receptor-related protein 1B-like [Ostrinia furnacalis])	green	-0.24	0.24	0.0784
TRINITY_DN17695_c0_g1	XP_028172065.1(RNA-binding protein 7 [Ostrinia furnacalis])	blue	0.327	0.24	-0.19
TRINITY_DN176_c0_g1	XP_028156826.1(chymotrypsinogen B-like [Ostrinia furnacalis])	blue	0.349	0.175	-0.174
TRINITY_DN17717_c0_g1	XP_028160955.1(dolichyl-diphosphooligosaccharide--protein glycosyltransferase subunit 2 isoform X1 [Ostrinia furnacalis])	red	-0.338	0.316	0.733
TRINITY_DN1771_c0_g1		brown	0.109	0.458	-0.106
TRINITY_DN1771_c0_g2	XP_032526228.1(eukaryotic peptide chain release factor subunit 1 isoform X1 [Danaus plexippus plexippus])	blue	0.338	-0.0109	-0.123
TRINITY_DN17721_c0_g1		turquoise	-0.559	0.011	0.509
TRINITY_DN1772_c1_g2	XP_028172267.1(aldose reductase-like isoform X2 [Ostrinia furnacalis])	blue	0.818	-0.142	-0.56
TRINITY_DN1772_c2_g1		brown	-0.109	0.502	-0.325
TRINITY_DN1772_c7_g1	XP_028165505.1(sulfotransferase family cytosolic 1B member 1-like [Ostrinia furnacalis])	grey	-0.0765	0.164	0.0112
TRINITY_DN17731_c0_g1	XP_028177583.1(uncharacterized protein LOC114365243 [Ostrinia furnacalis])	brown	0.371	0.196	-0.269
TRINITY_DN17742_c0_g1	XP_028167774.1(protein phosphatase 1 regulatory subunit 36-like isoform X1 [Ostrinia furnacalis])	blue	0.371	0.153	-0.162
TRINITY_DN1774_c0_g2		turquoise	-0.0533	-0.29	-0.246
TRINITY_DN17754_c0_g2		blue	0.546	0.0218	-0.381
TRINITY_DN17757_c0_g1	XP_028160198.1(glucose-6-phosphate exchanger SLC37A2 [Ostrinia furnacalis])	yellow	-0.207	-0.426	0.47
TRINITY_DN17757_c0_g2	XP_028160198.1(glucose-6-phosphate exchanger SLC37A2 [Ostrinia furnacalis])	yellow	-0.475	-0.191	0.58
TRINITY_DN17775_c0_g1		green	-0.273	0.207	0.425
TRINITY_DN1777_c0_g1	XP_028165856.1(uncharacterized protein LOC114356722 isoform X1 [Ostrinia furnacalis])	yellow	-0.612	-0.0437	0.518
TRINITY_DN1778_c0_g1	XP_028161603.1(facilitated trehalose transporter Tret1-like [Ostrinia furnacalis])	yellow	-0.415	-0.327	0.526
TRINITY_DN1780_c0_g1	XP_028158113.1(leucine-rich repeat-containing protein 74B-like [Ostrinia furnacalis])	blue	0.229	0.142	0.0784
TRINITY_DN17811_c0_g1	XP_028174124.1(uncharacterized protein LOC114362792 [Ostrinia furnacalis])	blue	0.371	0.0655	-0.084
TRINITY_DN1782_c0_g1	KPI97242.1(Brevican core protein [Papilio xuthus])	turquoise	-0.0982	-0.491	0.0448
TRINITY_DN1782_c0_g2		turquoise	-0.175	-0.35	0.0225
TRINITY_DN1783_c0_g1	XP_028160308.1(uncharacterized protein LOC114352783 [Ostrinia furnacalis])	green	-0.393	0.48	0.632
TRINITY_DN17845_c0_g1	XP_028164840.1(ataxin-10-like [Ostrinia furnacalis])	brown	0.589	0.196	-0.403
TRINITY_DN17856_c0_g1	XP_028159980.1(probable serine/threonine-protein kinase nek3 isoform X4 [Ostrinia furnacalis])	green	-0.0983	0.229	0.0028
TRINITY_DN17861_c0_g1	XP_028171958.1(acyl-CoA-binding protein homolog isoform X1 [Ostrinia furnacalis])	turquoise	-0.72	0.0218	0.56
TRINITY_DN1787_c0_g1	XP_028173549.1(uncharacterized protein LOC114362367 [Ostrinia furnacalis])	yellow	-0.12	-0.513	0.196
TRINITY_DN17881_c0_g1	XP_028167758.1(LIM domain only protein 3-like [Ostrinia furnacalis])	blue	0.404	-0.12	-0.0224
TRINITY_DN17883_c0_g1	PCG70931.1(hypothetical protein B5V51_2424 [Heliothis virescens])	blue	0.371	0.153	-0.162
TRINITY_DN1788_c0_g1	XP_028164871.1(DNA polymerase subunit gamma-1, mitochondrial [Ostrinia furnacalis])	brown	0.338	0.251	-0.0616
TRINITY_DN17890_c0_g1		grey	-0.0436	0.0873	0.509
TRINITY_DN17896_c0_g1	XP_028174562.1(probable aminopeptidase NPEPL1 isoform X1 [Ostrinia furnacalis])	yellow	-0.644	0.0982	0.599
TRINITY_DN1789_c0_g1	XP_028177947.1(uncharacterized protein LOC114365543 [Ostrinia furnacalis])	turquoise	-0.0436	-0.218	0.129
TRINITY_DN178_c0_g1	XP_028169140.1(uncharacterized protein LOC114359095 [Ostrinia furnacalis])	turquoise	0.242	-0.55	-0.616
TRINITY_DN17900_c0_g1	XP_028168454.1(E3 ubiquitin-protein ligase RNF34 [Ostrinia furnacalis])	yellow	-0.567	-0.0873	0.767
TRINITY_DN17907_c0_g1	XP_028160881.1(androgen-induced gene 1 protein-like [Ostrinia furnacalis])	turquoise	0.306	-0.698	-0.509
TRINITY_DN17913_c0_g1	XP_028165144.1(fumarylacetoacetase [Ostrinia furnacalis])	brown	0.327	0.458	-0.235
TRINITY_DN17926_c0_g1	XP_028174694.1(oxidative stress-induced growth inhibitor 1-like isoform X1 [Ostrinia furnacalis])	turquoise	-0.524	-0.0436	-0.0168
TRINITY_DN17927_c0_g2	XP_028175619.1(myocyte-specific enhancer factor 2 isoform X3 [Ostrinia furnacalis])	green	-0.0655	0.196	0.599
[truncated: 5,913 more rows]
