# Supplementary material for: Transcriptome Analysis of Beet Webworm Shows That Histone Deacetylase May Affect Diapause by Regulating Juvenile Hormone
Source: Insects. 2022 Sep 14;13(9):835. doi: 10.3390/insects13090835 (PMC9505968; doi:10.3390/insects13090835)
Supplement: Supplementary file 1 [file insects-13-00835-s001.zip › Supplementary TableS7.xlsx]

## Sheet: NBS-D_Mail1
	gene set name	Description	Size	ES	NES	p_value	p adjust	Rank at MAX	Leading edge
NBS-D_Mail1	GO:0015985	energy coupled proton transport, down electrochemical gradient	71	0.370688	1.56327	0.0108043	0.0526336	134	26
	GO:0009168	purine ribonucleoside monophosphate biosynthetic process	71	0.370688	1.56351	0.0157195	0.0556609	134	26
	GO:0009145	purine nucleoside triphosphate biosynthetic process	71	0.370688	1.56382	0.0120627	0.0588607	134	26
	GO:0009127	purine nucleoside monophosphate biosynthetic process	71	0.370688	1.56998	0.0119617	0.0593585	134	26
	GO:0090407	organophosphate biosynthetic process	93	0.345217	1.5421	0.00700935	0.0597334	134	29
	GO:1901293	nucleoside phosphate biosynthetic process	93	0.345217	1.53228	0.0117647	0.0621825	134	29
	GO:0015672	monovalent inorganic cation transport	72	0.370309	1.57194	0.00719425	0.0626159	134	26
	GO:0015986	ATP synthesis coupled proton transport	71	0.370688	1.57366	0.015625	0.0666175	134	26
	GO:0009124	nucleoside monophosphate biosynthetic process	71	0.370688	1.57543	0.00972054	0.071281	134	26
	GO:0009156	ribonucleoside monophosphate biosynthetic process	71	0.370688	1.57671	0.00970874	0.0774642	134	26
	GO:0009201	ribonucleoside triphosphate biosynthetic process	71	0.370688	1.57752	0.00477327	0.084454	134	26
	GO:0009142	nucleoside triphosphate biosynthetic process	71	0.370688	1.57935	0.0108434	0.0930302	134	26
	GO:0098655	cation transmembrane transport	72	0.370309	1.57973	0.0123762	0.104267	134	26
	GO:0009206	purine ribonucleoside triphosphate biosynthetic process	71	0.370688	1.5884	0.0133657	0.109086	134	26
	GO:0034220	ion transmembrane transport	72	0.370309	1.58855	0.0124844	0.127095	134	26
	GO:0098662	inorganic cation transmembrane transport	72	0.370309	1.58911	0.00970874	0.151872	134	26
	GO:0006754	ATP biosynthetic process	71	0.370688	1.58963	0.0123153	0.188243	134	26
	GO:0098660	inorganic ion transmembrane transport	72	0.370309	1.59358	0.00586855	0.240456	134	26
	GO:0055085	transmembrane transport	72	0.370309	1.59745	0.0120627	0.349228	134	26
	GO:0016310	phosphorylation	20	-0.365387	-1.35277	0.128378	0.393834	100	9
	GO:0006099	tricarboxylic acid cycle	21	-0.298732	-1.11088	0.289157	0.504444	37	4
	GO:0072350	tricarboxylic acid metabolic process	21	-0.298732	-1.1208	0.293893	0.577057	37	4
	GO:0006325	chromatin organization	22	-0.237841	-0.924471	0.555556	0.598902	62	5
	GO:0009060	aerobic respiration	35	-0.212527	-0.943808	0.53917	0.617306	128	13
	GO:0006338	chromatin remodeling	20	-0.273474	-1.02558	0.400709	0.637514	62	5
	GO:0006119	oxidative phosphorylation	20	-0.365387	-1.38148	0.105263	0.661902	100	9
	GO:0006101	citrate metabolic process	21	-0.298732	-1.13759	0.272727	0.664475	37	4
	GO:0045333	cellular respiration	35	-0.212527	-0.945465	0.518018	0.68086	128	13
	GO:1902600	proton transmembrane transport	72	0.370309	1.59902	0.00725514	0.692095	134	26
	GO:0015980	energy derivation by oxidation of organic compounds	35	-0.212527	-0.962688	0.47807	0.721409	128	13
	GO:0016999	antibiotic metabolic process	21	-0.298732	-1.16272	0.243243	0.776864	37	4
NBS-D_Mail2	GO:0098655	cation transmembrane transport	72	0.538967	1.46812	0.0060423	0.0485056	121	21
	GO:0009142	nucleoside triphosphate biosynthetic process	71	0.539318	1.46847	0.00746269	0.0509018	121	21
	GO:0009206	purine ribonucleoside triphosphate biosynthetic process	71	0.539318	1.47333	0.0104948	0.0515963	121	21
	GO:0015672	monovalent inorganic cation transport	72	0.538967	1.47434	0.0075188	0.0544341	121	21
	GO:0055085	transmembrane transport	72	0.538967	1.47453	0.00904977	0.0582558	121	21
	GO:0006754	ATP biosynthetic process	71	0.539318	1.47576	0.00847458	0.0618159	121	21
	GO:0098662	inorganic cation transmembrane transport	72	0.538967	1.47637	0.0137405	0.0666788	121	21
	GO:0009145	purine nucleoside triphosphate biosynthetic process	71	0.539318	1.47696	0.0121396	0.0724489	121	21
	GO:0009201	ribonucleoside triphosphate biosynthetic process	71	0.539318	1.47732	0.0132353	0.0792076	121	21
	GO:0015985	energy coupled proton transport, down electrochemical gradient	71	0.539318	1.47946	0.00747384	0.0858594	121	21
	GO:0015986	ATP synthesis coupled proton transport	71	0.539318	1.48055	0.0101597	0.0963053	121	21
	GO:0034220	ion transmembrane transport	72	0.538967	1.48171	0.00890208	0.108636	121	21
	GO:0016310	phosphorylation	20	-0.674624	-1.54834	0.0298165	0.11164	131	11
	GO:0045333	cellular respiration	35	-0.55234	-1.44243	0.0541237	0.114321	182	18
	GO:0006811	ion transport	75	0.496165	1.36712	0.0303907	0.117574	121	21
	GO:0006812	cation transport	75	0.496165	1.37311	0.0375375	0.118541	121	21
	GO:0009156	ribonucleoside monophosphate biosynthetic process	71	0.539318	1.48192	0.00931677	0.126503	121	21
	GO:0009060	aerobic respiration	35	-0.55234	-1.44292	0.037594	0.142116	182	18
	GO:0098660	inorganic ion transmembrane transport	72	0.538967	1.48427	0.0057971	0.148623	121	21
	GO:0009127	purine nucleoside monophosphate biosynthetic process	71	0.539318	1.48578	0.00728863	0.18379	121	21
	GO:0015980	energy derivation by oxidation of organic compounds	35	-0.55234	-1.44538	0.0405728	0.186942	182	18
	GO:0006119	oxidative phosphorylation	20	-0.674624	-1.55472	0.0177384	0.208118	131	11
	GO:1902600	proton transmembrane transport	72	0.538967	1.48673	0.00294118	0.244301	121	21
	GO:0009168	purine ribonucleoside monophosphate biosynthetic process	71	0.539318	1.48978	0.00744048	0.359328	121	21
	GO:0009187	cyclic nucleotide metabolic process	22	-0.471553	-1.10726	0.293839	0.559268	109	9
	GO:0009190	cyclic nucleotide biosynthetic process	22	-0.471553	-1.12376	0.293532	0.577173	109	9
	GO:0055114	oxidation-reduction process	102	-0.353838	-1.13352	0.156584	0.625092	108	27
	GO:0006325	chromatin organization	22	-0.444872	-1.06503	0.351474	0.628223	150	9
	GO:0006338	chromatin remodeling	20	-0.453098	-1.03926	0.387952	0.650448	150	9
	GO:0006091	generation of precursor metabolites and energy	102	-0.356942	-1.15297	0.135888	0.654224	108	27
	GO:0009124	nucleoside monophosphate biosynthetic process	71	0.539318	1.49389	0.00879765	0.685218	121	21
	GO:0010257	NADH dehydrogenase complex assembly	16	-0.365009	-0.802218	0.744681	0.920755	48	3
	GO:0033108	mitochondrial respiratory chain complex assembly	21	-0.328179	-0.746836	0.848624	0.940373	158	6
	GO:0032981	mitochondrial respiratory chain complex I assembly	16	-0.365009	-0.805148	0.722838	0.966808	48	3
	GO:0043933	protein-containing complex subunit organization	25	-0.343069	-0.819345	0.767089	0.994958	158	7
	GO:0006122	mitochondrial electron transport, ubiquinol to cytochrome c	18	-0.419249	-0.918236	0.559441	1	207	8
	GO:0022900	electron transport chain	86	-0.281766	-0.877411	0.764706	1	64	15
	GO:0022904	respiratory electron transport chain	73	-0.279121	-0.848963	0.857585	1	84	15
	GO:0034622	cellular protein-containing complex assembly	25	-0.343069	-0.840089	0.763496	1	158	7
	GO:0065003	protein-containing complex assembly	25	-0.343069	-0.836309	0.726269	1	158	7
NBS-Chil	GO:0045333	cellular respiration	35	-0.701241	-2.01506	0	0.000980346	72	16
	GO:0015980	energy derivation by oxidation of organic compounds	35	-0.701241	-2.03845	0	0.00122543	72	16
	GO:0016310	phosphorylation	20	-0.841454	-2.06699	0	0.00163391	35	10
	GO:0006119	oxidative phosphorylation	20	-0.841454	-2.10521	0	0.00236364	35	10
	GO:0009060	aerobic respiration	35	-0.701241	-2.06758	0	0.00245087	72	16
	GO:0006091	generation of precursor metabolites and energy	102	-0.503673	-1.72802	0	0.0106878	102	31
	GO:0055114	oxidation-reduction process	102	-0.503349	-1.74608	0	0.0115979	102	31
	GO:0035556	intracellular signal transduction	44	0.647506	1.62107	0.00122699	0.0635774	121	21
	GO:0006325	chromatin organization	22	0.700278	1.58422	0.00977654	0.0673755	112	11
	GO:0006338	chromatin remodeling	20	0.688396	1.49542	0.0240113	0.135891	112	10
	GO:0009165	nucleotide biosynthetic process	93	0.491446	1.34445	0.0243902	0.284869	135	28
	GO:0010257	NADH dehydrogenase complex assembly	16	0.660224	1.38763	0.0741259	0.29371	63	3
	GO:0009190	cyclic nucleotide biosynthetic process	22	0.585504	1.31616	0.120433	0.300057	121	11
	GO:1901293	nucleoside phosphate biosynthetic process	93	0.491446	1.35167	0.0349493	0.303167	135	28
	GO:0090407	organophosphate biosynthetic process	93	0.491446	1.36132	0.0224719	0.320591	135	28
	GO:0033108	mitochondrial respiratory chain complex assembly	21	0.603159	1.31909	0.0948396	0.324971	63	4
	GO:0017144	drug metabolic process	106	-0.315056	-1.09209	0.153846	0.32638	97	24
	GO:0009187	cyclic nucleotide metabolic process	22	0.585504	1.2915	0.117986	0.337479	121	11
	GO:0019693	ribose phosphate metabolic process	96	-0.309934	-1.0943	0.158333	0.33872	97	23
	GO:0009199	ribonucleoside triphosphate metabolic process	85	-0.32851	-1.09519	0.177966	0.356168	97	20
	GO:0032981	mitochondrial respiratory chain complex I assembly	16	0.660224	1.38779	0.0693481	0.366552	63	3
	GO:0009141	nucleoside triphosphate metabolic process	85	-0.32851	-1.09643	0.231343	0.374229	97	20
	GO:0046034	ATP metabolic process	85	-0.32851	-1.10306	0.194915	0.382018	97	20
	GO:0009205	purine ribonucleoside triphosphate metabolic process	85	-0.32851	-1.10838	0.140741	0.39506	97	20
	GO:0009123	nucleoside monophosphate metabolic process	85	-0.32851	-1.11451	0.15942	0.405129	97	20
	GO:0098662	inorganic cation transmembrane transport	72	0.438629	1.18537	0.178738	0.417995	135	17
	GO:0072522	purine-containing compound biosynthetic process	82	0.440062	1.18799	0.170261	0.432113	135	22
	GO:0009161	ribonucleoside monophosphate metabolic process	85	-0.32851	-1.11506	0.171429	0.435004	97	20
	GO:0009152	purine ribonucleotide biosynthetic process	82	0.440062	1.19006	0.166667	0.4494	135	22
	GO:0006120	mitochondrial electron transport, NADH to ubiquinone	23	-0.431413	-1.12078	0.25098	0.453439	31	4
	GO:1901137	carbohydrate derivative biosynthetic process	82	0.440062	1.19074	0.149203	0.473321	135	22
	GO:0043933	protein-containing complex subunit organization	25	0.53774	1.21629	0.184783	0.477426	63	4
	GO:0006164	purine nucleotide biosynthetic process	82	0.440062	1.1978	0.12922	0.477832	135	22
	GO:0046390	ribose phosphate biosynthetic process	82	0.440062	1.2034	0.120631	0.490672	135	22
	GO:0009144	purine nucleoside triphosphate metabolic process	85	-0.32851	-1.12195	0.149254	0.492042	97	20
	GO:0034622	cellular protein-containing complex assembly	25	0.53774	1.22094	0.17623	0.497247	63	4
	GO:0065003	protein-containing complex assembly	25	0.53774	1.22217	0.186903	0.533872	63	4
	GO:0009126	purine nucleoside monophosphate metabolic process	85	-0.32851	-1.12359	0.15534	0.535085	97	20
	GO:0022900	electron transport chain	86	-0.338177	-1.15607	0.0921986	0.54484	102	20
	GO:0009167	purine ribonucleoside monophosphate metabolic process	85	-0.32851	-1.12394	0.176	0.59425	97	20
NBS-Rel_D	GO:0015985	energy coupled proton transport, down electrochemical gradient	71	0.427479	1.27633	0.0768307	0.338519	220	30
	GO:0009201	ribonucleoside triphosphate biosynthetic process	71	0.427479	1.27775	0.0949519	0.35216	220	30
	GO:0015986	ATP synthesis coupled proton transport	71	0.427479	1.27799	0.0911271	0.371002	220	30
	GO:0009206	purine ribonucleoside triphosphate biosynthetic process	71	0.427479	1.27957	0.0809524	0.388036	220	30
	GO:0009124	nucleoside monophosphate biosynthetic process	71	0.427479	1.2803	0.0733411	0.409855	220	30
	GO:0009127	purine nucleoside monophosphate biosynthetic process	71	0.427479	1.28128	0.0781065	0.433232	220	30
	GO:0009168	purine ribonucleoside monophosphate biosynthetic process	71	0.427479	1.28337	0.0790094	0.45686	220	30
	GO:0009156	ribonucleoside monophosphate biosynthetic process	71	0.427479	1.28388	0.092182	0.490469	220	30
	GO:0009142	nucleoside triphosphate biosynthetic process	71	0.427479	1.28472	0.0877193	0.528356	220	30
	GO:0009145	purine nucleoside triphosphate biosynthetic process	71	0.427479	1.28664	0.0946602	0.566744	220	30
	GO:0098655	cation transmembrane transport	72	0.434711	1.29341	0.0791027	0.588	220	31
	GO:0006754	ATP biosynthetic process	71	0.427479	1.29633	0.0779221	0.635886	220	30
	GO:0098660	inorganic ion transmembrane transport	72	0.434711	1.29952	0.0719425	0.697013	220	31
	GO:0009187	cyclic nucleotide metabolic process	22	-0.31362	-0.89076	0.641221	0.713095	7	9
	GO:0034220	ion transmembrane transport	72	0.434711	1.30427	0.0767386	0.765253	220	31
	GO:0006325	chromatin organization	22	0.598521	1.48667	0.0291777	0.794963	47	8
	GO:0015672	monovalent inorganic cation transport	72	0.434711	1.3135	0.0690058	0.824068	220	31
	GO:0055085	transmembrane transport	72	0.434711	1.31478	0.0488941	0.978085	220	31
	GO:0009190	cyclic nucleotide biosynthetic process	22	-0.31362	-0.911407	0.601594	1	7	9
	GO:0006338	chromatin remodeling	20	0.555533	1.328	0.0858311	1	47	7
	GO:1902600	proton transmembrane transport	72	0.434711	1.32015	0.0633641	1	220	31
	GO:0098662	inorganic cation transmembrane transport	72	0.434711	1.31643	0.056872	1	220	31
D_Mail1-D_Mail2	GO:0006122	mitochondrial electron transport, ubiquinol to cytochrome c	18	-0.533557	-1.65978	0.00882724	0.288858	127	8
	GO:0006091	generation of precursor metabolites and energy	102	-0.343059	-1.48656	0.0167189	0.546954	166	37
	GO:0055114	oxidation-reduction process	102	-0.333109	-1.44972	0.0186335	0.570212	166	36
	GO:0006099	tricarboxylic acid cycle	21	0.228279	0.929033	0.590643	0.593554	473	21
	GO:0022904	respiratory electron transport chain	73	-0.367924	-1.51849	0.0085197	0.613738	150	27
	GO:0045333	cellular respiration	35	-0.374788	-1.35319	0.0868571	0.621712	116	9
	GO:0022900	electron transport chain	86	-0.328501	-1.4001	0.0305585	0.693674	157	30
	GO:0009060	aerobic respiration	35	-0.374788	-1.3546	0.0855188	0.704864	116	9
	GO:0006101	citrate metabolic process	21	0.228279	0.941085	0.525424	0.71248	473	21
	GO:0015980	energy derivation by oxidation of organic compounds	35	-0.374788	-1.35723	0.0902934	0.803889	116	9
	GO:0016999	antibiotic metabolic process	21	0.228279	0.95081	0.493976	0.916133	473	21
	GO:0035556	intracellular signal transduction	44	0.230017	1.18044	0.182927	0.950713	45	8
	GO:0009150	purine ribonucleotide metabolic process	96	-0.261842	-1.12998	0.280168	1	126	27
	GO:0072521	purine-containing compound metabolic process	96	-0.261842	-1.1267	0.279289	1	126	27
	GO:0009259	ribonucleotide metabolic process	96	-0.261842	-1.12487	0.277259	1	126	27
	GO:0006163	purine nucleotide metabolic process	96	-0.261842	-1.1141	0.291796	1	126	27
	GO:0019693	ribose phosphate metabolic process	96	-0.261842	-1.11388	0.280412	1	126	27
	GO:0032981	mitochondrial respiratory chain complex I assembly	16	-0.370708	-1.10336	0.347771	1	278	9
	GO:0010257	NADH dehydrogenase complex assembly	16	-0.370708	-1.1022	0.348203	1	278	9
	GO:0009144	purine nucleoside triphosphate metabolic process	85	-0.258383	-1.10006	0.330867	1	126	24
	GO:0009161	ribonucleoside monophosphate metabolic process	85	-0.258383	-1.0969	0.327387	1	126	24
	GO:0009126	purine nucleoside monophosphate metabolic process	85	-0.258383	-1.09683	0.318565	1	126	24
	GO:0006119	oxidative phosphorylation	20	-0.346908	-1.09593	0.340554	1	161	7
	GO:0009205	purine ribonucleoside triphosphate metabolic process	85	-0.258383	-1.0928	0.328406	1	126	24
	GO:0072350	tricarboxylic acid metabolic process	21	0.228279	0.965181	0.511628	1	473	21
D_Mail1-Chil	GO:0016310	phosphorylation	20	-0.766109	-2.60969	0	0	75	13
	GO:0006119	oxidative phosphorylation	20	-0.766109	-2.58144	0	0	75	13
	GO:0009060	aerobic respiration	35	-0.611721	-2.53444	0	0	75	15
	GO:0045333	cellular respiration	35	-0.611721	-2.53002	0	0	75	15
	GO:0015980	energy derivation by oxidation of organic compounds	35	-0.611721	-2.48849	0	0	75	15
	GO:0006091	generation of precursor metabolites and energy	102	-0.451172	-2.39591	0	0	146	43
	GO:0055114	oxidation-reduction process	102	-0.453123	-2.38081	0	0	146	43
	GO:0006338	chromatin remodeling	20	0.676266	2.23845	0	0.000115385	84	13
	GO:0006325	chromatin organization	22	0.661164	2.24404	0	0.000230769	84	14
	GO:0009205	purine ribonucleoside triphosphate metabolic process	85	-0.39897	-2.06771	0	0.000271111	84	27
	GO:0009199	ribonucleoside triphosphate metabolic process	85	-0.39897	-2.09631	0	0.000305	84	27
	GO:0009123	nucleoside monophosphate metabolic process	85	-0.39897	-2.0611	0	0.000614871	84	27
	GO:0009161	ribonucleoside monophosphate metabolic process	85	-0.39897	-2.05027	0	0.000750196	84	27
	GO:0009187	cyclic nucleotide metabolic process	22	0.601273	2.03712	0	0.000843929	108	12
	GO:0009190	cyclic nucleotide biosynthetic process	22	0.601273	2.04182	0.0018315	0.00103222	108	12
	GO:0009141	nucleoside triphosphate metabolic process	85	-0.39897	-2.01127	0	0.00107897	84	27
	GO:0009144	purine nucleoside triphosphate metabolic process	85	-0.39897	-2.0188	0	0.00115604	84	27
	GO:0009126	purine nucleoside monophosphate metabolic process	85	-0.39897	-2.03075	0	0.0012075	84	27
	GO:0046034	ATP metabolic process	85	-0.39897	-2.02281	0	0.00124496	84	27
	GO:0009167	purine ribonucleoside monophosphate metabolic process	85	-0.39897	-1.97981	0	0.00155668	84	27
	GO:0035556	intracellular signal transduction	44	0.463909	1.9069	0.00337838	0.00264617	108	19
	GO:0009150	purine ribonucleotide metabolic process	96	-0.33256	-1.77519	0.00287356	0.0134531	84	27
	GO:0072521	purine-containing compound metabolic process	96	-0.33256	-1.76223	0	0.0145689	84	27
	GO:0019693	ribose phosphate metabolic process	96	-0.33256	-1.74101	0	0.0153459	84	27
	GO:0017144	drug metabolic process	106	-0.320892	-1.74122	0	0.0160077	122	33
	GO:0009165	nucleotide biosynthetic process	93	0.191563	0.892031	0.64977	0.690246	115	21
	GO:0090407	organophosphate biosynthetic process	93	0.191563	0.907771	0.627481	0.727734	115	21
	GO:0033108	mitochondrial respiratory chain complex assembly	21	0.247888	0.833727	0.690058	0.733565	35	2
	GO:1901293	nucleoside phosphate biosynthetic process	93	0.191563	0.908104	0.628012	0.807979	115	21
	GO:0065003	protein-containing complex assembly	25	0.271079	0.940415	0.512915	0.82795	38	3
	GO:0043933	protein-containing complex subunit organization	25	0.271079	0.959004	0.502732	0.893013	38	3
	GO:0034622	cellular protein-containing complex assembly	25	0.271079	0.96147	0.50738	1	38	3
D_Mail1-Rel_D	GO:0006338	chromatin remodeling	20	0.622245	2.2668	0	0.00085404	73	12
	GO:0006325	chromatin organization	22	0.620241	2.2775	0	0.00170808	73	13
	GO:0009060	aerobic respiration	35	0.406214	1.71463	0.0117878	0.0662312	157	22
	GO:0045333	cellular respiration	35	0.406214	1.76225	0.012939	0.0773651	157	22
	GO:0015980	energy derivation by oxidation of organic compounds	35	0.406214	1.72303	0.0133843	0.0786196	157	22
	GO:0006119	oxidative phosphorylation	20	0.432861	1.55779	0.0591716	0.133884	153	13
	GO:0016310	phosphorylation	20	0.432861	1.57139	0.0425532	0.144515	153	13
	GO:0055114	oxidation-reduction process	102	0.254714	1.41902	0.0440141	0.282624	195	47
	GO:0006091	generation of precursor metabolites and energy	102	0.250685	1.38632	0.0483871	0.308403	139	35
	GO:0098662	inorganic cation transmembrane transport	72	-0.198995	-1.06442	0.333333	0.612088	77	16
	GO:0098660	inorganic ion transmembrane transport	72	-0.198995	-1.06587	0.342495	0.640702	77	16
	GO:0015986	ATP synthesis coupled proton transport	71	-0.204881	-1.06808	0.338983	0.670574	77	16
	GO:0009142	nucleoside triphosphate biosynthetic process	71	-0.204881	-1.07646	0.337237	0.687723	77	16
	GO:0015985	energy coupled proton transport, down electrochemical gradient	71	-0.204881	-1.07707	0.326484	0.729112	77	16
	GO:0015672	monovalent inorganic cation transport	72	-0.198995	-1.08003	0.329718	0.769361	77	16
	GO:0098655	cation transmembrane transport	72	-0.198995	-1.08167	0.318083	0.818681	77	16
	GO:0022904	respiratory electron transport chain	73	0.221104	1.13539	0.260788	0.832072	139	24
	GO:0006120	mitochondrial electron transport, NADH to ubiquinone	23	0.288448	1.10591	0.302857	0.870284	89	6
	GO:0009201	ribonucleoside triphosphate biosynthetic process	71	-0.204881	-1.08425	0.316484	0.872213	77	16
	GO:0009117	nucleotide metabolic process	107	0.205693	1.13926	0.241135	0.892867	181	44
	GO:0022900	electron transport chain	86	0.199967	1.08194	0.321627	0.897934	139	26
	GO:0017144	drug metabolic process	106	0.18707	1.05322	0.35097	0.942929	181	42
	GO:0009206	purine ribonucleoside triphosphate biosynthetic process	71	-0.204881	-1.08459	0.316129	0.943171	77	16
	GO:0046034	ATP metabolic process	85	0.178948	0.970171	0.515596	0.953629	181	34
	GO:0006753	nucleoside phosphate metabolic process	107	0.205693	1.14553	0.242806	0.954669	181	44
	GO:0009141	nucleoside triphosphate metabolic process	85	0.178948	0.974202	0.501832	0.991361	181	34
	GO:0009152	purine ribonucleotide biosynthetic process	82	-0.212898	-1.18686	0.161972	1	77	18
	GO:0009260	ribonucleotide biosynthetic process	82	-0.212898	-1.18655	0.181053	1	77	18
	GO:0072522	purine-containing compound biosynthetic process	82	-0.212898	-1.18358	0.196903	1	77	18
	GO:0006164	purine nucleotide biosynthetic process	82	-0.212898	-1.174	0.217105	1	77	18
	GO:0046390	ribose phosphate biosynthetic process	82	-0.212898	-1.17388	0.201357	1	77	18
	GO:1901137	carbohydrate derivative biosynthetic process	82	-0.212898	-1.15811	0.211236	1	77	18
	GO:0009145	purine nucleoside triphosphate biosynthetic process	71	-0.204881	-1.12766	0.263713	1	77	16
	GO:0006754	ATP biosynthetic process	71	-0.204881	-1.10542	0.278723	1	77	16
	GO:0009124	nucleoside monophosphate biosynthetic process	71	-0.204881	-1.10383	0.288546	1	77	16
	GO:0009168	purine ribonucleoside monophosphate biosynthetic process	71	-0.204881	-1.09167	0.314351	1	77	16
	GO:0009127	purine nucleoside monophosphate biosynthetic process	71	-0.204881	-1.08536	0.307203	1	77	16
	GO:0006122	mitochondrial electron transport, ubiquinol to cytochrome c	18	0.281863	0.999982	0.452632	1	195	11
	GO:0009190	cyclic nucleotide biosynthetic process	22	0.265801	0.981853	0.485605	1	174	10
	GO:0009187	cyclic nucleotide metabolic process	22	0.265801	0.978649	0.485714	1	174	10
D_Mail2-Chil	GO:0006338	chromatin remodeling	20	0.749747	1.50734	0.00478469	0.0366518	72	8
	GO:0006325	chromatin organization	22	0.760974	1.5301	0.00357569	0.0485612	72	9
	GO:0009187	cyclic nucleotide metabolic process	22	0.717716	1.46213	0.0217129	0.0519396	85	11
	GO:0009190	cyclic nucleotide biosynthetic process	22	0.717716	1.44559	0.0189125	0.0525361	85	11
	GO:0045333	cellular respiration	35	-0.539987	-1.58691	0.0210526	0.0528434	86	15
	GO:0009060	aerobic respiration	35	-0.539987	-1.54336	0	0.0547357	86	15
	GO:0009123	nucleoside monophosphate metabolic process	85	-0.475749	-1.58774	0	0.0576474	129	35
	GO:0017144	drug metabolic process	106	-0.452397	-1.55623	0	0.0578919	133	41
	GO:0009161	ribonucleoside monophosphate metabolic process	85	-0.475749	-1.59054	0	0.0621822	129	35
	GO:0006119	oxidative phosphorylation	20	-0.638462	-1.59554	0.0111111	0.0656554	57	11
	GO:0009144	purine nucleoside triphosphate metabolic process	85	-0.475749	-1.60423	0	0.0694635	129	35
	GO:0015980	energy derivation by oxidation of organic compounds	35	-0.539987	-1.48965	0.0288462	0.0732016	86	15
	GO:0009199	ribonucleoside triphosphate metabolic process	85	-0.475749	-1.60497	0	0.0793868	129	35
	GO:0046034	ATP metabolic process	85	-0.475749	-1.61168	0	0.0896896	129	35
	GO:0009126	purine nucleoside monophosphate metabolic process	85	-0.475749	-1.62346	0	0.1008	129	35
	GO:0009141	nucleoside triphosphate metabolic process	85	-0.475749	-1.63202	0	0.117215	129	35
	GO:0016310	phosphorylation	20	-0.638462	-1.63762	0.0131579	0.153476	57	11
	GO:0034622	cellular protein-containing complex assembly	25	0.6292	1.29293	0.0898618	0.170859	123	7
	GO:0009205	purine ribonucleoside triphosphate metabolic process	85	-0.475749	-1.6882	0	0.181534	129	35
	GO:0043933	protein-containing complex subunit organization	25	0.6292	1.29633	0.0873016	0.18204	123	7
	GO:0033108	mitochondrial respiratory chain complex assembly	21	0.650799	1.30139	0.0959233	0.193737	123	6
	GO:0065003	protein-containing complex assembly	25	0.6292	1.30584	0.0969626	0.20949	123	7
	GO:0055114	oxidation-reduction process	102	-0.354321	-1.29692	0	0.220226	62	27
	GO:0010257	NADH dehydrogenase complex assembly	16	0.682531	1.32776	0.0926829	0.228173	102	4
	GO:0032981	mitochondrial respiratory chain complex I assembly	16	0.682531	1.3072	0.0983607	0.239781	102	4
	GO:1902600	proton transmembrane transport	72	-0.353719	-1.20089	0.0512821	0.288243	133	24
	GO:0098660	inorganic ion transmembrane transport	72	-0.353719	-1.20173	0.0357143	0.303096	133	24
	GO:0006091	generation of precursor metabolites and energy	102	-0.339144	-1.22451	0	0.303325	62	26
	GO:0009206	purine ribonucleoside triphosphate biosynthetic process	71	-0.354095	-1.20777	0.0588235	0.308275	133	24
	GO:0009167	purine ribonucleoside monophosphate metabolic process	85	-0.475749	-1.69739	0	0.33596	129	35
	GO:0035556	intracellular signal transduction	44	0.531512	1.17555	0.208154	0.49504	94	17
	GO:0090407	organophosphate biosynthetic process	93	0.377017	0.879915	0.77472	1	87	14
	GO:1901293	nucleoside phosphate biosynthetic process	93	0.377017	0.875364	0.762729	1	87	14
	GO:0009165	nucleotide biosynthetic process	93	0.377017	0.875263	0.766461	1	87	14
	GO:0022904	respiratory electron transport chain	73	0.330323	0.754578	0.908718	1	133	16
	GO:0006164	purine nucleotide biosynthetic process	82	0.324998	0.753424	0.927403	1	87	10
	GO:0046390	ribose phosphate biosynthetic process	82	0.324998	0.753404	0.936083	1	87	10
	GO:0009260	ribonucleotide biosynthetic process	82	0.324998	0.752203	0.918724	1	87	10
	GO:1901137	carbohydrate derivative biosynthetic process	82	0.324998	0.751714	0.914286	1	87	10
	GO:0072522	purine-containing compound biosynthetic process	82	0.324998	0.748904	0.925586	1	87	10
D_Mail2-Rel_D	GO:0009060	aerobic respiration	35	0.663046	1.41166	0.00513875	0.049287	194	25
	GO:0045333	cellular respiration	35	0.663046	1.41274	0.00101215	0.0598309	194	25
	GO:0015980	energy derivation by oxidation of organic compounds	35	0.663046	1.41745	0.00510725	0.0740419	194	25
	GO:0006325	chromatin organization	22	0.726948	1.47251	0.00209205	0.0791141	89	10
	GO:0006091	generation of precursor metabolites and energy	102	0.587877	1.32672	0.001	0.100325	194	55
	GO:0006338	chromatin remodeling	20	0.707772	1.42404	0.0168599	0.100408	89	9
	GO:0006119	oxidative phosphorylation	20	0.669342	1.33262	0.0243386	0.103882	158	13
	GO:0016310	phosphorylation	20	0.669342	1.34163	0.028481	0.104498	158	13
	GO:0055114	oxidation-reduction process	102	0.591193	1.34309	0.002002	0.11821	194	55
	GO:0022904	respiratory electron transport chain	73	0.578796	1.28366	0.00603015	0.17989	194	38
	GO:0022900	electron transport chain	86	0.548787	1.23721	0.03003	0.303134	194	43
	GO:0006122	mitochondrial electron transport, ubiquinol to cytochrome c	18	0.632162	1.23733	0.11016	0.329768	194	11
	GO:0006120	mitochondrial electron transport, NADH to ubiquinone	23	0.570427	1.16831	0.208551	0.707428	211	13
	GO:0065003	protein-containing complex assembly	25	0.552911	1.1514	0.227038	0.795515	255	15
	GO:0034622	cellular protein-containing complex assembly	25	0.552911	1.13019	0.271694	0.884634	255	15
	GO:0043933	protein-containing complex subunit organization	25	0.552911	1.13044	0.264887	0.940769	255	15
	GO:0033108	mitochondrial respiratory chain complex assembly	21	0.543224	1.09682	0.348861	1	255	12
	GO:0010257	NADH dehydrogenase complex assembly	16	0.518891	1.01244	0.493534	1	255	8
	GO:0032981	mitochondrial respiratory chain complex I assembly	16	0.518891	1.00384	0.519438	1	255	8
	GO:0009190	cyclic nucleotide biosynthetic process	22	0.4802	0.977833	0.552659	1	71	6
Chil-Rel_D	GO:0006091	generation of precursor metabolites and energy	102	0.636825	1.92064	0	0.000558824	123	44
	GO:0015980	energy derivation by oxidation of organic compounds	35	0.728593	1.8602	0.00158479	0.000638212	108	21
	GO:0045333	cellular respiration	35	0.728593	1.86977	0	0.000797765	108	21
	GO:0009060	aerobic respiration	35	0.728593	1.87786	0	0.00106369	108	21
	GO:0055114	oxidation-reduction process	102	0.648815	1.95007	0	0.00111765	123	45
	GO:0016310	phosphorylation	20	0.780866	1.77738	0	0.00125958	13	9
	GO:0006119	oxidative phosphorylation	20	0.780866	1.7391	0	0.00342138	13	9
	GO:0017144	drug metabolic process	106	0.547548	1.67028	0	0.00891855	145	42
	GO:0009144	purine nucleoside triphosphate metabolic process	85	0.543642	1.60623	0.00286533	0.0103286	167	37
	GO:0009141	nucleoside triphosphate metabolic process	85	0.543642	1.6006	0.00151057	0.0105149	167	37
	GO:0009123	nucleoside monophosphate metabolic process	85	0.543642	1.59288	0.0058651	0.0106896	167	37
	GO:0009205	purine ribonucleoside triphosphate metabolic process	85	0.543642	1.60897	0.002886	0.0108665	167	37
	GO:0009161	ribonucleoside monophosphate metabolic process	85	0.543642	1.5943	0.0014771	0.0110147	167	37
	GO:0046034	ATP metabolic process	85	0.543642	1.60918	0	0.0115644	167	37
	GO:0009167	purine ribonucleoside monophosphate metabolic process	85	0.543642	1.61616	0	0.012064	167	37
	GO:0009126	purine nucleoside monophosphate metabolic process	85	0.543642	1.6116	0	0.012082	167	37
	GO:0009199	ribonucleoside triphosphate metabolic process	85	0.543642	1.61838	0.00143266	0.0128476	167	37
	GO:0022904	respiratory electron transport chain	73	0.562021	1.6188	0.00152672	0.0141323	123	28
	GO:0022900	electron transport chain	86	0.547111	1.62131	0.00285714	0.0155706	123	33
	GO:0006122	mitochondrial electron transport, ubiquinol to cytochrome c	18	0.689146	1.53868	0.0337621	0.0213275	122	9
	GO:0009190	cyclic nucleotide biosynthetic process	22	-0.588858	-1.45479	0.0441989	0.115657	35	11
	GO:0009187	cyclic nucleotide metabolic process	22	-0.588858	-1.46188	0.048718	0.166447	35	11
	GO:0035556	intracellular signal transduction	44	-0.512458	-1.47375	0.0167131	0.299215	132	19
	GO:0046390	ribose phosphate biosynthetic process	82	-0.29235	-0.927151	0.627986	0.890001	72	11
	GO:0032981	mitochondrial respiratory chain complex I assembly	16	-0.358641	-0.802471	0.751825	0.891183	19	4
	GO:0010257	NADH dehydrogenase complex assembly	16	-0.358641	-0.81845	0.731771	0.923196	19	4
	GO:0090407	organophosphate biosynthetic process	93	-0.256058	-0.834601	0.892508	0.955942	72	11
	GO:0006164	purine nucleotide biosynthetic process	82	-0.29235	-0.930524	0.630769	0.963304	72	11
	GO:0006338	chromatin remodeling	20	-0.465941	-1.1057	0.297587	0.970213	113	9
	GO:0006325	chromatin organization	22	-0.391027	-0.978101	0.4625	1	113	9
	GO:0072522	purine-containing compound biosynthetic process	82	-0.29235	-0.948749	0.597315	1	72	11
	GO:1901137	carbohydrate derivative biosynthetic process	82	-0.29235	-0.944825	0.57947	1	72	11
	GO:0009260	ribonucleotide biosynthetic process	82	-0.29235	-0.943172	0.568182	1	72	11
	GO:0009152	purine ribonucleotide biosynthetic process	82	-0.29235	-0.937909	0.587248	1	72	11
	GO:1901293	nucleoside phosphate biosynthetic process	93	-0.256058	-0.836396	0.917721	1	72	11
	GO:0009165	nucleotide biosynthetic process	93	-0.256058	-0.835541	0.925424	1	72	11
