# Supplementary material for: Transcriptome Analysis of Beet Webworm Shows That Histone Deacetylase May Affect Diapause by Regulating Juvenile Hormone
Source: Insects. 2022 Sep 14;13(9):835. doi: 10.3390/insects13090835 (PMC9505968; doi:10.3390/insects13090835)
Supplement: Supplementary file 1 [file insects-13-00835-s001.zip › Supplementary TableS8.xlsx]

## Sheet: NBS-D_Mail1
	gene set name	Description	Size	ES	NES	p_value	p adjust	Rank at MAX	Leading edge
NBS-D_Mail1	GO:0009145	purine nucleoside triphosphate biosynthetic process	71	0.370688	1.54932	0.0122699	0.0579106	134	26
	GO:1901293	nucleoside phosphate biosynthetic process	93	0.345217	1.55256	0.00842359	0.0595029	134	29
	GO:0090407	organophosphate biosynthetic process	93	0.345217	1.53954	0.0103926	0.0609352	134	29
	GO:0098655	cation transmembrane transport	72	0.370309	1.55436	0.00738007	0.0626947	134	26
	GO:0015985	energy coupled proton transport, down electrochemical gradient	71	0.370688	1.56084	0.0159119	0.0633281	134	26
	GO:0009142	nucleoside triphosphate biosynthetic process	71	0.370688	1.5728	0.00725514	0.0651486	134	26
	GO:0009156	ribonucleoside monophosphate biosynthetic process	71	0.370688	1.56323	0.012987	0.0662687	134	26
	GO:0098662	inorganic cation transmembrane transport	72	0.370309	1.57423	0.0144753	0.0694494	134	26
	GO:0006754	ATP biosynthetic process	71	0.370688	1.57932	0.00855746	0.0715624	134	26
	GO:0055085	transmembrane transport	72	0.370309	1.57944	0.0156627	0.0780681	134	26
	GO:0009201	ribonucleoside triphosphate biosynthetic process	71	0.370688	1.58192	0.00856793	0.0840295	134	26
	GO:0009168	purine ribonucleoside monophosphate biosynthetic process	71	0.370688	1.58232	0.0123762	0.0931403	134	26
	GO:0009124	nucleoside monophosphate biosynthetic process	71	0.370688	1.58292	0.00737101	0.103867	134	26
	GO:1902600	proton transmembrane transport	72	0.370309	1.58404	0.0120919	0.117344	134	26
	GO:0009127	purine nucleoside monophosphate biosynthetic process	71	0.370688	1.58413	0.0109756	0.136517	134	26
	GO:0009206	purine ribonucleoside triphosphate biosynthetic process	71	0.370688	1.58725	0.00483092	0.159635	134	26
	GO:0015672	monovalent inorganic cation transport	72	0.370309	1.59153	0.0108434	0.192715	134	26
	GO:0015986	ATP synthesis coupled proton transport	71	0.370688	1.5936	0.0110837	0.250906	134	26
	GO:0034220	ion transmembrane transport	72	0.370309	1.59674	0.00618047	0.36843	134	26
	GO:0006119	oxidative phosphorylation	20	-0.365387	-1.33799	0.108434	0.42223	100	9
	GO:0006099	tricarboxylic acid cycle	21	-0.298732	-1.15871	0.257627	0.463916	37	4
	GO:0016999	antibiotic metabolic process	21	-0.298732	-1.1209	0.305556	0.477598	37	4
	GO:0072350	tricarboxylic acid metabolic process	21	-0.298732	-1.15967	0.225589	0.577163	37	4
	GO:0006338	chromatin remodeling	20	-0.273474	-1.04817	0.397163	0.582314	62	5
	GO:0006325	chromatin organization	22	-0.237841	-0.912113	0.572954	0.627735	62	5
	GO:0015980	energy derivation by oxidation of organic compounds	35	-0.212527	-0.933769	0.593607	0.644288	128	13
	GO:0016310	phosphorylation	20	-0.365387	-1.37389	0.119134	0.679419	100	9
	GO:0045333	cellular respiration	35	-0.212527	-0.940225	0.544248	0.700649	128	13
	GO:0098660	inorganic ion transmembrane transport	72	0.370309	1.59675	0.0106888	0.736861	134	26
	GO:0006101	citrate metabolic process	21	-0.298732	-1.16227	0.243542	0.758603	37	4
	GO:0009060	aerobic respiration	35	-0.212527	-0.941975	0.533333	0.783219	128	13
NBS-D_Mail2	GO:1902600	proton transmembrane transport	72	0.538967	1.46207	0.0105105	0.0543864	121	21
	GO:0006754	ATP biosynthetic process	71	0.539318	1.47048	0.0154799	0.055556	121	21
	GO:0009124	nucleoside monophosphate biosynthetic process	71	0.539318	1.46265	0.0175182	0.0570072	121	21
	GO:0015986	ATP synthesis coupled proton transport	71	0.539318	1.47051	0.0135952	0.0592597	121	21
	GO:0009168	purine ribonucleoside monophosphate biosynthetic process	71	0.539318	1.47177	0.00762195	0.0628232	121	21
	GO:0009156	ribonucleoside monophosphate biosynthetic process	71	0.539318	1.47303	0.010479	0.0667436	121	21
	GO:0009145	purine nucleoside triphosphate biosynthetic process	71	0.539318	1.47409	0.0121581	0.0715883	121	21
	GO:0098662	inorganic cation transmembrane transport	72	0.538967	1.47495	0.00725689	0.077102	121	21
	GO:0009201	ribonucleoside triphosphate biosynthetic process	71	0.539318	1.47508	0.0151057	0.0848121	121	21
	GO:0015985	energy coupled proton transport, down electrochemical gradient	71	0.539318	1.47762	0.0118694	0.0922628	121	21
	GO:0055085	transmembrane transport	72	0.538967	1.47962	0.00291121	0.101457	121	21
	GO:0009060	aerobic respiration	35	-0.55234	-1.43634	0.0512821	0.109974	182	18
	GO:0098655	cation transmembrane transport	72	0.538967	1.47974	0.0118519	0.11579	121	21
	GO:0045333	cellular respiration	35	-0.55234	-1.44676	0.0333333	0.126135	182	18
	GO:0006119	oxidative phosphorylation	20	-0.674624	-1.51722	0.0240964	0.126415	131	11
	GO:0006812	cation transport	75	0.496165	1.35966	0.0374813	0.12741	121	21
	GO:0009127	purine nucleoside monophosphate biosynthetic process	71	0.539318	1.48347	0.00455927	0.129237	121	21
	GO:0006811	ion transport	75	0.496165	1.36106	0.0332279	0.132746	121	21
	GO:0015980	energy derivation by oxidation of organic compounds	35	-0.55234	-1.46645	0.0362694	0.143057	182	18
	GO:0009206	purine ribonucleoside triphosphate biosynthetic process	71	0.539318	1.48408	0.0158273	0.153299	121	21
	GO:0034220	ion transmembrane transport	72	0.538967	1.49078	0.0119225	0.17768	121	21
	GO:0016310	phosphorylation	20	-0.674624	-1.53165	0.00731707	0.218656	131	11
	GO:0009142	nucleoside triphosphate biosynthetic process	71	0.539318	1.4908	0.00920245	0.236907	121	21
	GO:0098660	inorganic ion transmembrane transport	72	0.538967	1.49405	0.0117994	0.341567	121	21
	GO:0009190	cyclic nucleotide biosynthetic process	22	-0.471553	-1.10394	0.301843	0.571703	109	9
	GO:0009187	cyclic nucleotide metabolic process	22	-0.471553	-1.11851	0.264637	0.594169	109	9
	GO:0006091	generation of precursor metabolites and energy	102	-0.356942	-1.13845	0.158621	0.606187	108	27
	GO:0015672	monovalent inorganic cation transport	72	0.538967	1.5003	0.00437956	0.632219	121	21
	GO:0006325	chromatin organization	22	-0.444872	-1.05988	0.351039	0.648063	150	9
	GO:0006338	chromatin remodeling	20	-0.453098	-1.02985	0.394558	0.68632	150	9
	GO:0055114	oxidation-reduction process	102	-0.353838	-1.13968	0.149351	0.702379	108	27
	GO:0006122	mitochondrial electron transport, ubiquinol to cytochrome c	18	-0.419249	-0.96437	0.5	0.85537	207	8
	GO:0033108	mitochondrial respiratory chain complex assembly	21	-0.328179	-0.752679	0.827014	0.935832	158	6
	GO:0010257	NADH dehydrogenase complex assembly	16	-0.365009	-0.784335	0.773128	0.947512	48	3
	GO:0032981	mitochondrial respiratory chain complex I assembly	16	-0.365009	-0.793015	0.759637	0.987447	48	3
	GO:0022900	electron transport chain	86	-0.281766	-0.872701	0.782918	1	64	15
	GO:0043933	protein-containing complex subunit organization	25	-0.343069	-0.851224	0.710177	1	158	7
	GO:0022904	respiratory electron transport chain	73	-0.279121	-0.838098	0.849673	1	84	15
	GO:0034622	cellular protein-containing complex assembly	25	-0.343069	-0.833817	0.719388	1	158	7
	GO:0065003	protein-containing complex assembly	25	-0.343069	-0.816311	0.735363	1	158	7
NBS-Chil	GO:0006119	oxidative phosphorylation	20	-0.841454	-2.14614	0	0	35	10
	GO:0016310	phosphorylation	20	-0.841454	-2.07327	0	0	35	10
	GO:0045333	cellular respiration	35	-0.701241	-2.04776	0	0	72	16
	GO:0015980	energy derivation by oxidation of organic compounds	35	-0.701241	-2.01611	0	0	72	16
	GO:0009060	aerobic respiration	35	-0.701241	-1.99918	0	0	72	16
	GO:0055114	oxidation-reduction process	102	-0.503349	-1.71918	0	0.0188361	102	31
	GO:0006091	generation of precursor metabolites and energy	102	-0.503673	-1.72766	0	0.019852	102	31
	GO:0035556	intracellular signal transduction	44	0.647506	1.63952	0.00129366	0.0421997	121	21
	GO:0006325	chromatin organization	22	0.700278	1.56609	0.00550206	0.0716835	112	11
	GO:0006338	chromatin remodeling	20	0.688396	1.47559	0.020979	0.177717	112	10
	GO:0009187	cyclic nucleotide metabolic process	22	0.585504	1.31033	0.124827	0.279202	121	11
	GO:0090407	organophosphate biosynthetic process	93	0.491446	1.35316	0.0199778	0.291898	135	28
	GO:0009190	cyclic nucleotide biosynthetic process	22	0.585504	1.31375	0.0954301	0.296286	121	11
	GO:1901293	nucleoside phosphate biosynthetic process	93	0.491446	1.33273	0.0282486	0.311164	135	28
	GO:0009165	nucleotide biosynthetic process	93	0.491446	1.36005	0.01693	0.317447	135	28
	GO:0033108	mitochondrial respiratory chain complex assembly	21	0.603159	1.31653	0.0990099	0.321311	63	4
	GO:0010257	NADH dehydrogenase complex assembly	16	0.660224	1.38785	0.074928	0.355918	63	3
	GO:0009199	ribonucleoside triphosphate metabolic process	85	-0.32851	-1.09042	0.252174	0.363487	97	20
	GO:0009126	purine nucleoside monophosphate metabolic process	85	-0.32851	-1.08031	0.207547	0.365939	97	20
	GO:0032981	mitochondrial respiratory chain complex I assembly	16	0.660224	1.36222	0.0758427	0.371326	63	3
	GO:0019693	ribose phosphate metabolic process	96	-0.309934	-1.06951	0.262712	0.371598	97	23
	GO:0009205	purine ribonucleoside triphosphate metabolic process	85	-0.32851	-1.09471	0.214286	0.374815	97	20
	GO:0017144	drug metabolic process	106	-0.315056	-1.09698	0.147826	0.393129	97	24
	GO:0072522	purine-containing compound biosynthetic process	82	0.440062	1.18569	0.162225	0.409191	135	22
	GO:0006164	purine nucleotide biosynthetic process	82	0.440062	1.18981	0.151515	0.418192	135	22
	GO:0009167	purine ribonucleoside monophosphate metabolic process	85	-0.32851	-1.09736	0.246154	0.418521	97	20
	GO:0009123	nucleoside monophosphate metabolic process	85	-0.32851	-1.10648	0.161074	0.424424	97	20
	GO:1901137	carbohydrate derivative biosynthetic process	82	0.440062	1.19068	0.178366	0.439099	135	22
	GO:0046034	ATP metabolic process	85	-0.32851	-1.10824	0.15942	0.451167	97	20
	GO:0009260	ribonucleotide biosynthetic process	82	0.440062	1.19179	0.154026	0.46126	135	22
	GO:0009141	nucleoside triphosphate metabolic process	85	-0.32851	-1.11152	0.198347	0.479589	97	20
	GO:0043933	protein-containing complex subunit organization	25	0.53774	1.21392	0.194483	0.479774	63	4
	GO:0034622	cellular protein-containing complex assembly	25	0.53774	1.23461	0.160167	0.480114	63	4
	GO:0009161	ribonucleoside monophosphate metabolic process	85	-0.32851	-1.12513	0.149606	0.482398	97	20
	GO:0009152	purine ribonucleotide biosynthetic process	82	0.440062	1.19191	0.150513	0.489994	135	22
	GO:0065003	protein-containing complex assembly	25	0.53774	1.21518	0.199739	0.511289	63	4
	GO:0009144	purine nucleoside triphosphate metabolic process	85	-0.32851	-1.1298	0.122951	0.515678	97	20
	GO:0009124	nucleoside monophosphate biosynthetic process	71	0.439042	1.19223	0.167644	0.521445	135	17
	GO:0022900	electron transport chain	86	-0.338177	-1.13219	0.163934	0.564035	102	20
	GO:0006120	mitochondrial electron transport, NADH to ubiquinone	23	-0.431413	-1.13815	0.225	0.610529	31	4
NBS-Rel_D	GO:0009144	purine nucleoside triphosphate metabolic process	85	0.411249	1.2677	0.0789177	0.367509	220	35
	GO:0009156	ribonucleoside monophosphate biosynthetic process	71	0.427479	1.2737	0.100478	0.369905	220	30
	GO:0009145	purine nucleoside triphosphate biosynthetic process	71	0.427479	1.28738	0.0859189	0.372619	220	30
	GO:0009127	purine nucleoside monophosphate biosynthetic process	71	0.427479	1.27696	0.0816568	0.380172	220	30
	GO:0009201	ribonucleoside triphosphate biosynthetic process	71	0.427479	1.29238	0.0743405	0.380852	220	30
	GO:0009206	purine ribonucleoside triphosphate biosynthetic process	71	0.427479	1.29273	0.0827338	0.405069	220	30
	GO:0006754	ATP biosynthetic process	71	0.427479	1.29531	0.0704898	0.424918	220	30
	GO:0009124	nucleoside monophosphate biosynthetic process	71	0.427479	1.29608	0.0729665	0.45503	220	30
	GO:0015985	energy coupled proton transport, down electrochemical gradient	71	0.427479	1.29742	0.0647399	0.489012	220	30
	GO:0055085	transmembrane transport	72	0.434711	1.30159	0.0801887	0.518038	220	31
	GO:0098660	inorganic ion transmembrane transport	72	0.434711	1.303	0.0780886	0.563174	220	31
	GO:0015986	ATP synthesis coupled proton transport	71	0.427479	1.30536	0.0622066	0.613382	220	30
	GO:0034220	ion transmembrane transport	72	0.434711	1.30564	0.0729665	0.687124	220	31
	GO:0009187	cyclic nucleotide metabolic process	22	-0.31362	-0.882384	0.645283	0.72578	7	9
	GO:0098662	inorganic cation transmembrane transport	72	0.434711	1.30614	0.0717647	0.781491	220	31
	GO:1902600	proton transmembrane transport	72	0.434711	1.30875	0.0630105	0.890676	220	31
	GO:0009190	cyclic nucleotide biosynthetic process	22	-0.31362	-0.893477	0.583643	1	7	9
	GO:0006325	chromatin organization	22	0.598521	1.46031	0.0331034	1	47	8
	GO:0006338	chromatin remodeling	20	0.555533	1.32717	0.102493	1	47	7
	GO:0098655	cation transmembrane transport	72	0.434711	1.31822	0.0568047	1	220	31
	GO:0015672	monovalent inorganic cation transport	72	0.434711	1.30924	0.0554245	1	220	31
	GO:0009168	purine ribonucleoside monophosphate biosynthetic process	71	0.427479	1.30914	0.0817535	1	220	30
D_Mail1-D_Mail2	GO:0006122	mitochondrial electron transport, ubiquinol to cytochrome c	18	-0.533557	-1.63475	0.0144753	0.39521	127	8
	GO:0006099	tricarboxylic acid cycle	21	0.228279	0.952349	0.511765	0.544781	473	21
	GO:0055114	oxidation-reduction process	102	-0.333109	-1.4447	0.0208333	0.58369	166	36
	GO:0006091	generation of precursor metabolites and energy	102	-0.343059	-1.46872	0.0125654	0.62119	166	37
	GO:0045333	cellular respiration	35	-0.374788	-1.34962	0.0925059	0.626697	116	9
	GO:0022904	respiratory electron transport chain	73	-0.367924	-1.5127	0.0150215	0.634312	150	27
	GO:0016999	antibiotic metabolic process	21	0.228279	0.961063	0.527778	0.659523	473	21
	GO:0015980	energy derivation by oxidation of organic compounds	35	-0.374788	-1.36113	0.0858757	0.659543	116	9
	GO:0022900	electron transport chain	86	-0.328501	-1.39403	0.0450734	0.721404	157	30
	GO:0009060	aerobic respiration	35	-0.374788	-1.36148	0.0909091	0.768617	116	9
	GO:0006101	citrate metabolic process	21	0.228279	0.962344	0.532934	0.875088	473	21
	GO:0035556	intracellular signal transduction	44	0.230017	1.15032	0.214953	1	45	8
	GO:0072350	tricarboxylic acid metabolic process	21	0.228279	0.972781	0.497268	1	473	21
	GO:0019693	ribose phosphate metabolic process	96	-0.261842	-1.13875	0.244186	1	126	27
	GO:0006163	purine nucleotide metabolic process	96	-0.261842	-1.12132	0.301255	1	126	27
	GO:0072521	purine-containing compound metabolic process	96	-0.261842	-1.11673	0.291841	1	126	27
	GO:0009259	ribonucleotide metabolic process	96	-0.261842	-1.1087	0.296373	1	126	27
	GO:0009150	purine ribonucleotide metabolic process	96	-0.261842	-1.10699	0.289583	1	126	27
	GO:0009161	ribonucleoside monophosphate metabolic process	85	-0.258383	-1.09249	0.322375	1	126	24
	GO:0009144	purine nucleoside triphosphate metabolic process	85	-0.258383	-1.09162	0.343158	1	126	24
	GO:0009199	ribonucleoside triphosphate metabolic process	85	-0.258383	-1.09077	0.351637	1	126	24
	GO:0032981	mitochondrial respiratory chain complex I assembly	16	-0.370708	-1.09006	0.36398	1	278	9
	GO:0046034	ATP metabolic process	85	-0.258383	-1.08992	0.325557	1	126	24
	GO:0016310	phosphorylation	20	-0.346908	-1.08764	0.361416	1	161	7
	GO:0009205	purine ribonucleoside triphosphate metabolic process	85	-0.258383	-1.08414	0.342612	1	126	24
D_Mail1-Chil	GO:0016310	phosphorylation	20	-0.766109	-2.64362	0	0	75	13
	GO:0006119	oxidative phosphorylation	20	-0.766109	-2.59622	0	0	75	13
	GO:0045333	cellular respiration	35	-0.611721	-2.55824	0	0	75	15
	GO:0015980	energy derivation by oxidation of organic compounds	35	-0.611721	-2.48112	0	0	75	15
	GO:0009060	aerobic respiration	35	-0.611721	-2.4556	0	0	75	15
	GO:0055114	oxidation-reduction process	102	-0.453123	-2.40494	0	0	146	43
	GO:0006091	generation of precursor metabolites and energy	102	-0.451172	-2.35772	0	0	146	43
	GO:0006338	chromatin remodeling	20	0.676266	2.27568	0	0	84	13
	GO:0006325	chromatin organization	22	0.661164	2.23892	0	0	84	14
	GO:0009161	ribonucleoside monophosphate metabolic process	85	-0.39897	-2.03889	0	0.000425955	84	27
	GO:0009205	purine ribonucleoside triphosphate metabolic process	85	-0.39897	-2.04741	0	0.000468551	84	27
	GO:0009144	purine nucleoside triphosphate metabolic process	85	-0.39897	-2.02635	0	0.000516834	84	27
	GO:0009141	nucleoside triphosphate metabolic process	85	-0.39897	-2.0475	0	0.000520612	84	27
	GO:0009123	nucleoside monophosphate metabolic process	85	-0.39897	-2.0324	0	0.000559903	84	27
	GO:0009199	ribonucleoside triphosphate metabolic process	85	-0.39897	-2.05361	0	0.000585688	84	27
	GO:0046034	ATP metabolic process	85	-0.39897	-2.00649	0	0.000762325	84	27
	GO:0009126	purine nucleoside monophosphate metabolic process	85	-0.39897	-2.00232	0	0.000867913	84	27
	GO:0009190	cyclic nucleotide biosynthetic process	22	0.601273	2.05116	0	0.0010479	108	12
	GO:0009187	cyclic nucleotide metabolic process	22	0.601273	2.04029	0.00183824	0.00105632	108	12
	GO:0009167	purine ribonucleoside monophosphate metabolic process	85	-0.39897	-1.97216	0	0.00163773	84	27
	GO:0035556	intracellular signal transduction	44	0.463909	1.87938	0.0035524	0.00303275	108	19
	GO:0072521	purine-containing compound metabolic process	96	-0.33256	-1.77711	0	0.0125257	84	27
	GO:0019693	ribose phosphate metabolic process	96	-0.33256	-1.75883	0.00287356	0.0125276	84	27
	GO:0006163	purine nucleotide metabolic process	96	-0.33256	-1.74518	0.00566572	0.0130032	84	27
	GO:0022904	respiratory electron transport chain	73	-0.349974	-1.72894	0	0.0141667	146	26
	GO:0009165	nucleotide biosynthetic process	93	0.191563	0.891043	0.62963	0.692311	115	21
	GO:0033108	mitochondrial respiratory chain complex assembly	21	0.247888	0.82519	0.704415	0.743983	35	2
	GO:1901293	nucleoside phosphate biosynthetic process	93	0.191563	0.896205	0.642012	0.749489	115	21
	GO:0043933	protein-containing complex subunit organization	25	0.271079	0.960459	0.502742	0.776043	38	3
	GO:0090407	organophosphate biosynthetic process	93	0.191563	0.896479	0.638844	0.832106	115	21
	GO:0034622	cellular protein-containing complex assembly	25	0.271079	0.963339	0.511712	0.877981	38	3
	GO:0065003	protein-containing complex assembly	25	0.271079	0.96347	0.514706	1	38	3
D_Mail1-Rel_D	GO:0006338	chromatin remodeling	20	0.622245	2.23524	0	0.00156427	73	12
	GO:0006325	chromatin organization	22	0.620241	2.32624	0.0019802	0.00210152	73	13
	GO:0045333	cellular respiration	35	0.406214	1.7304	0.0119522	0.0531734	157	22
	GO:0009060	aerobic respiration	35	0.406214	1.73835	0.00374532	0.0615363	157	22
	GO:0015980	energy derivation by oxidation of organic compounds	35	0.406214	1.74287	0.0114943	0.0804078	157	22
	GO:0006119	oxidative phosphorylation	20	0.432861	1.55562	0.0454545	0.1397	153	13
	GO:0016310	phosphorylation	20	0.432861	1.57417	0.0390625	0.141339	153	13
	GO:0006091	generation of precursor metabolites and energy	102	0.250685	1.38893	0.0428571	0.311862	139	35
	GO:0055114	oxidation-reduction process	102	0.254714	1.39631	0.0554562	0.334657	195	47
	GO:0034220	ion transmembrane transport	72	-0.198995	-1.06009	0.364444	0.627784	77	16
	GO:0015672	monovalent inorganic cation transport	72	-0.198995	-1.06884	0.325991	0.637003	77	16
	GO:0009127	purine nucleoside monophosphate biosynthetic process	71	-0.204881	-1.08537	0.31448	0.666432	77	16
	GO:0098662	inorganic cation transmembrane transport	72	-0.198995	-1.07108	0.347162	0.666894	77	16
	GO:0009206	purine ribonucleoside triphosphate biosynthetic process	71	-0.204881	-1.08558	0.319239	0.70749	77	16
	GO:0009145	purine nucleoside triphosphate biosynthetic process	71	-0.204881	-1.08648	0.310658	0.751549	77	16
	GO:0022904	respiratory electron transport chain	73	0.221104	1.15526	0.239623	0.761508	139	24
	GO:0009168	purine ribonucleoside monophosphate biosynthetic process	71	-0.204881	-1.08655	0.338428	0.805004	77	16
	GO:0009117	nucleotide metabolic process	107	0.205693	1.15865	0.19554	0.818243	181	44
	GO:0015986	ATP synthesis coupled proton transport	71	-0.204881	-1.08661	0.311015	0.866527	77	16
	GO:0006120	mitochondrial electron transport, NADH to ubiquinone	23	0.288448	1.10454	0.335206	0.878837	89	6
	GO:0006753	nucleoside phosphate metabolic process	107	0.205693	1.16148	0.22774	0.889006	181	44
	GO:0009142	nucleoside triphosphate biosynthetic process	71	-0.204881	-1.0897	0.329114	0.927409	77	16
	GO:0009144	purine nucleoside triphosphate metabolic process	85	0.178948	0.967027	0.505495	0.959408	181	34
	GO:0006122	mitochondrial electron transport, ubiquinol to cytochrome c	18	0.281863	0.996142	0.433781	0.963126	195	11
	GO:0017144	drug metabolic process	106	0.18707	1.04042	0.386861	0.986499	181	42
	GO:0009187	cyclic nucleotide metabolic process	22	0.265801	1.0025	0.438525	0.998175	174	10
	GO:0022900	electron transport chain	86	0.199967	1.05511	0.38018	0.999856	139	26
	GO:0009190	cyclic nucleotide biosynthetic process	22	0.265801	1.00629	0.425243	1	174	10
	GO:0009123	nucleoside monophosphate metabolic process	85	0.178948	0.969734	0.527002	1	181	34
	GO:0006164	purine nucleotide biosynthetic process	82	-0.212898	-1.17347	0.217391	1	77	18
	GO:0072522	purine-containing compound biosynthetic process	82	-0.212898	-1.1725	0.195349	1	77	18
	GO:0009260	ribonucleotide biosynthetic process	82	-0.212898	-1.1692	0.210762	1	77	18
	GO:1901137	carbohydrate derivative biosynthetic process	82	-0.212898	-1.16566	0.220957	1	77	18
	GO:0009152	purine ribonucleotide biosynthetic process	82	-0.212898	-1.15657	0.208889	1	77	18
	GO:0046390	ribose phosphate biosynthetic process	82	-0.212898	-1.155	0.229911	1	77	18
	GO:0009124	nucleoside monophosphate biosynthetic process	71	-0.204881	-1.11201	0.268889	1	77	16
	GO:0009156	ribonucleoside monophosphate biosynthetic process	71	-0.204881	-1.10045	0.288636	1	77	16
	GO:0006754	ATP biosynthetic process	71	-0.204881	-1.09715	0.265086	1	77	16
	GO:0009201	ribonucleoside triphosphate biosynthetic process	71	-0.204881	-1.09263	0.302575	1	77	16
	GO:0015985	energy coupled proton transport, down electrochemical gradient	71	-0.204881	-1.09107	0.29148	1	77	16
D_Mail2-Chil	GO:0006325	chromatin organization	22	0.760974	1.53816	0.00461894	0.0362673	72	9
	GO:0006338	chromatin remodeling	20	0.749747	1.47325	0.0107143	0.0611602	72	8
	GO:0009060	aerobic respiration	35	-0.539987	-1.53971	0.00952381	0.0619094	86	15
	GO:0009144	purine nucleoside triphosphate metabolic process	85	-0.475749	-1.60411	0	0.0628087	129	35
	GO:0017144	drug metabolic process	106	-0.452397	-1.5459	0.0714286	0.0631121	133	41
	GO:0009187	cyclic nucleotide metabolic process	22	0.717716	1.426	0.00941176	0.0634768	85	11
	GO:0009190	cyclic nucleotide biosynthetic process	22	0.717716	1.44481	0.0265283	0.0649258	85	11
	GO:0006119	oxidative phosphorylation	20	-0.638462	-1.60807	0.0363636	0.0650926	57	11
	GO:0016310	phosphorylation	20	-0.638462	-1.54651	0.0168539	0.0679669	57	11
	GO:0009167	purine ribonucleoside monophosphate metabolic process	85	-0.475749	-1.6089	0	0.0732292	129	35
	GO:0015980	energy derivation by oxidation of organic compounds	35	-0.539987	-1.54958	0	0.0736308	86	15
	GO:0045333	cellular respiration	35	-0.539987	-1.55144	0	0.0803245	86	15
	GO:0046034	ATP metabolic process	85	-0.475749	-1.62306	0	0.0810173	129	35
	GO:0009199	ribonucleoside triphosphate metabolic process	85	-0.475749	-1.6529	0	0.0875335	129	35
	GO:0009123	nucleoside monophosphate metabolic process	85	-0.475749	-1.66036	0	0.0976962	129	35
	GO:0009141	nucleoside triphosphate metabolic process	85	-0.475749	-1.66174	0	0.12036	129	35
	GO:0009161	ribonucleoside monophosphate metabolic process	85	-0.475749	-1.6644	0	0.16048	129	35
	GO:0043933	protein-containing complex subunit organization	25	0.6292	1.29205	0.110723	0.168499	123	7
	GO:0034622	cellular protein-containing complex assembly	25	0.6292	1.29236	0.105814	0.186774	123	7
	GO:0065003	protein-containing complex assembly	25	0.6292	1.29662	0.0874568	0.199519	123	7
	GO:0009205	purine ribonucleoside triphosphate metabolic process	85	-0.475749	-1.67273	0	0.216424	129	35
	GO:0033108	mitochondrial respiratory chain complex assembly	21	0.650799	1.29708	0.0971223	0.227113	123	6
	GO:0032981	mitochondrial respiratory chain complex I assembly	16	0.682531	1.30197	0.105839	0.250618	102	4
	GO:0010257	NADH dehydrogenase complex assembly	16	0.682531	1.30719	0.103405	0.280977	102	4
	GO:1902600	proton transmembrane transport	72	-0.353719	-1.18712	0.0645161	0.329671	133	24
	GO:0009145	purine nucleoside triphosphate biosynthetic process	71	-0.354095	-1.19576	0.0789474	0.332623	133	24
	GO:0009168	purine ribonucleoside monophosphate biosynthetic process	71	-0.354095	-1.20279	0.027027	0.33582	133	24
	GO:0055114	oxidation-reduction process	102	-0.354321	-1.22255	0	0.340734	62	27
	GO:0009124	nucleoside monophosphate biosynthetic process	71	-0.354095	-1.20487	0	0.352322	133	24
	GO:0009126	purine nucleoside monophosphate metabolic process	85	-0.475749	-1.67347	0	0.432847	129	35
	GO:0035556	intracellular signal transduction	44	0.531512	1.16613	0.207921	0.529477	94	17
	GO:0090407	organophosphate biosynthetic process	93	0.377017	0.883536	0.756073	1	87	14
	GO:0009165	nucleotide biosynthetic process	93	0.377017	0.878056	0.777439	1	87	14
	GO:1901293	nucleoside phosphate biosynthetic process	93	0.377017	0.873191	0.781282	1	87	14
	GO:0022904	respiratory electron transport chain	73	0.330323	0.764016	0.894845	1	133	16
	GO:0009152	purine ribonucleotide biosynthetic process	82	0.324998	0.760539	0.910586	1	87	10
	GO:0006164	purine nucleotide biosynthetic process	82	0.324998	0.758117	0.900609	1	87	10
	GO:0072522	purine-containing compound biosynthetic process	82	0.324998	0.754353	0.918117	1	87	10
	GO:0009260	ribonucleotide biosynthetic process	82	0.324998	0.753266	0.91607	1	87	10
	GO:0046390	ribose phosphate biosynthetic process	82	0.324998	0.752098	0.913934	1	87	10
D_Mail2-Rel_D	GO:0045333	cellular respiration	35	0.663046	1.40113	0.00511247	0.0596878	194	25
	GO:0015980	energy derivation by oxidation of organic compounds	35	0.663046	1.4032	0.00506586	0.0723175	194	25
	GO:0006325	chromatin organization	22	0.726948	1.48686	0.00211416	0.0760719	89	10
	GO:0009060	aerobic respiration	35	0.663046	1.41473	0.0030896	0.0794929	194	25
	GO:0006119	oxidative phosphorylation	20	0.669342	1.34389	0.0392781	0.103199	158	13
	GO:0006091	generation of precursor metabolites and energy	102	0.587877	1.32651	0.001	0.105874	194	55
	GO:0006338	chromatin remodeling	20	0.707772	1.41893	0.021097	0.113169	89	9
	GO:0055114	oxidation-reduction process	102	0.591193	1.32918	0.002002	0.114408	194	55
	GO:0016310	phosphorylation	20	0.669342	1.34576	0.0345188	0.117697	158	13
	GO:0022904	respiratory electron transport chain	73	0.578796	1.27935	0.008	0.194691	194	38
	GO:0006122	mitochondrial electron transport, ubiquinol to cytochrome c	18	0.632162	1.25915	0.102537	0.23826	194	11
	GO:0022900	electron transport chain	86	0.548787	1.23751	0.025025	0.301457	194	43
	GO:0006120	mitochondrial electron transport, NADH to ubiquinone	23	0.570427	1.17062	0.197065	0.683305	211	13
	GO:0034622	cellular protein-containing complex assembly	25	0.552911	1.14139	0.260824	0.780931	255	15
	GO:0065003	protein-containing complex assembly	25	0.552911	1.14988	0.25649	0.810012	255	15
	GO:0043933	protein-containing complex subunit organization	25	0.552911	1.14149	0.25649	0.83198	255	15
	GO:0033108	mitochondrial respiratory chain complex assembly	21	0.543224	1.10208	0.345226	1	255	12
	GO:0032981	mitochondrial respiratory chain complex I assembly	16	0.518891	1.01408	0.494692	1	255	8
	GO:0010257	NADH dehydrogenase complex assembly	16	0.518891	1.01111	0.508143	1	255	8
	GO:0006753	nucleoside phosphate metabolic process	107	0.427242	0.97654	0.596597	1	163	34
Chil-Rel_D	GO:0055114	oxidation-reduction process	102	-0.648815	-1.97581	0	0	125	45
	GO:0006091	generation of precursor metabolites and energy	102	-0.636825	-1.92309	0	0	125	44
	GO:0015980	energy derivation by oxidation of organic compounds	35	-0.728593	-1.83491	0	0.00099562	110	21
	GO:0016310	phosphorylation	20	-0.780866	-1.78209	0	0.00123689	15	10
	GO:0009060	aerobic respiration	35	-0.728593	-1.84774	0	0.00124453	110	21
	GO:0045333	cellular respiration	35	-0.728593	-1.85162	0.0015873	0.00165937	110	21
	GO:0006119	oxidative phosphorylation	20	-0.780866	-1.72918	0	0.0042059	15	10
	GO:0017144	drug metabolic process	106	-0.547548	-1.66506	0	0.00831611	147	42
	GO:0009205	purine ribonucleoside triphosphate metabolic process	85	-0.543642	-1.60656	0	0.00929653	169	37
	GO:0009144	purine nucleoside triphosphate metabolic process	85	-0.543642	-1.63222	0	0.00943647	169	37
	GO:0009161	ribonucleoside monophosphate metabolic process	85	-0.543642	-1.60854	0.00144509	0.00973064	169	37
	GO:0022900	electron transport chain	86	-0.547111	-1.63559	0	0.00981619	125	33
	GO:0009123	nucleoside monophosphate metabolic process	85	-0.543642	-1.61296	0.00294551	0.00982937	169	37
	GO:0009167	purine ribonucleoside monophosphate metabolic process	85	-0.543642	-1.59814	0.00276625	0.00991217	169	37
	GO:0009199	ribonucleoside triphosphate metabolic process	85	-0.543642	-1.61531	0.00284091	0.0101906	169	37
	GO:0009141	nucleoside triphosphate metabolic process	85	-0.543642	-1.59078	0	0.0104224	169	37
	GO:0022904	respiratory electron transport chain	73	-0.562021	-1.63888	0	0.0105213	125	28
	GO:0009126	purine nucleoside monophosphate metabolic process	85	-0.543642	-1.61655	0	0.0106968	169	37
	GO:0046034	ATP metabolic process	85	-0.543642	-1.61826	0	0.0111831	169	37
	GO:0006122	mitochondrial electron transport, ubiquinol to cytochrome c	18	-0.689146	-1.52998	0.0192308	0.0221821	124	9
	GO:0009190	cyclic nucleotide biosynthetic process	22	0.588858	1.45539	0.0546448	0.113273	33	4
	GO:0035556	intracellular signal transduction	44	0.512459	1.48816	0.0138122	0.128962	130	19
	GO:0009187	cyclic nucleotide metabolic process	22	0.588858	1.49431	0.0478589	0.245591	33	4
	GO:0006338	chromatin remodeling	20	0.465941	1.14914	0.257653	0.754384	111	7
	GO:0032981	mitochondrial respiratory chain complex I assembly	16	0.358641	0.828529	0.698734	0.84988	17	2
	GO:0006164	purine nucleotide biosynthetic process	82	0.29235	0.923909	0.636905	0.896467	70	11
	GO:1901293	nucleoside phosphate biosynthetic process	93	0.256058	0.831781	0.907534	0.89946	70	11
	GO:0072522	purine-containing compound biosynthetic process	82	0.29235	0.936423	0.584848	0.93555	70	11
	GO:0010257	NADH dehydrogenase complex assembly	16	0.358641	0.835871	0.710811	0.954988	17	2
	GO:0006325	chromatin organization	22	0.391027	0.970736	0.476064	1	111	7
	GO:0046390	ribose phosphate biosynthetic process	82	0.29235	0.944984	0.610526	1	70	11
	GO:1901137	carbohydrate derivative biosynthetic process	82	0.29235	0.942335	0.591304	1	70	11
	GO:0009152	purine ribonucleotide biosynthetic process	82	0.29235	0.941661	0.561905	1	70	11
	GO:0009260	ribonucleotide biosynthetic process	82	0.29235	0.937141	0.612805	1	70	11
	GO:0009165	nucleotide biosynthetic process	93	0.256058	0.851537	0.88125	1	70	11
	GO:0090407	organophosphate biosynthetic process	93	0.256058	0.841689	0.922559	1	70	11
